# Supplementary material for: Monitoring of compound resting membrane potentials of cell cultures with ratiometric genetically encoded voltage indicators
Source: Commun Biol. 2021 Oct 7;4:1164. doi: 10.1038/s42003-021-02675-0 (PMC8497494; doi:10.1038/s42003-021-02675-0)
Supplement: Supplementary file 3 — Supplementary Data 1 [file 42003_2021_2675_MOESM3_ESM.xlsx]

## Sheet: Figure 1
Figure 1
a	rArc	n=10			b		rASAP	n=10					rASAP-al	n=11			c		rArc		d		rASAP				rASAP-al		e		rArc	n=11			rArc	n=7	f		rASAP	n=10			rASAP	n=10
	Fgreen	Fgreen	Fred	Fred			Fgreen	Fgreen	Fred	Fred			Fgreen	Fgreen	Fred	Fred			Fgreen/Fred	Fgreen/Fred			Fgreen/Fred	Fgreen/Fred			Fgreen/Fred	Fgreen/Fred			pH 6.9				pH 7.9				pH 6.9				pH 7.9
Voltage (mV)	Mean	SEM	Mean	SEM		Voltage (mV)	Mean	SEM				Voltage (mV)	Mean	SEM				Voltage (mV)	Mean	SEM		Voltage (mV)	Mean	SEM		Voltage (mV)	Mean	SEM			Fgreen/Fred	Fgreen/Fred			Fgreen/Fred	Fgreen/Fred			Fgreen/Fred	Fgreen/Fred			Fgreen/Fred	Fgreen/Fred
-120	1	0	1	0		-120	1	0	1	0		-120	1	0	1	0		-120	1	0		-120	1.58649	0.0491038		-120	1.85779	0.0893634		Voltage (mV)	Mean	SEM		Voltage (mV)	Mean	SEM		Voltage (mV)	Mean	SEM		Voltage (mV)	Mean	SEM
-100	0.969417	0.0027711	0.998121	0.00213187		-100	0.963641	0.0016188	0.996696	0.00262816		-100	0.974542	0.00207521	0.996552	0.00169561		-100	0.998121	0.00213187		-100	1.55011	0.0481323		-100	1.85368	0.0889358		-120	0.89845	0.0417501		-120	2.68861	0.133334		-120	1.86084	0.0890485		-120	1.50869	0.085777
-80	0.923138	0.00443524	0.9979	0.00282319		-80	0.914815	0.00414727	0.99452	0.00362432		-80	0.940168	0.00362749	0.995607	0.00221464		-80	0.9979	0.00282319		-80	1.48775	0.0468676		-80	1.8292	0.0858089		-100	0.864648	0.039678		-100	2.66843	0.134975		-100	1.8128	0.0827318		-100	1.47645	0.0844074
-60	0.846325	0.00616564	0.99825	0.00432766		-60	0.854792	0.00630047	0.991667	0.00585051		-60	0.891829	0.00611952	0.99057	0.00399323		-60	0.99825	0.00432766		-60	1.40528	0.0464689		-60	1.78977	0.0815244		-80	0.806805	0.0376689		-80	2.63723	0.136224		-80	1.742	0.0764428		-80	1.42938	0.0829722
-40	0.763969	0.00903357	1.00097	0.00612988		-40	0.791319	0.00835418	0.990675	0.00735875		-40	0.830839	0.00901548	0.991427	0.00399714		-40	1.00097	0.00612988		-40	1.31056	0.0449715		-40	1.70951	0.0774687		-60	0.731213	0.034772		-60	2.54067	0.141008		-60	1.65054	0.0685222		-60	1.35929	0.0787212
-20	0.698559	0.0106036	0.997032	0.00520375		-20	0.725386	0.0103125	0.989489	0.00897437		-20	0.75727	0.0123379	0.992544	0.00435221		-20	0.997032	0.00520375		-20	1.20971	0.0451765		-20	1.60153	0.0711401		-40	0.661074	0.0305777		-40	2.38889	0.141497		-40	1.5388	0.0597711		-40	1.28232	0.0757716
0	0.652247	0.0126799	0.992501	0.00483211		0	0.663151	0.0117438	0.984311	0.00928348		0	0.677937	0.0144876	0.994269	0.00484638		0	0.992501	0.00483211		0	1.11748	0.0451424		0	1.46639	0.066247		-20	0.616608	0.0277992		-20	2.22494	0.129027		-20	1.42778	0.0522292		-20	1.2027	0.0722005
20	0.622328	0.0142399	0.99288	0.00473943		20	0.608269	0.0135021	0.982574	0.011525		20	0.601102	0.0156667	0.994304	0.0057299		20	0.99288	0.00473943		20	1.03094	0.0447491		20	1.3194	0.060793		0	0.585773	0.0260113		0	2.09587	0.119904		0	1.32427	0.0485041		0	1.12814	0.0683904
40	0.599298	0.0152215	0.989142	0.00429688		40	0.556021	0.0143406	0.978674	0.0134901		40	0.53479	0.0164384	0.992764	0.00709206		40	0.989142	0.00429688		40	0.950478	0.0454558		40	1.17765	0.0557772		20	0.562091	0.0246629		20	1.99577	0.109387		20	1.22647	0.0451219		20	1.06064	0.0671279
60	0.581886	0.0154128	0.99202	0.00489942		60	0.510379	0.0166824	0.983722	0.013783		60	0.479755	0.016938	0.992168	0.0078718		60	0.99202	0.00489942		60	0.870246	0.0456683		60	1.05366	0.0528721		40	0.547028	0.0242763		40	1.92376	0.104066		40	1.1289	0.0435923		40	0.993347	0.065109
																														60	0.533018	0.0234331		60	1.8593	0.0980067		60	1.04501	0.0430463		60	0.933223	0.0636303

## Sheet: Figure 2
Figure 2
b/c	rArc			rASAP		d	rArc (Fgreen/Fred)				rASAP (Fgreen/Fred)			e	Ctrl	Gramicidin	f	Ctrl	Gramicidin	g	HEK293T		Calibration curve (rel. change)
	Fgreen	Fred		Fgreen	Fred		Dish1	Dish2	Dish3		Dish1	Dish2	Dish3		Fgreen/Fred	Fgreen/Fred		Fgreen/Fred	Fgreen/Fred		rel. change		Voltage (mV)	Mean	SEM
	119.083	35.877		137.615	72.147		1.05265	1.49577	1.33122		0.919529	1.00415	1.04302		0.679143	0.491754		0.844212	0.706803		0.184317		-100	0.403764	0.0218219
	2119	1878.12		95.117	41.164		1.45542	1.31172	1.185		1.98367	0.571038	1.25753		0.684159	0.538141		0.812787	0.695457		0.192664		-80	0.345711	0.0182844
	386.638	139.564		3229.82	3971.86		1.08622	1.43255	1.35206		0.994936	0.948546	1.03165		0.586046	2.50396		0.826276	0.694538		0.20127		-60	0.268786	0.0143838
	320.09	123.503		1043.82	933.386		1.67916	0.920566	3.83121		1.74521	1.13762	1.37593		0.727134	0.834345					0.233583		-40	0.180666	0.010309
	7134.01	4263.14		115.48	33.38		2.00501	1.37274	1.40126		1.05138	0.669405	1.09705		1.16473	0.50205		Mean	Mean		0.17986		-20	0.0863301	0.00445041
	285.434	127.006		131.494	42.538		1.90352	1.29193	1.01289		0.902008	0.55434	0.942165		0.871114	0.754837		0.827758	0.698933				0	0	0
	117.141	32.457		152.875	82.248		1.5857	1.99976	1.74959		1.14474	0.467574	1.06849		0.983262	0.513633							20	-0.0802022	0.00430833
	85.476	30.508		777.306	725.704		1.61637	1.33264	1.98688		0.638341	0.596639	0.861323		1.2933	0.489585							40	-0.155589	0.00802293
	2500.45	1620.46		56.233	12.353		1.9808	4.07515	4.70321		0.816208	0.584504	0.766171		1.71327	0.492034							60	-0.230073	0.0115183
	535.841	310.835		3049.12	4347.95		1.94999	1.996	1.25663		0.638791	0.883431	0.890607		0.808535	1.16347
	112.14	20.941		94.713	19.163		0.928565	1.39964	1.08201		0.667275	0.92019	0.805657		0.625001	0.653018
	358.33	170.46		460.285	151.586		1.71104	1.32135	1.36653		0.957744	1.60763	1.05675		0.923675	0.520841
	88.952	27.39		84.37	24.247		1.77595	1.19911	1.60764		1.10674	0.897135	0.72934		0.920465	0.505422
	249.873	135.63		593.149	441.702		1.42615	1.50705	1.0578		1.17254	1.22882	0.760688		1.0371	1.05544
	10503.3	10904.3		296.004	83.686		1.69277	1.42728	1.38002		0.656882	0.797126	0.580381		1.19324	2.16311
	2938.7	2574.71		197.916	69.752		3.13482	1.28555	1.54648		0.703387	0.699048	0.677794		0.655053	1.05704
	3457.73	1974.64		3036.23	1475.16		1.35122	1.97313	1.38899		0.849681	0.847204	1.36727		0.515396	0.400763
	15394.4	15215.9		271.178	239.815		1.41161	1.50887	1.53807		1.16041	0.67733	0.831651		0.802205	0.843404
	86.366	13.109		693.308	586.277		1.23648	1.54892	1.39792		0.77442	0.662263	0.948644		1.0755	0.889853
	1341.05	598.028		1442.29	763.401		1.60514	1.46721	1.66305		0.728278	0.736893	0.835708		0.618767	0.829289
	165.795	42.923		246.434	68.098		1.47818	1.1153	1.72979		0.982404	1.05046	1.44202		1.00375	0.417127
	187.059	49.879		91.259	23.158		2.31395	1.90491	1.34733		0.958951	0.631186	1.14766		1.02783	0.821825
	3271.49	1644.05		393.526	276.985		1.53061	1.21431	1.66057		0.720316	0.859573	0.561409		1.04624	0.865404
	705.397	440.791		92.048	54.7		2.45932	2.9887	1.39837		0.955921	0.82901	0.750331		0.962882	0.50179
	144.096	56.929		127.79	47.644		1.49841	2.03769	1.42234		0.708984	0.690805	0.962517		0.787031	0.680228
	4553.33	3758.75		4573.1	4157.87		2.0501	1.48614	1.4564		0.932753	0.839256	0.997646		1.15866	0.683663
	237.485	68.597		11630.8	10066.5		0.929932	1.22523	0.379541		1.1456	0.888101	0.627626		0.78393	0.388127
	177.262	40.15		83.923	29.838		1.54171	1.27511	0.543377		0.732923	0.540591	0.750421		1.10626	0.485422
	1073.34	587.336		48.972	13.051		1.52713	1.60349	1.43924		1.43425	0.550537	1.18418		0.987517	0.398475
	935.417	498.556		188.133	61.964		1.5596	1.05846	1.17852		0.654748	0.913327	0.922792		1.00832	0.680424
	628.085	278.314		63.353	20.782		1.42209	1.43871	1.10188		1.19936	1.23958	0.84352		1.04922	0.706546
	15624.5	14346.6		269.537	164.349		1.55574	2.31476	1.01515		0.679042	0.943525	0.571142		0.762044	0.701289
	454.982	167.764		2098.46	1891.3		1.15944	1.16503	1.13557		0.912417	0.637016	0.802676		1.1834	0.426272
	12294.7	8619.24		89.952	34.17		1.50351	3.91644	1.08267		0.699738	1.13807	0.94587		0.84195	0.589026
	7185.78	5699.94		188.347	94.568		1.39208	1.00217	1.09824		0.7043	1.35852	1.30266		0.64072	0.384829
	92.639	22.325		112.35	30.623		1.41328	1.38567	1.64505		0.922419	1.53806	0.820652		0.656816	0.464133
	560.362	196.45		68.615	26.036		1.49449	1.28781	1.29756		0.67251	0.862749	0.77125		0.619022	0.56078
	1117.95	603.789		60.986	13.263		1.537	2.29061	1.76493		0.782356	1.10726	0.591422		0.61142	0.503964
	223.464	70.901		89.872	20.288		1.85276	1.20195	1.74909		0.849796	0.898858	1.36406		0.834824	0.50823
	696.283	361.075		63.613	15.709		1.79159	1.27996	1.62476		0.573125	0.505084	0.745082		0.511753	0.794846
	151.668	34.671		74.09	17.556		1.24575	2.11767	1.73968		0.701544	0.744523	0.632457		0.602137	0.740162
	265.941	116.469		154.451	133.98		1.83555	1.67247	1.9818		0.769927	0.644251	0.626502		0.643012	0.626035
	2277.2	1077.95		4778.72	5881.67		1.33364	1.5957	1.93563		0.733399	0.721211	1.0002		0.975089	0.472541
	1454.39	673.021		146.166	37.017		1.83803	1.11058	1.60808		0.719565	0.764833	0.690389		0.52052	0.518681
	8260.39	7133.33		167.117	75.194		1.53113	0.940693	1.68516		0.747571	0.59377	0.823859		0.92316	0.585287
	115.628	34.376		67.686	15.565		1.48147	1.5517	2.01673		0.787347	0.546866	0.5813		0.954487	0.609374
	135.827	28.119		139.525	91.024		1.07468	1.64758	2.35617		0.634992	0.953919	1.01666		0.971089	0.891041
	47.177	12.976		69.98	26.095		1.41561	1.06421	0.419606		1.04474	0.491727	0.840905		0.599403	0.607514
	66.543	17.396		51.088	7.386		1.08371	1.10447	0.881463		0.646333	1.02194	0.758714		1.03414	0.661236
	161.55	41.7		116.8	42.185		1.2118	1.16322	1.63298		1.59503	0.653035	0.761146		1.01348	0.748838
	126.405	33.857		87.86	44.246		1.75761	1.38726	1.4375		0.624759	0.963166	0.607409		1.00706	0.638448
	859.525	772.725		463.083	257.009		1.44949	0.442751	1.30414		0.782977	0.846041	0.953252		1.01799	0.521738
	136.646	24.173		170.196	66.557		1.04945	1.26085	1.33168		0.834997	1.04608	0.836685		0.722265	0.890569
	566.632	217.926		54.004	20.072		1.34242	0.655331	1.3668		0.729158	0.876781	1.06383		1.03128	0.601655
	496.138	162.898		124.509	41.205		1.35928	1.39647	1.4746		0.564026	1.11625	0.705034		0.760824	1.37483
	312.367	160.833		372.677	282.028		1.37318	1.18245	1.27995		0.703401	0.839026	1.15765		0.76138	1.01317
	167.658	39.437		8749.45	7137.33		1.4957	1.57405	0.58718		0.733214	1.6051	0.956443		1.20268	0.768556
	238.347	73.727		586.476	197.433		1.40188	1.45975	1.4231		0.684302	0.751246	0.650304		1.07697	0.346887
	7014.37	4645.2		201.306	71.325		1.86592	1.82591	1.48014		0.601045	1.01975	0.718379		1.09442	0.454536
	269.09	83.232		133.179	40.972		1.06742	1.61587	1.82241		0.673738	0.945532	0.780735		0.820385	0.474626
	517.326	290.613		1247.63	1261.22		0.749079	1.33169	1.46629		0.624531	0.725844	0.914356		1.10558	0.626036
	412.575	167.134		98.965	24.179		1.11209	1.86874	1.32028		0.605882	1.61378	1.00229		1.17774	0.606764
	373.577	150.206		497.963	265.794		1.31851	1.24447	2.00666		0.76755	0.814567	0.663275		0.836505	0.404122
	527.726	278.153		713.667	253.515		1.44205	0.947258	1.27355		1.0377	1.68689	1.16291		0.893117	1.09896
	200.111	58.984		14299.7	13521.5		1.20906	1.37862	1.3989		0.638344	0.801651	1.16619		1.00511	0.940907
	124.201	31.871		67.346	16.236		1.84776	1.99796	1.2279		0.634222	0.701965	0.732565		1.21916	0.893018
	1169.34	600.415		148.481	47.811		1.82597	0.643638	1.61579		1.18801	0.620531	0.869721		1.79299	0.429407
	104.731	15.831		134.379	42.658		1.53535	1.40713	1.59486		0.512747	0.771337	0.902175		0.950336	0.314175
	274.757	60.942		50.862	14.15		1.53252	1.62331	1.08473		1.597	0.806565	0.951345		1.33308	0.393532
	1349.2	679.753		56.682	17.065		2.01877	1.47381	1.02044		0.929807	0.753724	0.567853		0.676784	0.756395
	1183.17	730.058		906.318	695.63		1.02579	1.24279	2.38039		0.603613	0.898653	0.565501		0.917294	0.802519
	873.819	430.075		315.11	221.707		0.845753	1.39462	1.56545		0.486848	0.778761	0.881446		0.909272	1.24551
	338.011	97.327		111.154	39.944		1.46956	1.00466	1.42353		1.88119	0.746286	1.19117		0.842552	0.617935
	6162.16	4803.55		99.819	28.054		1.01513	0.73617	1.77208		1.16414	1.18948	0.604585		1.1565	0.653961
	991.051	501.574		118.478	39.466		0.888965	1.40375	1.52923		0.448724	0.591016	0.694451		0.926866	0.933869
	3355.5	2549.24		2184.71	3250.16		0.787714	1.42984	1.38473		0.700955	0.814131	0.621346		0.898938	0.747907
	379.477	117.205		87.791	21.231		0.884141	1.38696	1.19007		0.539003	0.801725	0.636129		0.913563	0.831212
	582.146	164.732		90.405	19.411		1.3104	1.87068	1.28065		0.637891	0.682888	0.905943		0.855873	0.645461
	220.137	78.641		198.766	142.584		1.73956	1.24739	0.802469		0.981425	1.40285	0.668353		1.41712	0.853148
	10068.9	8604.36		131.639	47.637		1.55234	1.54767	1.3895		0.571966	0.913914	0.8254		0.795827	0.642914
	6239.5	5434.12		481.477	315.681		1.11857	1.5512	1.93098		0.861238	0.710346	1.0116		0.884475	0.528097
	2098.23	624.032		181.042	54.262		1.55469	1.47618	1.39892		0.953919	0.877745	1.2861		0.954147	0.660205
	1665.28	787.687		110.278	40.919		1.07112	1.4241	2.85629		1.83633	0.721568	0.831672		0.920532	0.654612
	158.204	40.791		128.02	70.405		1.52294	1.89702	1.44222		0.601262	0.704673	0.649965		1.25446	0.718147
	199.667	48.99		95.712	31.11		1.49604	1.55523	3.92396		0.69815	0.69269	0.86068		0.839972	0.600835
	3703.56	2635.81		150.853	52.985		1.49397	4.19451	1.15473		0.801633	0.703578	0.477799		1.09829	0.439826
	678.964	238.925		122.685	47.191		1.73965	1.50945	1.15858		0.699364	0.941139	1.35309		0.654956	1.45937
	15638	13878		165.39	43.708		1.44439	1.77277	1.21142		0.665109	0.999873	1.18756		1.05898	0.584889
	709.187	235.28		76.093	19.133		1.37595	2.70793	1.20419		0.60812	0.673921	0.814073		1.29177	0.435855
	2817.09	2290.91		103.381	62.606		1.53235	1.31196	0.826028		0.721612	0.607693	0.885327		0.743729	1.22547
	237	115.702		264.809	177.776		1.4667	1.37219	0.822706		0.465621	0.699777	0.799914		0.883105	0.701908
	1117.15	690.808		215.247	144.749		2.41337	1.81966	1.21281		0.627722	0.675214	0.869599		0.949638	0.667156
	731.361	1370.3		135.791	52.532		2.35027	2.64021	1.01877		0.541997	0.720758	0.601234		0.833131	0.657777
	604.195	382.556		65.938	18.089		2.94541	1.38084	1.83546		0.858795	0.873224	0.634237		1.01035	0.7987
	1809.2	1348.34		2786.19	3278.81		1.36746	1.46344	1.77354		0.642456	0.553852	0.990777		0.815648	0.647802
	150.707	33.72		176.07	96.182		0.954462	1.80429	1.25477		0.626389	0.883251	0.597624		0.870741	1.18111
	234.226	75.643		76.183	19.607		1.12547	1.86368	1.27094		0.604734	0.627003	0.534025		0.845839	0.643297
	183.699	52.463		74.591	23.009		1.52426	1.14328	1.53713		1.48539	0.765902	0.447207		0.678545	0.711742
	4363.76	2817.91		80.707	30.622		1.14606	1.50079	0.785545		1.05923	0.832625	0.616879		0.751983	1.22699
	11656.6	13659.1		119.011	35.624		1.28967	1.71233	1.37491		0.518573	0.924742	0.533651		1.08607	0.750781
	396.837	144.06		126.524	39.811		1.5888	1.53125	1.28112		0.626496	0.441108	0.595598		0.974136	0.834372
	291.743	116.858		142.069	68.559		1.43084	0.91666	1.37962		0.845943	0.962322	0.770434		0.768685	0.598482
	11925	10730.5		2917.66	3923.01		0.996035	1.9139	1.63457		0.901209	1.01871	0.835982		1.02399	0.79022
	3828.04	2296.39		95.135	35.593		0.933312	1.30676	1.38424		0.57253	1.0956	0.658628		0.777699	1.04076
	152.928	40.971		227.746	89.474		1.26636	1.1967	1.27087		1.04874	0.823593	0.804412		0.806387	1.38159
	926.181	393.705		75.846	20.446		0.629938	1.66194	1.21421		0.710425	0.698546	0.822913		0.724258	0.632248
	567.565	299.778		78.482	23.145		0.805484	2.43701	1.08895		0.475186	0.504162	0.630525		0.824252	0.408816
	328.441	142.228		50.926	11.635		1.35393	1.23158	1.62083		1.08902	1.58894	0.86722		0.614076	1.02369
	185.724	54.289		232.396	149.675		1.59446	1.65744	1.47456		0.587374	0.861696	0.451645		0.67672	0.874795
	1447.69	883.306		185.227	57.992		1.90278	1.32429	1.38716		0.526773	0.745128	0.689862		0.878413	0.834718
	356.084	142.681		171.558	44.432		1.72313	0.991621	1.77289		0.72758	0.687914	0.909681		0.852693	0.598828
	15620.1	15342.9		520.1	273.962		1.30301	1.39693	2.19909		0.612438	0.612158	0.91467		0.709439	0.928892
	522.601	186.438		292.418	100.397		1.55922	1.18518	1.23394		0.823781	0.715781	1.46565		0.796775	0.615552
	2479.46	1010.16		69.709	18.651		1.04922	0.867435	0.867079		1.17749	0.669877	0.939829		1.00319	0.959308
	171.187	60.676		101.622	47.072		1.16559	1.27169	0.923873		0.741322	0.901378	1.08968		0.570753	0.80474
	1376.83	806.755		73.301	33.195		0.697793	4.45972	1.68361		0.89676	0.528622	0.874429		0.586427	0.439314
	14227.2	12790.5		535.576	463.003		1.80309	1.0727	1.39396		1.41206	0.693644	1.15374		0.809518	0.742638
	161.244	62.423		119.387	40.692		1.43681	1.22897	0.857774		1.05212	1.1691	1.03694		1.11596	0.672487
	339.325	153.134		95.789	27.586		1.39679	0.638204	0.786812		0.779233	0.546187	0.4452		1.08304	0.635213
	386.086	196.968		14436.4	15379.8		1.51791	1.08051	1.4828		0.60718	0.570156	0.934024		1.05542	0.713114
	169.299	42.21		184.992	76.653		1.67653	1.17591	1.01005		0.733715	1.95759	0.454611		1.03485	0.799041
	140.535	57.983		259.812	189.508		1.3773	1.10548	1.44971		1.13413	1.10578	0.441066		0.746987	0.657491
	162.628	70.69		190.094	86.196		2.25073	1.43825	0.886701		0.89162	0.611985	0.589842		0.847563	0.612003
	57.678	13.884		1336.34	1855.51		1.57873	1.42239	1.15863		1.18409	0.951292	0.754396		0.856718	0.638592
	144.217	34.007		154.347	59.059		1.92975	1.29923	1.58731		1.63689	0.667343	0.742797		0.910205	0.670494
	122.933	30.426		167.054	66.26		1.60554	1.65597	1.40629		0.621054	0.807574	0.638336		0.84822	0.839038
	339.538	129.726		102.91	37.13		1.97257	1.65311	1.34327		2.29514	0.779862	0.639736		0.957432	1.40197
	190.986	38.959		49.955	16.976		1.45471	1.36143	1.45334		1.35908	0.927952	1.31629		0.788175	0.602412
	75.754	23.474		696.902	231.383		1.36457	1.37448	1.43487		0.696701	0.874622	0.788072		1.00566	0.582122
	408.026	181.117		109.876	64.486		1.93643	1.13596	1.40359		0.8143	1.35491	1.23626		0.718488	0.759841
	15656.4	15687.4		253.445	98.835		1.53745	2.00436	1.49116		0.725947	0.765459	0.69877		0.69572	0.580885
	728.916	430.472		1511.21	2193.53		1.9061	1.44147	0.830252		1.0632	1.03114	0.754276		1.23202	0.53608
	162.722	46.12		90.564	80.359		1.24999	1.43375	1.56658		0.811926	0.781808	0.565203		0.791649	0.905132
	166.034	48.311		94.498	35.478		1.36698	1.27902	1.54395		0.62254	0.863585	0.904967		0.991482	0.732879
	247.617	84.286		190.4	163.594		1.50352	1.50094	1.53029		1.32775	1.10546	0.777855		1.01198	1.13171
	10590.9	10192.4		110.668	47.24		0.893232	0.974163	1.66373		0.601256	0.584976	0.712098		0.846455	0.942537
	472.57	130.43		161.58	59.624		1.36994	1.50507	2.10309		0.970056	0.47708	0.652916		0.933405	0.55589
	211.63	61.585		132.019	40.639		1.56406	1.39448	1.60065		1.05968	0.479481	0.554716		0.878192	0.798563
	840.132	493.481		989.2	1317.6		1.42784	1.36359	1.12598		0.734837	0.891456	0.479721		1.23118	0.651563
	230.927	105.207		467.166	271.658		1.4502	1.85103	1.1628		0.568529	0.711391	0.574238		0.774354	0.827304
	230.341	59.89		299.263	124.263		1.50834	1.66291	1.16459		1.02181	0.893171	0.662537		0.820903	0.69035
	138.711	49.026		77.46	27.172		1.24529	2.02507	1.2824		0.928512	0.849952	0.41218		1.33742	0.932248
	2096.7	794.812		653.064	567.024		1.73177	1.02917	1.61312		0.59457	0.647166	1.11688		0.482448	0.75738
	256.691	91.637		280.569	220.318		1.23358	1.67224	1.55924		0.872832	0.773784	0.54815		0.867472	0.639025
	187.689	60.692		262.985	76.08		1.42944	1.57359	1.52243		1.02046	0.868272	0.536724		0.793529	0.743805
	872.793	464.27		587.37	194.806		1.76985	1.47819	0.992254		1.01251	0.74761	1.21112		1.18699	0.545882
	529.806	146.224		102.853	33.701		0.428632	0.715022	1.39333		0.941749	0.591906	0.471033		0.505119	0.687201
	119.129	35.433		147.938	76.678		1.44996	1.12342	1.45446		0.976906	0.961933	1.03111		0.84976	0.824379
	307.776	82.053		1290.46	1066.61		2.05044	1.89053	1.90047		0.717104	0.610692	0.63661		0.845281	0.94944
	520.091	179.377		126.287	37.062		1.83111	1.82306	1.67751		0.932808	0.739866	0.783506		0.794541	0.491326
	300.334	127.198		212.524	67.495		2.15827	1.41376	1.29949		0.38914	0.7339	0.840337		0.456118	0.708238
	254.647	91.909		107.455	35.982		2.01907	1.57237	1.033		0.9516	0.58819	0.530397		0.823261	0.583564
	211.576	67.316		50.668	17.018		1.68851	1.36187	1.55412		0.605599	0.512511	1.01004		0.889723	0.776136
	415.874	130.807		314.244	263.967		3.50729	4.29758	1.81008		1.01273	0.934255	0.908502		0.603097	0.769237
	178.776	66.423		6522.79	7650.91		1.67769	1.48014	2.07697		0.527718	1.03567	0.922733		1.12233	0.573168
	165.189	39.13		492.962	456.206		2.12359	0.870175	1.50096		0.732323	1.11126	0.695217		0.487419	0.625497
	8353	8168.84		8195.45	8595.92		1.4911	1.17651	1.30824		0.67147	1.18739	0.620317		0.839265	0.72475
	578.247	181.13		97.046	42.634		1.48698	1.35561	1.08079		1.01442	1.16244	0.845088		0.49391	0.594274
	157.091	55.303		160.475	61.821		1.5506	0.77922	1.42125		1.14411	0.795759	0.46475		0.667085	1.00573
	111.343	26.23		90.517	28.227		1.45609	1.34033	2.48327		0.871416	0.938432	0.556872		0.590219	0.664041
	178.006	39.077		161.327	62.192		1.75773	1.12173	1.64665		0.981193	1.06106	0.733447		0.579709	0.698758
	141.776	58.047		3240.54	4076.42		1.52005	1.41956	1.77933		0.689165	0.712116	1.08348		0.894363	0.632471
	199.006	66.556		185.818	66.49		1.37139	1.36007	1.1974		0.74973	0.855583	1.03183		0.740635	0.842353
	321.101	236.414		66.464	17.482		0.960596	3.57939	2.07975		1.34085	0.843899	0.484815		0.782514	0.59514
	291.394	117.557		242.083	96.592		1.08732	1.26181	1.42386		0.827582	0.771259	0.793765		0.732808	0.730555
	447.599	340.246		273.316	194.674		1.40861	1.2581	1.37369		0.806268	0.851157	0.904474		0.879569	0.635467
	1472.62	888.018		117.853	43.545		1.14879	1.27685	2.15083		1.32471	0.684219	0.826361		0.514351	0.591345
	6480.22	3091.66		77.428	24.98		1.33068	1.66232	1.24506		2.76516	1.67051	0.722427		0.676889	0.731946
	182.943	47.71		74.982	29.673		1.64034	1.56869	1.21685		0.781648	0.794754	0.659196		0.806136	0.939377
	9371.89	9261.38		93.549	41.7		1.26757	1.55026	1.37213		0.701992	0.841716	0.506515		0.446566	0.774918
	191.811	67.72		568.559	333.457		1.47541	1.76886	1.36047		0.645155	0.996908	0.793666		0.363893	0.62617
	296.276	93.389		149.515	45.04		1.0526	1.45422	1.21819		0.6844	0.876765	0.740894		0.484886	0.86357
	619.974	513.988		3622.22	4694.41		0.961172	1.19147	1.55561		0.671501	0.821186	0.688843		1.02849	0.606887
	348.831	142.213		508.62	162.378		2.03758	1.80951	2.01543		0.754087	0.759042	0.704938		0.908922	0.76212
	163.912	63.444		153.1	58.486		0.93589	1.14402	1.49236		0.899618	0.585903	0.532706		0.516877	1.03113
	1334.75	773.657		113.096	29.703		1.26004	2.24257	1.60282		1.02971	0.897419	0.546431		1.13864	0.665869
	351.667	137.098		138.814	47.128		1.52775	0.819751	1.62898		0.874223	0.822474	0.563222		1.12287	0.585861
	165.384	46.675		810.251	597.208		1.84382	1.40073	1.35758		0.478871	0.65338	1.01723		0.57253	0.963167
	2151.9	2029.39		349.033	176.869		1.74284	1.05853	1.17047		0.708833	4.20204	0.387008		0.715872	0.464244
	15510.2	15657.7		188.691	67.251		0.985159	1.78821	1.17841		0.664035	4.30514	0.623949		0.636894	0.99909
	341.096	110.695		1892.37	1920.17		1.74546	1.31333	1.38982		0.513907	0.729682	0.779576		0.805337	0.771383
	201.436	60.812		582.753	236.317		1.31171	2.0212	1.959		1.52127	1.13976	1.05825		1.34747	0.835807
	160.691	49.628		126.388	51.785		1.69764	0.9266	2.12318		0.579536	0.672042	0.626602		0.520435	0.778841
	225.099	76.678		143.844	76.699		1.51853	1.79923	1.5037		0.878315	0.754093	1.11153		0.803847	0.496743
	2638.54	1967.2		655.373	213.996		1.49992	1.35844	2.21031		0.804037	0.757325	0.917636		0.627714	0.716477
	3151.71	2663.1		395.049	126.309		0.789635	1.68647	1.45734		0.795514	1.76289	0.653532		0.905234	0.843892
	377.205	123.623		15636.3	15765.8		1.35043	1.3816	1.50735		1.16096	1.13614	0.879454		0.436972	0.679975
	170.414	54.484		136.563	54.036		1.30685	1.32785	1.14008		0.630773	0.729601	0.772769		1.04478	1.04477
	531.144	210.567		140.844	53.778		1.50059	1.29444	1.17512		0.752597	1.44896	0.822961		1.03795	0.639431
	398.174	101.439		510.139	609.149		1.74816	1.39713	1.43498		0.503095	1.15996	0.818656		1.65721	0.659827
	515.156	174.898		783.291	289.372		1.68734	1.05403	1.54273		0.693255	0.881824	0.776263		0.954317	0.521583
	176.922	64.91		539.169	610.146		1.74616	1.55369	1.65812		1.15162	1.70883	0.585543		0.641426	0.611237
	415.655	407.567		97.801	41.234		2.48916	0.708921	1.41202		1.56396	0.667776	0.874363		0.779131	0.477218
	154.357	58.361		95.025	41.954		1.44835	1.5323	1.39784		0.826087	1.22697	0.642443		0.909186	0.54882
	181.128	61.992		142.233	59.05		1.4781	0.908828	1.60724		0.706195	0.621161	1.38968		0.887269	1.0721
	245.612	93.777		125.465	51.793		2.06241	2.0444	1.53845		0.755722	1.51741	1.33478		0.750426	0.527035
	1100.48	627.638		664.133	259.904		2.48856	0.781184	1.382		0.63702	1.51343	0.901627		0.582591	0.715595
	187.355	62.787		91.967	36.704		1.73118	1.4067	2.14969		0.692373	0.856919	0.93675		0.850584	0.863457
	293.996	158.131		125.828	50.095		1.91124	1.72244	1.23045		0.913378	0.952272	0.912261		0.608111	0.50186
	409.926	163.851		355.384	382.164		1.49421	1.3931	1.16614		0.482844	0.890732	0.982477		0.574176	0.564809
	198.495	80.289		255.84	120.716		1.1871	1.22884	1.9887		0.915645	0.898734	1.16752		0.541172	0.537668
	185.859	87.989		171.092	65.343		1.51586	1.27519	1.21309		0.849015	0.891057	0.719954		0.615089	1.00526
	154.652	43.513		326.494	327.589		1.32836	1.41551	1.18163		0.788076	0.778057	0.879077		0.779602	0.575666
	134.222	52.448		132.696	50.004		1.53647	1.27654	1.07993		0.794601	0.909131	1.03012		0.673173	0.74282
	198.7	80.8		418.096	388.522		0.878938	1.76289	1.23133		1.01408	0.985363	0.662745		0.893753	0.751598
	186.336	71.997		312.43	298.757		1.43046	1.33218	1.42935		0.696037	0.520421	0.93204		1.18884	0.459939
	5680.65	3271.48		7337.79	10041.2		2.85201	0.793355	1.312		0.577242	1.445	0.652225		0.624021	0.521556
	1590.81	928.962		132.281	50.217		1.41061	0.973448	1.29373		0.808179	1.70215	0.661044		0.658896	0.488868
	203.141	68.741		360.336	281.561		1.44814	1.25296	1.36182		0.428927	0.708242	1.86379		0.976223	0.784031
	196.925	54.672		2557.29	2880.25		1.60908	2.01785	1.33606		0.80887	1.16098	0.71971		1.1985	0.677656
	848.653	468.547		238.373	214.159		2.00926	1.25341	1.3079		0.853763	0.467935	0.905226		0.608061	0.691534
	1050.37	638.754		146.028	56.56		1.64817	2.00408	1.32893		0.704463	0.715978	0.639739		0.622277	0.673175
	200.43	78.74		6472.72	6819.83		2.28968	1.05275	1.16172		1.06862	1.12278	0.929497		0.690003	1.16321
	199.263	69.037		222.42	81.573		1.63975	0.928457	1.37959		0.768766	0.737556	0.514513		0.345918	0.976503
	1793.42	1061.5		674.684	498.401		1.49409	1.61102	1.61213		1.05071	0.647535	1.58829		1.40452	0.777041
	1114.16	1083.61		136.822	48.576		1.33667	1.48663	1.41718		0.564293	0.682954	0.768812		0.601002	0.680553
	220.717	75.331		2098.73	1713.81		1.68279	0.936058	1.16701		0.891203	0.590832	0.950607		0.692072	0.468127
	158.096	48.347		121.626	55.39		1.6643	0.871992	1.50714		0.958119	0.714559	0.888873		0.473322	1.40977
	292.121	129.82		90.365	32.496		1.26566	1.14352	1.30036		0.915094	0.641602	0.668427		0.802406	0.866911
	795.935	495.391		12851.8	13105.8		1.03321	0.760585	1.38834		0.801736	0.679074	0.74884		0.759242	0.61438
	205.467	82.417		127.717	50.197		1.40042	2.50664	1.32125		0.741223	0.630032	0.875459		0.655044	0.62458
	146.321	56.637		333.157	311.252		1.52744	1.27858	1.45609		0.7274	0.765193	0.746567		0.960676	0.478737
	2183.69	1760.93		5731.51	5854.78		0.83279	0.592711	0.932434		1.1942	0.708621	0.58818		0.835963	0.754603
	168.818	51.5		174.193	81.246		1.81152	2.07363	1.66711		0.804609	0.503493	0.707366		0.767303	0.831603
	158.098	73.219		818.072	914.325		0.93904	1.21083	1.82391		0.668562	0.633734	0.583402		0.620204	0.750689
	204.351	78.846		110.23	45.088		1.65508	1.38769	1.30608		0.435452	0.651535	0.674437		0.614185	0.771407
	151.017	65.691		130.376	50.431		1.61847	1.56783	1.65609		0.821564	0.654872	0.633288		0.953487	0.89101
	309.831	95.955		213.578	87.536		2.09381	1.00983	0.666399		0.771163	0.842654	0.723749		0.560637	0.691952
	513.726	310.762		194.665	69.027		2.18045	1.13943	0.710288		0.545993	0.532029	0.729178		0.816881	0.815435
	14729	14759.6		4831.11	4500.51		2.50106	1.49428	2.85922		0.776619	0.756474	1.17485		0.850085	0.634053
	13318.3	12477.9		5173.04	4044.71		1.2411	1.65876	1.14418		0.839487	1.18462	0.631929		0.438576	0.671434
	9388.83	8832.43		112.34	43.55		2.02527	1.57415	1.1832		0.880562	0.863347	0.904452		1.08636	0.795095
	262.816	108.318		6435.49	9191.21		2.12282	1.48782	1.39837		0.695705	0.807445	0.993135		1.00769	1.05005
	365.93	149.652		149.53	40.568		1.3877	0.773033	1.8322		0.899609	0.619844	1.07571		0.856365	0.477202
	139.085	54.22		714.581	459.157		0.892277	2.44175	1.63951		1.36216	0.876554	0.533739		0.923284	0.491343
	132.04	57.801		903.369	1089.38		1.80348	1.35615	0.784386		0.399349	1.51307	0.825317		0.481634	0.670085
	231.578	97.481		136.95	67.417		2.04402	1.31782	0.410907		0.673182	0.65018	0.742504		0.596584	0.529157
	15476.2	13099		114.027	81.777		1.54005	1.37205	1.55836		0.836286	0.794992	0.593809		0.999239	0.828272
	130.342	53.018		1261.41	1172.03		1.41132	1.44807	1.43628		0.651027	0.723459	0.603842		0.881982	0.727968
	243.662	84.619		237.096	165.713		1.97751	1.85367	0.65975		0.697836	0.714146	0.808833		0.495213	0.857043
	683.987	318.753		2951.46	3998.16		1.20561	1.03983	1.17853		0.601261	0.743146	0.629405		0.587993	0.443977
	160.035	60.792		9046.14	9966.43		1.19478	1.4595	1.21847		0.901802	0.74748	0.513389		1.78656	0.648846
	1715.37	1046.46		2930.91	2941.66		1.29319	1.49909	1.15133		0.707063	0.997237	1.49914		0.719084	0.648484
	232.931	85.923		904.389	438.531		1.18144	2.31403	1.57127		0.897708	0.727601	0.69541		0.569485	0.851822
	516.825	239.532		9184.2	7547.28		0.954264	0.864853	0.757591		1.79174	0.729038	0.576128		0.700763	0.611847
	2894.71	2348.81		213.407	140.297		1.31101	1.33704	1.46285		0.55134	0.843779	0.672662		0.911852	0.636675
	206.446	82.908		15404.6	15694.5		1.80395	1.74646	1.41621		1.13912	0.792654	0.831725		0.578947	0.394432
	171.015	75.159		328.331	162.387		1.26395	1.45543	1.50362		1.12356	0.733065	1.00712		0.942454	0.493013
	551.022	262.182		291.714	259.847		0.919728	1.77574	1.30071		0.970992	0.445495	0.886074		0.650759	0.809893
	509.947	170.772		88.265	35.311		1.51753	0.833275	1.44009		0.960502	0.574569	0.790982		0.919082	0.722159
	575.181	268.589		246.08	142.004		1.46203	1.48189	1.49445		0.698101	0.767974	0.546699		0.872624	0.596457
	174.706	66.437		276.772	107.44		1.52404	1.42066	0.939261		0.792298	1.2105	1.55989		1.30491	0.513979
	15180.5	15639.7		174.301	147.556		1.09653	1.97529	1.25688		0.621746	0.580975	0.807067		0.615648	0.571158
	567.801	298.779		2236.74	2952.51		0.830086	1.74423	1.36041		0.700256	0.726855	1.04236		0.562509	0.744321
	193.871	80.164		290.006	212.604		1.9354	1.45453	1.79317		0.787166	1.07441	0.832422		1.06624	1.05664
	171.7	76.7		15619.8	15799.9		1.64598	1.15941	1.45039		0.305522	0.599482	1.08702		1.33692	0.695521
	187.933	91.127		258.695	98.391		1.84598	1.9194	1.465		0.748179	0.702929	0.743342		0.918156	0.572007
	858.834	514.936		351.334	308.19		1.58752	1.2542	2.14691		0.796129	0.993855	0.887715		1.01629	0.549226
	15620.6	15734.5		363.319	410.816		1.41993	4.172	3.08622		0.938865	0.803147	0.768462		0.756536	0.445029
	400.892	137.449		8436.64	8493.61		2.02154	1.2632	1.45671		0.586636	1.13719	1.01		1.42725	0.754009
	170.572	68.262		588.517	308.702		1.70439	1.6189	1.73203		0.999993	0.78209	0.986039		0.83394	0.617793
	15485.5	14295.1		782.498	703.508		2.12209	1.37351	2.64973		0.641828	0.822647	0.981917		1.03703	0.770145
	1305.93	823.566		2372.67	2756.32		1.7614	2.28693	1.69909		0.627789	1.05214	0.740296		0.770271	0.625823
	2450.01	1637.9		2139.12	2862.01		1.31279	1.10072	1.28641		0.787035	0.783755	1.2547		0.889862	0.569718
	5718.75	5375.38		188.158	75.228		1.51958	1.40093	0.879497		0.625712	1.01971	0.826002		0.959368	0.681028
	165.597	63.416		404.365	222.984		1.51342	1.23435	2.90432		0.81155	1.12464	0.657502		1.03181	0.969344
	262.45	197.374		350.779	222.33		0.892807	0.80243	1.45992		1.13418	0.708591	0.815607		0.850453	0.552155
	2140.66	1337.35		2288.31	2587.08		1.55357	1.86142	3.09282		0.987499	1.01323	0.579814		0.578126	0.600453
	285.474	223.608		875.264	887.087		0.870332	1.39964	1.41536		0.694246	0.672693	1.23608		0.713276	0.381643
	989.085	551.129		699.872	521.492		1.74223	1.54393	1.50587		0.763475	0.795867	0.592671		0.77361	1.5376
	413.296	195.673		258.379	191.618		1.84917	1.61756	1.17086		0.507315	0.933224	0.525348		0.796697	0.715758
	228.075	81.959		604.863	530.54		1.1731	0.677437	1.54707		0.563651	1.1509	1.16743		0.853071	0.725363
	187.445	86.879		70.464	17.757		1.31088	0.711375	1.41931		0.747587	0.642083	0.944622		0.803616	0.539221
	203.881	75.487		446.208	343.573		1.61852	1.32386	1.59513		0.841357	0.604397	0.610617		1.05277	0.787443
	328.29	121.802		1511.91	1223.73		1.19583	1.55183	1.27119		0.697385	1.05605	0.739704		0.882401	1.19517
	164.172	55.448		535.383	344.128		1.31163	1.14291	1.54292		1.02574	0.780201	1.01153		0.854238	0.640051
	3790.63	2864.32		439.376	218.417		1.86693	1.2548	1.42755		0.814203	0.570335	0.725589		0.788128	0.733815
	232.705	75.886		102.675	46.092		1.39187	1.38772	1.44701		0.573661	0.684692	0.780952		0.979342	0.605699
	167.429	63.932		157.249	126.123		1.72052	1.5429	1.98701		0.72518	0.867263	0.625859		0.702393	0.773133
	15649.7	15786.7		98.307	42.802		0.997004	1.50717	1.58673		0.76238	0.518144	0.773698		0.825857	1.09151
	359.943	285.467		87.253	33.923		1.16385	1.22147	1.66605		0.698922	1.08297	0.600552		1.01354	0.475421
	188.979	66.406		1810.36	2319.97		1.59357	1.0521	1.38818		0.948832	1.10006	0.707248		0.951694	0.540066
	172.115	46.492		847.188	513.987		0.625324	1.4211	1.30059		0.656949	0.614294	1.32329		0.770632	0.982184
	143.199	60.188		176.489	91.049		3.1165	1.13152	1.8289		0.980782	0.808459	0.895329		0.924584	0.7383
	762.1	381.363		233.631	170.893		1.68134	0.543934	1.24333		1.044	0.89782	0.742133		0.649733	1.03488
	200.753	56.204		425.756	171.894		1.51374	0.589038	1.2899		1.21055	0.992079	0.655455		0.758046	0.87555
	2896.62	3232.94		911.338	354.667		1.23302	0.524009	1.48038		0.444501	0.532423	0.657291		0.832037	0.747065
	195.278	73.708		284.707	119.755		1.70451	1.05439	1.76287		0.756909	0.68411	0.647996		1.13908	0.791186
	151.775	51.039		156.042	60.826		1.75531	1.46726	1.12248		0.744609	0.905027	0.627599		1.04318	0.584678
	175.231	64.448		612.088	302.208		1.71141	1.78413	1.42013		0.738454	0.923878	1.17776		0.753305	0.792267
	423.676	213.531		1292.33	1805.78		1.36794	1.52728	1.43189		0.748204	0.601509	0.675142		0.5323	0.790688
	165.446	44.935		191.622	60.304		1.41603	1.39606	1.60492		0.632982	0.717297	1.23138		0.769908	1.01225
	302.09	120.146		103.858	45.877		1.36116	1.78166	1.49895		0.91153	0.482734	0.908948		1.02773	0.658075
	247.468	89.405		79.134	34.247		1.40686	2.00967	1.27182		0.514772	0.523787	0.833823		1.01381	0.941694
	277.904	93.66		391.102	218.583		2.82879	1.52797	1.55998		0.77176	0.616285	1.37106		0.678213	0.974168
	183.845	66.027		1337.01	1023.05		1.85466	1.52008	1.29327		0.642212	0.887704	0.97274		0.975248	0.566241
	618.646	419.778		86.471	48.554		1.20283	1.92714	1.06183		0.984359	0.768172	0.928267		0.736445	0.890187
	242.283	85.753		149.504	67.898		1.33711	0.858715	1.00979		0.946358	0.84613	0.920379		0.813813	0.9293
	151.709	49.854		156.93	67.724		0.878908	1.38745	1.40741		0.729893	0.664217	1.00071		0.814421	0.784615
	254.772	91.303		506.853	393.686		1.41986	1.14153	2.01771		1.00292	0.482173	0.920005		0.923212	0.560475
	231.482	74.058		183.743	67.763		1.1091	1.29212	3.26724		0.823186	1.05586	0.956716		0.877274	0.832923
	207.529	75.045		370.055	317.9		1.21424	1.2648	1.34025		0.738505	1.01438	1.31339		0.899229	0.569789
	2791.75	1430.16		7720.48	12123.4		0.865589	1.8037	0.673771		1.3707	0.654627	0.841492		0.836402	0.864505
	213.07	63.751		757.736	953.897		1.15557	1.27906	1.74021		0.681337	0.890929	1.33995		0.75636	0.720563
	1073.33	471.04		112.01	44.544		1.5394	1.31843	1.34534		0.807342	0.560462	0.737178		0.838291	0.856773
	138.138	41.535		259.843	225.913		0.857191	1.81567	1.2044		0.906203	0.824914	0.92538		0.759647	0.646261
	109.547	24.502		236.156	80.138		1.37047	1.28967	1.30293		1.07844	1.12111	1.10294		0.887902	0.673358
	288.267	98.906		1665.15	1704.43		1.42605	1.30512	1.20263		0.738122	0.692997	0.554198		0.563846	0.922731
	201.492	73.95		810.259	1000.75		1.17378	1.11658	1.38634		0.603073	0.522228	0.526047		0.839327	0.6729
	626.196	370.339		323.301	189.756		1.3219	1.30091	1.7008		0.83831	0.659619	1.49978		0.738637	0.871248
	389.931	170.875		798.662	903.641		1.24233	1.50006	1.10777		0.622697	0.654011	0.579419		0.715364	0.840401
	252.858	95.993		102.95	44.725		1.35527	1.51059	1.25307		0.902613	0.525206	0.678977		0.734162	0.555089
	258.173	94.46		215.72	81.661		1.32108	1.64959	1.01062		0.596706	0.662573	1.55153		0.983154	0.687292
	294.748	94.233		15517.9	15791.4		1.4219	1.45465	1.37431		0.730525	0.568837	0.515129		1.41119	0.596155
	431.984	192.04		1832.61	2179.38		1.60746	0.980325	1.4418		0.729614	0.652774	0.841906		0.8094	0.945687
	670.607	390.953		128.204	42.789		0.941111	1.65312	1.41121		0.761027	0.66705	0.424237		1.56422	0.788275
	867.889	465.907		785.556	959.188		1.09683	1.70887	3.32781		0.687635	1.10534	0.987169		0.905332	0.557046
	1034.93	481.117		85.103	33.762		1.31572	1.85409	1.89999		0.691001	0.853801	0.983		0.906828	0.5967
	1357.06	678.205		233.223	114.536		0.957634	1.85228	1.49851		0.699404	0.650305	0.743741		0.884734	0.976734
	3076.03	2306.41		284.593	204.617		1.71828	1.46801	1.55517		0.54703	0.525083	0.628425		0.803804	0.715878
	1179.47	832.807		15458.8	15711.8		1.63751	1.73946	0.874925		0.650067	0.811862	0.742693		0.885501	0.725869
	276.334	92.773		216.027	83.78		1.19921	1.37777	1.19315		0.492122	1.17361	0.654662		0.854422	0.748072
	1808.77	908.053		252.484	114.962		1.18952	1.44529	2.87091		0.695528	1.18566	0.896593		1.05251	1.02211
	1865.87	1292.61		2479.65	2568.95		1.52717	1.42111	1.51185		0.608288	0.591541	0.711994		0.861217	0.649144
	6126.45	4151.45		69.794	30.687		1.28453	1.46397	1.2138		1.91969	0.624209	0.550712		0.659883	0.583331
	237.058	90.952		441.462	281.391		1.19727	1.84452	0.611285		0.849324	0.765908	0.574179		1.25086	0.607284
	228.514	84.486		5098.24	5041.24		1.50704	2.1321	2.60426		0.978479	1.2203	1.15727		1.06788	0.540614
	326.657	164.441		3464.92	3770.87		1.44632	1.79239	1.09885		0.482378	0.667384	0.598607		0.526734	0.703575
	177.838	74.651		112.561	50.846		1.59754	1.76298	1.56741		0.740136	2.00616	0.803339		2.06719	0.506588
	556.907	333.727		14145.7	14305.1		0.782368	1.46753	1.39016		0.515243	1.08983	0.931897		0.734891	0.92613
	552.997	287.381		1352.45	1390.52		1.71962	1.09461	1.12032		0.708966	0.681261	0.72772		0.733921	0.632242
	558.284	315.838		323.768	107.715		0.832911	0.381315	1.4695		0.499933	0.479555	0.917804		1.11641	0.592664
	1956.82	987.375		146.722	56.513		1.09474	1.51326	1.11047		0.777002	0.867393	0.895288		0.984477	0.540575
	220.461	70.77		164.571	61.968		1.30743	2.04404	1.12552		0.870788	0.469217	0.768226		1.75664	0.557294
	3403.38	2765.1		5231.97	6037.44		1.55617	1.56716	1.54251		0.750034	0.93527	0.831136		1.07989	0.999255
	10354.5	9330.02		128.672	49.267		0.475115	1.78463	1.16718		0.843111	0.702474	1.13391		0.779072	0.522827
	349.795	104.014		164.771	60.788		1.13506	1.05916	0.995875		0.556727	0.627488	0.85615		1.02503	0.792397
	133.122	28.608		216.103	59.132		0.971003	1.24655	1.68166		0.810266	1.08331	0.806182		0.945539	0.394431
	298.24	89.629		879.869	1144.77		1.23233	1.2246	1.73684		0.770049	0.898695	0.739009		0.837194	0.920771
	291.389	79.799		4277.35	5307.93		1.27764	1.32548	1.26438		0.773418	0.765266	0.983854		0.733483	0.483717
	15120.5	14713.9		560.807	434.635		1.364	1.23634	1.40119		0.921806	0.586627	0.534826		1.12939	0.939411
	239.703	74.908		190.438	93.573		1.3566	1.84079	1.22379		0.704728	0.817424	0.613873		0.624806	0.625656
	195.854	74.885		87.303	31.268		1.33286	1.22979	1.91943		0.797376	1.04907	0.893446		1.0748	0.416106
	496.591	278.17		210.873	76.664		1.26049	0.58039	1.05521		0.680674	0.890943	0.868664		1.10053	0.563167
	9786.08	7433.94		373.472	169.621		1.52632	1.4239	1.4296		0.602224	0.952795	0.658408		0.772379	0.602337
	180.935	65.978		169.045	58.259		1.31128	2.12614	2.08612		0.582424	1.51508	1.35569		0.755434	0.473213
	392.975	147.966		146.429	48.923		1.26585	1.69106	1.75867		0.821959	0.703196	0.33318		0.926287	0.628638
	309.387	131.019		117.582	44.68		1.78189	2.25086	3.29922		0.602644	0.690093	0.779128		0.736099	0.775804
	118.365	26.048		172.48	68.152		1.37731	0.933276	1.94299		1.11789	0.928661	0.698429		1.14408	0.700801
	992.492	555.467		92.19	41.511		1.22223	0.881494	1.54642		0.613772	0.618702	0.763645		1.08754	0.602976
	668.656	238.329		7111.33	8933.24		1.79459	1.10208	1.63332		0.761463	1.83558	0.783787		0.806715	0.392921
	615.971	285.095		131.229	49.384		1.14964	0.733671	1.22376		0.788406	0.936828	0.370276		0.587648	0.331594
	442.654	246.748		138.295	66.215		1.57561	1.50495	2.43566		0.66703	1.25839	0.801941		0.758545	1.06757
	13256.2	11980.9		572.702	448.206		1.25585	1.27038	1.44666		0.79071	0.970026	0.613172		0.953985	0.58488
	15622.4	15793.4		44.791	16.373		1.64508	1.67057	1.33862		0.578072	0.812919	0.617455		0.530451	0.652272
	368.782	225.487		154.76	57.458		0.801419	1.32134	1.12002		0.637825	1.42768	0.629203		0.571027	0.559978
	361.993	142.878		267.573	80.857		1.66632	1.76825	1.65607		0.896449	0.832668	0.865188		1.25957	0.503321
	6016.34	4721.02		136.419	61.419		1.35994	1.46099	1.46136		0.613205	0.83675	0.683712		1.11674	0.44483
	269.508	167.049		197.165	70.048		1.71391	1.09733	1.40007		0.734611	1.2889	0.917514		0.527192	0.618422
	405.058	148.396		2470.05	3715.28		1.09916	1.59184	1.24557		0.745775	0.742664	0.653315		0.933733	0.540615
	2836.88	1819.05		175.978	93.322		1.15857	0.805883	1.61805		0.586101	0.551092	0.530455		1.04787	0.621943
	426.208	224.177		82.485	32.381		0.526278	1.20284	1.02263		0.67997	0.872678	0.582994		0.778827	0.848301
	222.231	85.184		644.23	285.781		2.34905	1.7249	1.49077		0.426668	0.574894	0.614174		0.887924	0.613256
	784.23	380.48		350.451	299.204		1.26386	0.942349	1.36841		0.550007	1.49477	0.571559		0.556664	0.816034
	15501.4	15255		218.529	98.95		0.733344	1.64898	2.37534		0.563835	0.598332	0.74547		0.850542	0.499069
	93.518	18.869		140.243	46.003		1.58663	1.61235	1.22718		0.589606	0.560091	0.605115		0.672612	1.05225
	90.662	16.831		6428.58	9518.59		1.45154	1.03092	0.996692		0.691866	0.371495	1.58199		0.680825	0.626919
	15080.5	11765.6		222.345	75.894		1.36591	1.57497	1.03508		0.890704	0.339289	0.895657		0.746503	0.719088
	8698.97	7905.1		211.74	101.316		0.583092	1.44735	1.47419		0.672182	1.07133	1.05727		0.429216	0.66388
	1055.79	462.185		1481.53	1299.03		1.26246	1.57139	1.56419		1.16104	0.72222	0.414778		0.847053	0.71965
	7912.53	6100.67		187.707	95.008		1.24455	1.14686	1.39769		0.559657	0.843082	0.63273		0.88668	0.798605
	312.178	148.451		616.756	647.731		0.328876	1.41594	1.05035		0.708523	0.920968	0.77469		0.636767	1.07698
	128.035	35.494		2029.43	2013.15		1.37074	1.26405	1.05251		1.01427	0.961761	0.881691		0.716838	0.746274
	15313	15574.2		254.479	89.089		3.02341	2.09115	1.50385		1.0743	0.773559	1.01074		0.825878	0.562086
	677.011	744.56		158.932	64.33		1.5817	1.75052	1.23905		0.761554	1.25423	0.445921		0.665424	0.565463
	183.696	56.353		131.19	66.634		1.30345	1.63526	1.31245		0.40285	0.967504	0.944627		0.703371	0.629172
	205.811	70.296		138.974	81.739		1.34358	1.49288	1.39287		0.682897	1.6331	1.36074		0.862472	0.51357
	1088.47	880.698		1273.47	1016.44		1.11188	1.03211	1.35684		0.981541	0.702933	0.837169		1.01293	0.614361
	817.135	436.122		567.648	288.695		1.10593	1.38897	1.14305		0.394315	1.18265	0.736316		0.965218	0.494933
	188.301	82.743		556.072	319.011		1.84726	1.45667	2.32962		0.60327	1.17028	0.764395		0.632551	0.630641
	354.972	126.58		115.469	54.775		3.13255	1.73626	2.16264		0.622692	0.765821	0.511303		1.11212	0.54931
	1488.44	951.139		166.97	52.916		1.40958	0.919118	0.200246		0.578174	1.52165	1.46971		0.504357	0.528194
	503.987	406.841		220.556	116.785		1.36621	2.61508	1.24654		0.900787	0.753134	1.27137		0.71149	0.561333
	579.518	176		57.573	17.414		1.44911	1.37667	1.81807		0.756807	1.1665	0.710129		0.52619	0.533439
	910.812	709.423		400.18	219.568		1.24906	1.74988	1.82679		0.924704	0.93764	0.507062		1.20971	0.555687
	827.354	409.823		622.822	290.568		1.26262	1.11826	1.77219		2.06594	0.908606	0.734174		0.88003	0.671602
	137.436	39.598		224.406	94.783		1.80877	1.19907	0.612526		0.593621	1.17748	0.445555		0.69375	0.535475
	1009.21	715.632		148.539	43.319		1.16554	1.00605	1.54095		0.485073	0.86658	0.391393		0.720308	0.708292
	127.284	72.991		213.81	116.868		1.35745	1.82576	1.20473		0.895998	0.499185	0.682966		0.705727	0.46589
	577.381	340.987		176.815	76.371		1.48496	1.01843	2.52953		0.833363	0.972515	1.0162		0.88887	0.451994
	133.368	100.13		134.841	55.782		1.19229	1.06067	1.69612		1.74912	0.764359	0.59493		0.690834	0.570498
	1135.9	565.481		209.737	104.701		1.53444	1.86175	2.01252		0.756947	0.707114	0.622675		0.773874	0.559903
	947.351	375.478		215.09	79.014		1.34457	2.93505	1.36381		0.758616	1.19342	0.603221		0.798749	0.927006
	2393.97	1365.12		166.266	86.635		1.50765	1.4294	1.39622		0.640221	0.844003	1.1599		0.706093	0.628166
	184.716	69.616		3561.57	4048.66		0.771015	1.29244	1.39731		1.08984	0.532184	0.40024		0.767007	0.827277
	156.91	50.975		149.487	53.381		1.16028	1.44977	1.56723		0.771924	0.637758	0.423143		0.710748	0.640209
	174.475	62.238		428.026	421.904		1.20865	1.51022	1.83513		0.925968	1.06005	0.743082		0.604755	0.7122
	138.053	82.384		141.109	38.211		1.30686	2.79084	1.99599		0.806146	0.793643	0.445199		0.673179	0.5691
	671.767	410.584		537.338	502.871		1.03983	1.67726	1.38207		1.24107	0.909019	0.482042		0.773458	0.726193
	2670.72	2240.81		1513.98	1783.87		1.20767	1.13079	1.12651		0.54565	0.793503	0.850865		0.793969	0.518544
	269.922	116.935		12409.3	11090.8		1.28811	1.41641	1.00555		1.10043	0.739127	0.588537		0.723552	0.885531
	165.613	55.166		1604.42	2607.5		1.40617	2.29455	1.19848		0.650298	1.14701	0.604086		1.06089	0.692949
	680.855	279.746		349.29	337.488		1.21589	1.23117	1.11688		0.992419	0.566889	0.438348		1.06946	0.8037
	1113.13	669.98		702.758	844.933		0.669018	0.658676	1.52995		0.918381	1.00803	1.13505		0.869323	0.708663
	238.018	87.217		477.149	157.818		0.745428	1.44797	1.32774		1.23422	0.8564	0.793379		1.03583	0.762729
	218.906	109.653		142.497	48.24		1.47703	1.28535	1.88102		0.548406	0.694313	0.757746		0.695625	0.463669
	881.283	704.446		340.565	258.462		1.43977	1.94081	0.906902		0.967115	0.408835	0.667573		0.822868	0.852409
	701.363	468.423		179.076	100.18		1.78903	1.8288	1.82633		0.856162	0.633549	0.812868		0.818063	1.34351
	62.154	11.882		525.625	539.824		1.74976	1.35108	1.33063		0.42234	0.798262	1.15059		0.646584	0.625936
	126.986	42.263		149.368	53.537		1.38316	2.0636	1.29872		1.25021	0.64793	0.758673		0.974505	0.779164
	137.273	51.712		241.488	259.554		0.897627	1.44577	1.29335		0.564536	0.712839	0.656323		0.816325	0.702285
	441.706	206.004		147.777	44.565		1.69368	0.925487	1.90792		0.947353	0.847669	0.989234		1.09711	0.810051
	174.4	78.902		380.944	125.537		1.34609	1.23021	1.05207		0.952744	0.487943	1.0236		0.695284	0.601889
	126.763	62.929		818.736	966.372		1.55356	1.19318	1.18041		0.732463	0.885018	0.658085		0.996498	0.678421
	309.502	116.787		333.769	143.995		0.850427	1.94778	4.4847		0.477329	0.538827	0.557242		0.682886	0.704066
	190.808	74.719		140.688	57.312		0.946102	1.66783	1.01353		0.427497	1.17609	0.631911		1.01526	0.720002
	134.588	46.425		325.654	421.9		1.41905	2.04068	1.43454		0.478692	0.483602	0.644735		1.04998	0.655481
	6250.28	4766.56		164.19	57.05		2.72964	3.64745	1.40601		0.970521	0.748296	0.773743		0.75361	0.762634
	1143.59	746.112		608.585	692.898		1.47198	1.62737	1.99874		0.807105	0.978359	0.481694		0.646263	0.90032
	9634.49	11166.1		4175.68	3756.53		1.07237	2.36856	1.24474		0.622691	0.71552	0.726488		0.815161	2.27868
	108.847	25.604		591.94	221.073		1.23826	2.07227	1.5997		0.535452	0.737073	0.616924		0.881102	0.702663
	331.013	212.514		186.618	161.854		1.36665	0.953287	1.7005		0.680923	1.30532	1.08541		0.889069	0.788655
	216.846	109.34		14005.4	12337.1		0.984254	0.653249	1.09606		0.992982	0.887447	0.790827		0.783007	0.576444
	1931.83	1152.67		145.205	66.205		1.13543	1.06638	1.38845		0.746417	0.693484	0.737473		0.864057	0.651946
	505.087	274.162		688.177	325.087		0.891887	1.21635	1.0595		0.711279	0.788028	1.02214		0.82407	0.618893
	100.65	34.077		95.917	44.159		1.3674	1.62727	1.18226		0.601207	1.21756	0.648382		1.11958	0.502359
	159.737	82.586		325.747	368.378		0.985825	1.51256	1.74893		0.888414	0.935558	0.757239		0.807634	0.456723
	372.225	162.907		204.917	171.625		1.64997	1.75413	1.221		0.752523	1.43914	0.624021		0.928121	0.88432
	208.274	103.926		575.315	622.436		1.19894	2.02828	0.988489		0.632307	1.56034	0.511311		0.749151	0.451326
	145.239	41.964		433.667	367.67		0.863839	1.39344	2.55775		0.597473	1.08337	0.579378		0.588636	0.732356
	179.867	48.024		2054.07	2469.14		2.16272	0.925774	1.14436		0.631535	1.15299	0.547081		0.71455	1.01604
	349.661	221.277		3062.02	4817.62		1.4807	1.32025	0.781247		0.62266	0.811303	0.635995		0.692983	0.518603
	910.843	379.121		572.619	728.543		1.49184	1.35796	0.776836		0.565008	0.738482	0.915034		0.900279	0.990346
	158.203	73.043		226.125	220.805		1.23801	1.34306	1.06934		1.04663	0.614139	0.818067		0.658173	0.763489
	1113.61	714.795		8510.86	7489.86		2.58825	0.785355	1.16211		0.67195	0.534697	0.762828		0.680025	0.435295
	600.914	319.723		539.133	205.438		1.57655	1.31053	1.06504		0.665118	0.687846	0.757479		0.740309	0.507818
	4851.1	3429.35		101.457	37.281		1.20588	0.861846	1.23736		0.946503	0.650354	0.650433		0.616377	0.747283
	119.489	23.878		273.012	139.124		1.22015	1.88872	1.36199		0.54087	0.637758	0.796891		0.847114	1.46182
	4221.02	3053.31		479.069	479.359		1.76553	0.538979	1.45766		0.528391	0.869827	0.780035		0.663653	0.613549
	252.555	100.209		342.378	283.417		1.71896	1.23245	1.18861		0.664721	0.911766	0.963112		0.875966	0.580945
	176.351	86.317		102.238	40.676		1.76836	1.34591	1.19706		0.657485	0.655531	0.592318		0.845582	1.20585
	137.716	82.007		319.021	136.071		1.71835	1.20574	1.50852		0.714509	1.12359	0.916698		0.692817	0.812638
	154.944	62.624		109.296	60.403		1.52779	1.54008	1.19658		0.849044	0.530131	0.630739		0.901942	0.684229
	163.69	114.176		898.026	754.279		1.59993	1.68986	1.46328		0.89748	1.43219	0.959307		0.682185	2.97022
	6233.49	5559.32		7351.63	8494.62		2.9413	0.814714	1.20222		0.884046	0.862481	1.41231		0.876883	0.579927
	1624.2	1058.87		149.477	64.438		1.66918	0.734389	0.470345		0.736605	0.685988	0.471146		0.999228	0.475171
	1260.51	1338.11		229.642	267.452		1.33914	2.35428	0.997125		0.521022	1.1209	1.46435		0.559959	1.98804
	84.404	23.892		89.04	38.894		1.20376	0.700677	0.877809		0.98471	0.747088	0.758208		0.853073	1.0111
	125.185	37.357		121.778	73.849		1.1357	0.760046	1.24387		1.61588	0.743833	1.6261		0.743072	0.729336
	108.041	65.27		688.529	473.964		1.54401	1.66952	1.26998		0.839167	0.961576	0.713669		0.938882	0.474923
	669.633	265.193		5271.1	5995.02		1.10291	1.60043	1.35531		1.07391	0.932535	0.814787		0.965883	0.83703
	1181.23	694.809		496.408	597.847		1.56508	0.832076	1.21158		0.262515	1.31829	0.553032		1.04436	1.11233
	368.863	134.532		92.887	43.579		1.55144	2.23923	0.903571		0.762426	0.754425	0.538732		0.996227	0.684147
	5292.76	5018.56		217.727	155.909		1.52674	1.96402	1.23222		1.4035	0.57062	0.957512		0.683963	0.654756
	133.29	81.424		1001.6	558.983		1.58846	1.49234	1.36074		0.498582	1.31881	0.871977		0.750112	0.515401
	15672.1	15752.5		664.562	887.642		1.11742	2.46789	1.24103		0.502798	0.706867	1.74785		0.70785	0.644254
	654.908	358.845		131.251	52.538		1.22726	2.07627	4.12486		0.641577	1.18237	1.24218		1.24994	0.488693
	122.268	47.07		91.819	43.972		1.34722	1.50188	1.44319		0.704678	0.729756	0.474378		0.998468	0.486803
	540.408	376.404		634.845	670.32		1.1011	1.00423	1.14214		0.629527	0.747884	0.8049		1.32847	0.759627
	153.655	51.894		244.725	186.988		0.664376	1.65543	1.21312		0.76625	0.959547	0.862978		1.03825	0.645968
	718.245	419.481		1372.32	1511.76		1.73977	0.53631	1.96863		1.60438	0.888601	0.790494		0.733078	0.48628
	182.049	135.981		78.659	33.601		1.52377	1.40345	1.46893		0.660663	0.697829	0.743598		1.2777	0.507515
	144.399	65.199		1467.87	1862.25		1.10168	1.45812	1.3036		0.360837	0.62105	0.955914		0.720112	0.557434
	123.872	36.15		266.219	193.159		1.41511	1.4726	1.26349		0.653575	0.564553	0.430903		1.04069	0.700241
	104.581	28.848		204.233	198.518		0.955625	1.48723	1.51603		0.799475	1.39673	0.635915		0.948876	0.566479
	7603.86	6857.99		4054.89	3611.36		1.34816	1.83779	1.22108		0.792095	0.725614	0.890121		0.800282	0.642375
	210.347	87.712		391.229	497.792		2.04135	2.52397	1.30883		0.526162	0.524124	1.11337		0.804266	0.895276
	1109.08	689.843		789.38	1204.52		1.67905	1.89843	1.29293		1.42925	0.621831	0.667731		1.40653	0.592501
	13523.6	13624		155.238	118.524		1.21001	1.06358	0.942286		0.563769	0.851648	1.03364		0.629385	0.614934
	78.193	31.03		607.492	707.267		1.40826	1.88055	1.68488		0.742851	0.729187	0.913112		0.806551	0.876447
	162.582	78.218		4407.42	5884.49		1.47505	0.854769	1.69946		0.622413	0.848691	1.05792		1.15832	0.825346
	152.228	44.73		531.444	485.66		1.59079	1.35439	1.12599		0.687143	0.998685	0.478158		0.732472	0.658197
	149.875	45.118		2607.39	4292.6		1.67948	2.37767	1.61839		0.565418	0.829901	0.768934		0.887865	0.569678
	160.615	50.221		204.981	89.652		2.46326	0.507386	1.43248		0.601976	0.756818	1.06471		0.858357	0.70375
	5214.93	3702.2		628.929	329.814		2.41307	1.51537	1.85985		0.955347	0.497224	0.785552		0.867224	0.698234
	189.838	111.432		218.199	178.518		2.24233	2.02399	1.50967		0.568883	1.19373	0.681227		1.19699	0.638605
	4311.63	3457.14		1909.35	2454.06		1.20139	1.4326	1.27945		0.558963	0.663646	0.860206		0.893105	0.861797
	279.108	168.262		13799.5	14425.1		0.767147	1.35195	1.13726		0.679259	0.770578	0.980121		0.778971	0.584733
	4216.2	2978.07		330.434	351.396		1.63777	1.21371	0.874405		0.620408	0.664565	0.441672		1.07646	0.613074
	253.692	186.025		1771.32	2427.76		1.21611	1.15732	1.57075		0.665551	0.476071	0.850714		0.673562	0.732286
	181.451	90.978		153.308	132.18		1.18384	1.56299	1.62882		0.635454	0.811275	0.63624		0.580014	0.665107
	201.035	95.573		115.132	49.065		1.23579	1.25848	1.70829		0.515474	0.549012	0.629594		0.9589	0.567333
	810.548	378.535		2123.61	3350.18		1.65408	1.28921	1.639		0.511236	1.0621	0.889463		0.743533	0.952555
	241.183	118.878		105.612	55.031		1.40147	1.44871	1.4233		0.595207	0.850236	0.700196		0.746872	0.578635
	129.3	40.428		506.021	587.797		0.99208	1.28681	1.97485		0.57996	0.833472	1.20469		0.944913	0.587418
	656.609	238.25		1415.65	2090.61		1.56584	2.45121	1.27302		0.440107	0.519633	0.914876		1.00707	0.624475
	91.054	28.575		122.598	61.874		1.6465	1.22986	1.48769		0.62095	1.00618	1.13979		0.837572	0.560433
	121.513	61.106		7060.69	8986.54		1.3388	1.98807	1.14109		0.566314	0.995698	0.647418		0.742134	0.447015
	115.391	46.283		206.258	214.103		0.98729	1.17597	1.94851		1.27663	0.998468	0.839229		0.697753	0.956289
	129.769	36.898		81.193	42.483		0.99812	0.497727	1.71643		0.711945	0.516603	1.1944		0.576941	0.503814
	154.071	70.84		85.101	43.584		1.76614	0.82288	1.60986		0.981513	0.361839	0.917588		0.931278	0.899312
	183.548	88.149		1137.93	1696.59		1.23006	0.706078	2.10752		0.7722	0.60456	0.775949		0.69654	0.6647
	432.103	186.265		306.913	274.118		1.52058	1.46069	1.2775		0.656206	0.483714	0.640298		0.743293	0.615248
	307.538	90.471		1313.1	2080.04		1.44959	1.31321	1.72365		0.574372	0.725992	1.10077		0.804626	0.734317
	293.879	185.899		145.789	66.462		1.37451	0.975456	2.22357		0.589772	0.899639	0.533573		0.963581	0.658029
	379.15	206.838		225.309	254.538		1.34292	1.43193	1.73029		0.949389	0.842646	0.80657		0.800427	1.15779
	773.48	234.609		76.359	36.665		2.78687	0.632413	0.882067		0.667941	0.798199	0.848506		0.889342	0.543474
	86.97	36.626		146.771	63.204		1.65145	1.24193	1.47874		0.507775	0.47309	0.714342		0.64927	0.541857
	3484.82	2287.45		78.03	35.38		1.68929	1.48242	1.24175		0.770201	0.8722	0.617034		0.889742	0.845775
	279.197	114.708		1645.43	2000.43		2.40033	1.56123	1.84884		0.735676	0.661053	0.68032		0.872865	0.395807
	1536.18	747.181		295.29	123.574		1.64002	1.66965	1.23246		0.566011	0.685286	0.705407			0.584531
	340.95	129.531		87.507	35.125		1.68763	1.59568	1.8646		0.743385	0.692203	0.665668			0.415374
	210.122	145.896		225.18	145.256		1.15384	1.62101	1.005		0.663944	0.519271	0.685961			0.694876
	135.589	41.828		66.94	35.454		0.845697	1.82603	1.24002		0.467187	0.900937	0.942541			0.850313
	180.929	85.772		8337.47	10107.3		1.76416	3.78919	2.03067		0.488079	0.500081	1.32984			0.811959
	1274.72	1061.18		178.418	175.498		1.37296	3.05954	1.73814		0.754911	0.993083	0.683578			1.2504
	110.137	27.114		745.229	244.303		1.39806	0.51212	1.25496		0.670066	1.21924	0.926225			1.49573
	584.547	590.788		117.879	54.841		1.62154	1.57053	1.7684		0.988876	0.687691	0.807157			0.586564
	115.96	30.387		115.706	58.555		1.51456	3.16673	1.587		1.00158	0.589034	0.776454			0.729349
	14650.1	13995.8		104.983	39.889		1.48338	1.2848	0.926143		1.26964	1.24554	0.556193			0.642867
	635.268	441.494		67.885	28.145		1.40963	1.32165	1.2908		1.37968	0.940277	1.09759			0.679536
	2712.23	2441.13		151.853	58.765		1.38534	1.28384	1.41547		0.682424	0.582388	1.0121			0.634246
	7424.9	8087.75		151.018	60.516		1.4172	1.72588	2.13443		1.03245	1.09547	0.965502			0.820288
	2152.42	1807.8		153.468	58.848		1.33248	1.41766	0.9075		0.538585	1.88693	0.927891			0.651423
	134.677	43.255		230.341	103.189		1.55033	1.69807	1.51141		1.07044	0.520781	1.00976			0.919964
	15654.3	15669.4		128.497	62.468		1.29435	1.54098	0.949661		0.555754	1.01256	0.789691			0.645543
	138.003	76.457		128.476	53.528		1.21493	1.34468	1.25272		0.60813	0.604778	0.952227			2.19836
	94.577	72.764		911.449	772.334		0.587081	1.4811	1.51072		0.584249	0.768417	1.13778			0.655385
	95.997	32.449		8141.36	9754.55		0.515658	1.47121	1.46181		0.508054	0.654216	0.698716			0.892917
	224.673	99.018		1151.88	1311.67		1.4481	0.367197	1.20566		0.687543	1.51217	0.577649			0.921796
	184.402	45.273		1250.56	1786.76		0.869237	0.702492	1.22152		0.657098	0.648275	0.762452			0.90883
	8484.68	8007.86		101.929	62.981		1.43065	0.479773	1.21841		0.58041	0.801764	0.455826			0.754696
	1176.89	1455.91		145.034	63.037		1.58756	1.69157	0.774058		0.618487	0.91411	0.458067			0.536222
	2571.22	1842.4		171.261	77.414		1.38857	1.35479	1.41506		0.938769	0.698481	0.683912			0.719228
	121.271	43.416		144.217	57.704		1.36086	2.27747	2.17605		0.828542	0.834823	0.606071			0.680627
	1433.45	895.569		125.928	64.781		1.4714	1.68553	1.49427		1.02333	0.800413	0.601223			0.631909
	843.073	579.851		307.978	237.507		1.32161	1.98129	0.975429		0.821623	0.790446	0.571174			0.471813
	488.051	359.895		153.551	85.419		1.23748	0.9858	1.42803		0.646162	0.80751	0.53539			0.783293
	651.442	351.639		407.227	387.987		1.24808	1.68053	1.41751		0.649458	0.696866	0.72945			0.800197
	2247.07	2534.04		202.34	81.655		2.72812	2.00376	1.5134		0.627576	0.818182	0.532865			0.774461
	671.123	257.181		1379.82	2002.17		1.42168	1.66627	0.743992		0.647748	0.565885	1.02446			0.550303
	109.959	30.507		95.218	43.08		0.82867	1.34639	1.34483		0.529556	0.743583	0.555535			0.655906
	95.665	32.735		731.991	392.107		1.07955	1.26791	1.16958		0.541771	0.65093	0.768822			0.951542
	137.769	57.702		1889.16	2070.47		0.885978	1.8371	0.862205		0.874246	0.546048	0.453676			0.447143
	108.779	43.092		114.513	48.668		1.25984	0.91367	1.48438		0.653664	0.742675	0.813269			0.584031
	117.758	56.691		103.94	44.699		0.969155	1.00965	2.05299		0.760845	1.00963	0.937457			0.680804
	149.415	47.453		358.397	143.683		1.8925	0.715942	2.01515		0.618848	0.740197	0.667904			0.734463
	972.91	407.71		2579.48	2078.66		0.994604	0.980716	1.54108		0.609526	0.824842	0.689697			0.627752
	188.483	94.711		147.816	66.405		1.58543	1.76616	1.24356		0.737292	0.674658	0.752977			0.675391
	887.07	693.256		1243.07	172.078		1.4657	2.10424	1.3448		1.34554	0.794369	0.922133			0.464331
	148.309	53.461		137.79	65.59		1.6072	1.46122	1.32687		0.760765	0.867055	0.637288			0.819782
	151.774	51.277		151.846	119.881		1.33856	1.75169	1.32487		0.459786	0.766026	0.896224			0.626792
	1906.35	954.859		98.01	81.091		1.27842	1.42474	1.41391		0.689652	1.21805	0.995281			0.852506
	483.342	244.935		13669.4	12430.2		1.40569	1.29107	2.49503		0.882616	0.636085	0.866233			0.737206
	184.289	71.618		143.977	63.869		0.982215	1.99931	1.18725		0.44323	0.836986	0.848004			0.695443
	215.561	73.388		617.663	990.084		1.14754	2.18848	2.02695		1.71179	1.00741	0.870955			0.589685
	105.55	34.792		242.334	180.852		1.04876	1.93773	0.718816		0.533572	0.649995	0.572553			0.738578
	153.761	48.99		981.496	545.708		1.02628	2.91692	1.13		1.10497	0.851456	0.788424			0.633319
	81.587	27.603		549.562	209.394		1.86036	1.654	1.14998		0.556895	0.867226	0.628677			0.546097
	87.801	25.658		2454.41	3612.58		1.48007	1.25406	0.659328		0.61554	0.604124	0.822339			0.740808
	313.757	136.639		88.871	41.082		2.47183	1.49923	1.74024		1.05642	0.608498	0.534032			0.602035
	129.348	41.741		10274.4	10078		1.51565	1.51875	1.69117		0.896021	0.812235	0.576199			1.18538
	754.412	330.95		11695.4	12145.7		1.98358	1.72239	1.04798		0.805268	1.07767	0.73486			0.787936
	80.793	33.505		422.265	490.612		1.36667	1.47103	1.70801		1.15679	0.624541	1.30853			0.641628
	159.465	39.667		110.356	60.263		1.24075	2.21419	1.28932		1.00521	0.983335	0.801307			0.949705
	414.808	198.959		131.08	69.539		1.33156	1.24181	2.32224		0.86787	0.669897	0.604077			0.571216
	558.675	358.879		11108.1	12697.1		2.17081	2.13027	1.03201		0.946771	0.821995	0.975641			0.786227
	128.747	51.134		362.727	176.77		1.51769	1.81804	1.18913		0.789284	0.58955	0.602038			0.614034
	7472.94	6332.47		251.489	137.043		3.77438	1.67132	1.51569		1.47634	0.766135	0.638823			0.668582
	101.938	37.473		10370.5	11472.1		1.70869	2.56158	1.69554		0.787364	0.706162	0.718476			0.634177
	511.011	158.164		146.737	89.472		1.57096	1.67239	1.22034		0.734746	0.500892	1.31645			0.510847
	124.402	40.771		126.023	48.383		1.25468	2.26047	1.82777		1.46033	0.621917	0.783806			0.811042
	96.948	29.405		1100.14	1064.89		1.11595	2.84061	2.38403		0.799323	0.503603	1.0017			0.755887
	86.867	29.398		565.713	754.975		1.49085	1.81619	1.88739		1.42378	0.550638	0.632603			0.756698
	114.218	35.761		281.608	302.336		1.28472	2.07493	1.2178		1.19114	0.608617	0.911658			0.556038
	67.383	16.755		5261.9	6246.66		1.29209	2.00852	1.20404		0.956458	0.647949	0.909008			0.541068
	3366.24	2321.64		568.799	942.387		1.60718	1.27297	1.46133		1.86155	0.757951	1.06667			0.362616
	8523.18	7144.61		272.396	114.492		1.59375	1.97043	1.36337		0.815485	0.716173	0.828315			0.619892
	3685.1	1940.39		15001.5	11833		1.40339	1.40863	1.671		0.84937	0.756922	0.803209			0.985354
	390.133	246.275		138.226	48.358		1.33181	1.99931	1.10601		0.986917	1.01676	0.809714			0.917378
	109.941	38.072		242.457	86.511		1.11693	1.77765	1.22378		0.804153	0.825675	0.910452			0.545105
	279.741	137.08		103.827	56.235		1.30812	1.61064	1.63023		0.990717	0.778661	1.31204			0.565293
	5287.43	4594.31		442.234	291.727		1.3502	2.18659	1.30021		0.905124	0.721022	0.785063			0.678716
	75.373	26.852		303.135	136.614		1.62733	1.45431	1.88714		0.90527	0.678954	1.02605			0.949991
	56.667	17.278		165.188	63.29		1.56747	1.61389	1.50051		0.846307	0.632558	0.818465			0.563758
	77.347	26.121		147.174	81.153		1.60475	1.15859	1.37644		1.2228	0.647345	0.832441			1.17541
	864.945	414.673		134.483	86.925		1.47246	1.72901	1.74861		1.14104	0.553217	0.963596			0.582872
	304.166	121.94		355.559	169.227		1.33821	1.06125	1.83455		1.59469	1.19687	0.911626			0.91453
	631.6	390.756		1367.72	668.579		1.1818	1.36913	1.4533		0.591219	1.10743	0.927987			0.596713
	649.459	369.605		285.806	241.242		1.09722	1.5787	2.20035		1.28414	0.780591	0.683195			0.68231
	577.553	350.943		3802.63	5374.95		1.41956	1.58565	1.80291		1.0742	0.743623	1.03669			0.711854
	120.723	34.867		916.115	692.453		1.33335	1.46486	1.15049		0.643321	0.880482	0.870054			0.70067
	1369.83	799.708		178.125	76.062		0.858027	2.51218	0.537088		0.960964	0.689103	0.66844			0.704815
	760.271	411.633		122.321	89.975		1.34082	1.13697	1.22367		0.788901	0.563619	0.869949			0.722619
	129.136	54.991		511.899	895.648		1.35504	1.28592	1.90748		0.766253	1.1514	0.668194			0.636477
	102.465	30.692		1065.43	1363.03		1.37273	1.62914	1.52482		1.12869	0.667791	0.958893			0.66269
	4111.58	3785.17		1083.75	1073.7		1.27553	1.34235	1.48626		0.713575	1.0386	0.873157			0.334035
	59.59	20.565		956.35	1570.21		1.69371	1.46582	3.59874		0.53895	0.813885	0.723064			0.519594
	214.567	96.508		169.33	89.462		2.4741	1.0741	1.81459		0.712043	0.72485	0.761694			1.09064
	225.228	64.41		445.011	353.841		1.36218	2.03534	2.34473		0.655232	0.626801	0.653313			1.02246
	63.913	16.136		110.521	46.743		3.02227	1.60312	2.28155		0.826757	0.814979	0.739291			0.504238
	190.009	65.178		117.355	46.308		2.41961	1.68943	1.2651		0.975374	0.646345	0.596243			0.680864
	37.506	10.147		99.281	49.93		1.28865	1.88472	1.52424		0.742354	0.63156	0.556124			0.429194
	124.343	61.321		105.923	51.309		1.19042	1.45282	1.36034		0.766103	0.677233	0.497795			0.971504
	84.829	26.315		274.716	449.177		1.49743	1.16028	1.83894		0.621782	0.74669	0.651901			0.663782
	1367.05	843.308		1492.92	2167.96		1.15413	0.542121	1.19209		0.93959	0.829439	0.560886			0.848199
	164.411	55.411		101.549	34.57		1.46369	1.23532	1.30528		0.552691	0.70475	0.565186			0.543987
	3812.41	3061.16		1583.3	2078.74		1.37725	1.19594	1.29856		0.681421	0.642016	0.58226			0.930338
	835.937	426.122		14356.2	14522.1		2.70904	1.46783	1.35635		0.894201	0.543257	0.800555			0.49219
	230.768	95.81		166.801	59.926		0.9862	1.64654	1.39065		0.762544	0.758253	1.27229			0.593739
	15392	14596.1		115.853	46.429		1.55626	1.42391	1.41147		1.17509	0.65505	0.654215			0.609425
	82.544	34.531		318.934	122.058		1.17451	1.26117	1.40653		0.648008	0.698354	1.42824			0.531256
	255.866	103.332		1120.63	805.014		1.83983	3.58008	1.74423		0.768532	0.452134	0.582593			0.618037
	54.444	22.429		4379.93	4984.18		1.50007	1.15565	1.53		0.752401	0.918686	0.659101			0.592891
	128.01	42.675		668.325	568.892		2.81006	1.22004	1.26183		1.43737	1.06086	0.675207			0.301654
	116.624	36.464		2993.64	3931.17		1.2409	1.44014	1.78864		0.946291	0.876823	0.576162			0.551271
	179.84	56.394		12749.4	12898.5		2.29663	1.54223	1.84979		0.752317	0.726432	0.552007			0.694215
	259.609	128.873		207.707	190.285		1.6715	1.60188	1.39407		0.792589	0.641532	0.640004			1.37009
	1270.27	784.887		823.841	1248.05		1.33207	1.00871	4.80944		0.765106	1.19849	0.528521			0.602222
	13657.2	10948.7		926.368	947.9		1.4435	1.30762	1.58138		1.07814	0.619109	0.891533			0.666028
	304.412	107.854		90.437	32.33		1.89308	1.29459	1.65451		0.968235	0.959715	1.25904			0.740899
	889.65	376.217		3974.25	3574.4		1.73429	1.65464	1.38872		0.553064	0.751225	1.64659			0.978676
	124.609	63.04		2410.7	4103.6		2.39633	1.43583	1.07969		0.528035	0.587967	0.607666			0.446985
	808.375	258.13		8222.45	7923.66		1.55289	1.3227	1.44348		0.951216	0.599932	1.16716			0.565398
	149.048	45.456		119.287	55.358		0.913258	1.50954	2.29728		0.568985	1.22136	0.665018			0.307593
	115.919	32.859		1832.04	3557.01		1.25182	1.31464	1.35035		0.609479	0.690618	1.31021			0.495685
	196.405	51.284		211.499	146.442		1.70599	1.98516	1.65037		1.21011	0.400843	0.698331			0.698478
	1499.06	857.935		1800.51	2059.48		1.23522	1.46929	1.69165		0.647034	0.566893	0.54295			0.938052
	10289.8	9696.04		4691.66	7108.24		0.922374	1.51806	1.05414		0.902717	0.511821	0.409168			0.742485
	436.049	215.16		10112.6	12832.4		1.51001	0.967223	1.34577		0.503646	0.552838	0.969844			0.671298
	12153.9	9734.26		131.43	55.019		1.91173	0.856865	1.61622		1.01002	0.728828	0.479186			0.850899
	767.433	445.475		112.091	33.523		2.10663	1.716	1.29536		0.469401	0.970054	0.540554			0.878285
	1596.78	949.273		2160.34	3774.57		1.57572	1.30515	1.93381		0.723493	0.780617	0.476761			0.585038
	371.07	191.946		97.619	43.465		0.963772	1.51616	1.4185		0.528605	1.01663	0.557422			0.571695
	2270.31	2369.3		123.398	45.028		0.95188	1.37665	1.29858		0.644763	0.4996	1.12777			0.73031
	479.746	244.726		90.007	45.708		1.3281	1.17592	1.32082		0.965186	0.571538	0.812537			0.570053
	67.192	27.282		144.961	67.164		2.10214	1.37788	0.966455		0.932151	1.0987	0.611762			0.642328
	3067.73	1656.64		274.48	120.029		1.41384	1.69749	1.54284		0.734107	0.734116	0.602928			0.699992
	1170.47	509.456		1062.95	998.985		1.29551	0.754998	1.43926		0.830006	0.857927	0.484395			0.696152
	7845.31	7391.09		962.558	802.266		1.37383	1.51889	1.24452		0.74918	1.04704	1.06975			0.596446
	2004.55	1301.27		91.418	32.311		1.40565	1.47993	1.57776		0.609024	1.16338	0.848618			0.93945
	98.774	32.017		315.782	115.369		1.61725	1.65466	1.37443		0.789746	0.742954	0.623186			1.03117
	1655.93	1475.86		114.942	59.561		1.48921	1.00101	1.17109		0.951079	0.593039	0.770416			0.704865
	663.818	388.455		310.163	322.241		1.40046	1.40615	1.01358		1.02193	1.0407	1.06354			0.546508
	157.417	61.796		10036.5	10870.4		1.77998	3.31252	2.83112		0.783562	0.551374	0.517108			0.550684
	737.258	703.82		376.112	275.966		1.41494	1.23307	1.27741		0.948227	0.83271	0.98503			0.811475
	510.269	241.191		271.033	222.562		1.43484	1.58955	1.71942		1.14277	0.770401	0.529778			0.596471
	635.576	379.719		5085.41	7104.98		1.43604	1.46855	1.67952		0.755675	0.553908	0.673028			0.607479
	1967.88	1242.47		135.803	56.263		1.2754	2.11849	1.1943		0.939173	0.742434	0.670748			0.570267
	251.634	111.352		140.488	68.769		2.28399	1.4346	1.83551		1.39584	0.843052	0.456061			0.563757
	4343.91	2166.27		152.526	120.988		1.66624	1.43268	1.38275		0.639418	0.344483	0.759329			0.575077
	144.537	47.772		15307.6	15401.1		1.24247	1.12096	1.56985		0.473412	0.963082	0.745583			0.694056
	919.897	766.3		342.493	342.086		1.70321	1.58371	1.57409		0.99455	0.471278	0.620636			0.700159
	9928.37	6659.34		6456.38	8079.09		1.30653	1.01189	1.60158		0.9458	0.510065	0.477964			0.765522
	646.628	299.389		1310.23	653.604		1.30441	1.2791	2.30432		1.06811	0.485368	0.649209			1.39898
	683.585	312.023		83.827	30.102		1.69311	1.23884	1.51364		0.955593	0.64899	0.646849			0.719941
	342.263	194.658		227.974	100.342		0.492542	1.32564	1.55814		1.36256	0.558495	0.809077			1.79751
	14711.7	9817.53		3106.02	4743.52		1.20188	1.24512	1.30513		0.698059	0.582312	0.630315			0.82998
	1902.26	1980.12		190.051	226.241		3.57714	1.21122	1.44188		0.734725	0.590619	1.07704			0.624361
	222.998	74.631		151.018	79.873		2.17367	1.11663	1.45062		0.637097	0.783738	0.574666			0.577519
	787.315	819.225		412.525	503.15		1.87173	1.26651	1.35191		1.69842	0.855517	0.560525			0.530765
	7293.61	5940.15		163.454	146.89		0.431783	1.45051	1.40387		0.628979	0.593097	0.771866			0.839519
	160.769	65.032		60.554	21.883		1.61837	1.44969	1.52626		0.708816	0.683072	0.910919			0.782742
	15619.9	15750.3		5516.49	4090.59		2.21342	1.38551	1.48193		0.642907	0.615942	0.596393			0.581077
	553.036	291.623		2210.59	3008.8		1.63089	1.45081	0.869593		0.611161	1.02128	1.13534			0.600642
	95.641	37.044		398.753	398.547		1.18329	1.25291	1.61892		1.2401	0.84754	0.702616			0.623142
	189.203	62.858		6552.59	8699.11		0.512595	1.51641	1.02605		1.87843	0.688154	1.06091			1.51617
	654.747	579.938		140.741	126.532		1.68312	1.15929	1.44645		1.23144	0.517561	0.687042			0.964266
	1137.45	759.654		102.362	33.268		1.42285	1.44684	1.92902		0.726177	0.680978	0.766179			0.544988
	12419.9	12647.8		86.707	28.531		1.47261	1.39885	1.35149		0.840433	1.29472	0.758498			0.722209
	15537.7	15723.7		449.242	447.21		1.47008	1.3265	0.990827		0.885095	1.26724	1.0887			0.72421
	15536.7	15771.3		126.229	59.406		2.82834	1.34195	1.22228		0.589481	0.865675	0.519938			0.434691
	93.79	32.942		2363.52	2811.17		1.45285	1.38797	1.16847		1.00238	0.74026	0.709501			0.818377
	2697.89	2648.41		113.623	62.658		1.75076	1.2837	1.37064		0.564	0.845315	0.796038			0.82258
	772.842	441.887		119.718	119.096		1.25487	1.58211	2.19572		0.519707	0.798605	0.716644			0.957348
	1670.06	878.421		205.44	143.909		0.984408	2.25885	1.84746		0.945615	0.585128	1.0425			0.773229
	7791.96	6624.35		545.608	483.681		2.06377	1.17588	1.72669		0.444824	0.849765	0.874521			0.81254
	12949.5	11385.8		1376.17	1810.46		1.42668	1.30993	1.1716		0.74051	0.655221	0.796751			0.704259
	205.603	100.577		1280.68	1760.13		1.23005	1.67395	2.32549		0.677541	0.829235	0.660276			0.507931
	71.439	21.728		107.84	59.281		1.22954	2.19758	1.61388		0.83836	0.52081	0.806617			1.08278
	1024.5	568.497		195.961	97.319		1.3042	0.896466	1.21539		0.685492	0.411542	0.623529			0.563919
	66.234	33.947		237.599	268.998		1.24466	1.12117	1.916		0.990589	1.06389	0.690653			0.541057
	15621.7	15690.9		117.982	42.926		1.23056	1.91383	1.42485		0.836788	0.580675	0.791107			0.719824
	55.637	19.796		1265.57	1900.24		0.77939	2.25251	1.15267		0.874336	0.670218	0.857895			0.618446
	3950.82	3405.07		130.057	63.019		1.43802	1.7947	1.46093		0.789904	2.84308	0.540533			0.636012
	969.844	532.482		119.298	60.462		0.756936	1.1115	1.15692		0.907157	1.02349	0.788258			0.76769
	150.484	124.647		341.995	140.238		1.51843	1.07418	1.18028		0.756261	0.630759	0.734808			0.791363
	58.711	25.01		492.374	183.121		1.32248	1.31319	1.54656		0.631922	0.537555	0.772306			0.501405
	341.305	344.317		175.959	79.75		1.76554	2.32863	1.80745		0.7922	0.482448	0.808033			0.973579
	97.806	36.518		285.809	168.434		1.54789	1.80793	1.23961		1.05584	0.789198	0.594755			0.865114
	265.824	279.115		164.773	150.341		1.3458	1.3274	1.27138		0.70863	0.69793	0.649653			0.512894
	102.754	42.418		124.614	66.86		1.32414	1.29469	1.26424		0.840673	1.58324	0.613245			0.674598
	415.241	164.118		167.121	120.641		1.39769	1.55897	1.86961		0.914929	0.818984	0.882907			0.673222
	141.772	59.721		74.802	36.098		1.46014	0.684049	1.1858		1.13523	0.855065	0.618483			0.718175
	1395.79	1170.54		443.757	156.521		0.596268	1.22113	1.17456		0.700111	0.71244	0.644324			0.700314
	10727	9969.89		123.953	58.374		0.752017	0.519753	1.93289		0.681891	0.831815	0.89126			0.75694
	208.272	101.471		999.616	1232.82		0.554459	1.06686	1.48323		0.638179	0.853639	0.690487			0.497347
	1324.3	776.325		164.282	91.856		1.48024	1.01796	1.43247		0.688667	0.817229	0.603953			0.547419
	84.043	25.737		315.764	398.919		0.774841	1.20085	1.78745		0.985227	0.833282	0.548688			0.899412
	216.827	198.72		47.71	32.865		1.38807	1.47727	1.36176		1.05195	1.24405	1.15074			0.64333
	2950.46	2722.86		167.139	61.008		1.53121	1.09832	1.18738		0.931433	0.732651	0.746007			0.534245
	90.653	44.377		668.366	416.783		1.49424	1.38818	1.25616		1.82306	0.917395	0.996881			0.563345
	621.38	387.175		93.907	44.359		1.5099	1.41813	1.63344		0.956067	0.702356	0.809906			0.606032
	387.139	200.375		117.368	63.775		1.49802	4.06973	1.55963		0.63798	0.683591	0.548267			0.979052
	163.363	54.742		93.976	34.989		0.890589	0.869309	1.40931		0.697568	0.772651	0.769106			0.493293
	1529.44	927.412		83.726	34.634		1.52512	2.62242	1.39875		0.807132	0.783498	0.508367			0.93075
	526.289	180.162		159.747	172.242		1.6039	1.07501	1.18788		0.705729	0.795721	1.17044			0.539005
	2385.41	1501.64		306.319	217.75		1.23148	1.07923	1.64513		0.953446	0.820225	0.783959			0.591721
	341.446	221.829		3864.83	4788.8		0.815024	1.29997	1.22678		0.700845	0.559214	0.875113			0.400374
	416.508	148.762		191.078	210.37		1.06113	2.29965	1.43611		1.00306	0.66851	0.448902			0.483023
	104.381	36.784		172.295	75.882		1.65544	1.09661	1.41453		0.810739	0.781089	0.526636			0.666803
	241.137	134.805		86.405	30.854		1.4239	1.18187	1.91331		0.707318	1.36264	0.9593			0.554264
	734.36	459.938		104.814	79.136		1.25217	1.99915	1.23918		0.619423	1.23847	0.98548			0.863346
	2234.34	1089.81		140.254	64.817		1.62376	1.46525	1.23069		0.899957	0.990285	0.830635			0.750361
	1335.39	461.922		115.285	54.757		1.24205	1.00266	1.29747		0.83287	0.703086	0.778965			0.662477
	175.482	86.942		180.506	148.054		1.3599	0.973676	1.48576		0.905096	0.978312	0.692963			0.919891
	1334.13	685.267		427.564	682.022		0.809628	0.986873	1.67444		0.520531	0.759593	0.704316			0.796588
	501.167	328.823		92.516	55.322		1.49339	0.729987	1.09828		0.860448	0.585371	0.633449			1.92175
	263.176	151.107		103.886	34.515		1.70385	1.53003	1.23771		0.646426	0.881418	0.650833			0.67048
	896.275	522.209		1429.63	2102.26		1.96674	0.908864	1.3693		0.946511	0.875078	0.570994			0.789594
	911.385	559.168		877.091	1415.3		1.07509	1.39091	1.30557		0.775875	0.655532	0.623018			0.658214
	15462.9	13675.9		81.825	48.188		1.78186	0.922094	1.60934		0.507347	0.659283	0.79219			0.753052
	143.29	46.825		126.528	58.573		0.556718	1.12483	1.43763		0.851282	0.748961	0.96436			0.641092
	104.369	40.469		638.267	339.307		1.71681	1.54133	1.63246		0.64416	0.718891	0.598194			0.994044
	71.464	25.609		148.028	88.705		1.40277	1.26921	2.02823		0.603021	0.608026	0.716291			0.807947
	192.225	122.39		368.421	337.353		1.59804	1.63219	1.96395		0.815102	0.577171	1.20129			0.65682
	4580.5	2896.54		107.451	60.976		1.84221	1.35886	1.39719		1.33819	0.895008	1.31886			0.637267
	296.329	125.818		563.887	528.516		1.29812	1.42578	1.64617		0.621145	0.950076	0.800414			0.566215
	2889.3	1468.04		471.627	562.882		1.60846	1.4535	0.594037		0.899375	0.731293	1.15096			0.795269
	172.064	77.598		66.937	20.9		1.1235	1.56289	4.03237		0.898982	0.917709	0.904974			0.732487
	202.541	113.703		115.63	49.9		1.46095	1.23372	1.05818		0.503394	1.25955	0.835598			0.789003
	138.51	70.841		118.991	44.698		0.590056	1.32357	1.81386		0.436536	0.925635	0.988715			1.40347
	103.031	36.71		404.005	354.298		1.4672	2.0756	1.10639		0.546639	0.838931	0.901765			0.762069
	1547.7	1631.16		1106.41	1590.72		1.50509	2.28729	1.98774		0.4752	0.744968	0.583857			0.912908
	178.859	102.923		185.329	155.685		1.21966	1.06669	1.73198		0.537176	1.03217	0.567553			0.787285
	15621.3	15099.9		610.008	498.011		1.34304	3.11526	1.06268		0.597839	0.864639	0.81623			0.619206
	75.764	26.917		118.161	105.258		1.36417	1.50515	1.61773		0.598981	0.614237	1.26685			0.86116
	150.086	65.508		181.491	86.587		2.23689	1.25313	0.849039		0.975593	0.631635	0.89352			0.631376
	197.515	61.699		413.936	207.054		1.66044	1.42084	0.908551		0.741267	2.99289	0.864714			0.680314
	111.213	57.147		310.808	427.249		1.55347	1.64294	1.63678		1.01077	1.06205	0.625302			0.521091
	5751.72	2788.65		5679.91	5781.71		0.407331	1.58884	1.25145		0.634997	1.36042	0.458527			1.34584
	522.692	319.582		5376.71	5426.46		2.10743	1.64739	1.18593		0.576151	1.10795	0.627313			0.700625
	73.56	28.799		130.089	54.02		1.51595	1.36249	1.91931		0.480169	0.570224	1.05743			0.820473
	117.665	59.764		267.208	348.561		1.49469	2.01721	1.46601		0.753631	0.750263	0.957034			0.564752
	4525.51	5379.64		1414.06	2156.42		1.2374	0.80868	1.50824		1.02328	0.763995	0.998986			0.604408
	1332.36	811.589		112.285	87.386		1.4437	1.47495	1.26144		0.689936	0.773326	0.588723			0.743438
	579.525	189.418		952.734	567.348		1.18522	1.47589	1.48547		0.618236	0.930828	0.749806			1.10248
	1375.1	510.945		220.427	241.156		1.16266	1.36363	1.78472		0.500793	0.694476	0.526325			0.55447
	170.505	59.701		1095.56	930.444		1.35153	1.75476	1.40064		0.645203	0.8927	0.459224			0.553465
	46.663	23.823		375.248	151.372		0.6437	1.58297	1.5034		0.862374	0.881916	0.997991			0.457635
	351.091	151.46		694.098	1126.36		2.15019	1.2919	1.88445		0.439452	1.18072	0.76175			0.664962
	40.887	14.126		128.534	75.079		0.630812	2.50136	1.127		0.646241	0.797181	0.609289			0.451954
	242.167	99.815		337.111	310.595		1.65172	0.911785	1.66418		0.971393	0.531951	0.771008			0.451473
	3373.87	1375.11		12261.6	12887.6		2.9191	1.56988	0.87892		0.59349	0.544231	0.751006			0.678205
	106.718	53.729		500.738	623.688		1.18733	1.41525	2.19246		0.885729	0.68835	0.617352			0.740867
	100.038	59.485		2001.79	1710.31		1.15167	1.17063	1.7898		1.31722	0.780669	0.454707			0.338423
	4855.38	1600.25		155.471	134.712		1.14589	0.957944	1.67576		0.890589	0.882706	0.728189			0.347381
	254.579	125.91		7795.01	8017.59		2.04248	1.04865	1.71595		0.951405	0.928178	0.76148			0.647579
	364.003	167.893		2023.31	2261.75		2.60676	1.2816	1.22108		1.35591	0.724009	0.776934			0.631298
	41.471	23.378		14974	14158.2		0.785917	1.47268	1.07185		0.580238	0.781279	0.643783			0.83009
	56.823	21.108		264.049	132.128		0.891325	1.47534	1.13734		0.680207	0.533037	0.688522			0.665687
	104.418	72.203		2008.61	2106.74		1.32295	1.22159	1.16827		0.924075	0.783022	1.02859			0.966889
	268.051	121.472		179.407	98.969		0.746897	1.43751	1.58622		0.656612	0.847707	0.772583			1.38958
	66.181	22.156		534.805	741.979		1.41759	1.1335	0.938651		0.520978	0.678433	0.785521			0.797434
	4414.55	3617.09		1319.48	1153.27		1.05487	1.13236	0.423247		0.571295	0.479787	0.903807			1.84833
	366.765	196.811		965.234	1203.83		1.57713	1.13038	1.3016		0.534071	0.378062	0.919178			1.32033
	277.265	101.526		115.334	92.692		0.615577	1.27282	1.18473		0.603187	0.590045	0.715296			0.718817
	145.072	42.74		4592.11	5618.77		0.312674	1.15885	1.46513		0.883639	0.879393	0.694955			1.30456
	163.044	57.5		296.881	155.341		0.466778	1.7257	0.930595		0.729397	0.534122	1.08169			0.461346
	68.516	22.538		136.194	118.757		1.52175	1.22519	1.47611		1.51802	0.770576	0.775748			0.611008
	77.63	32.948		129.325	102.978		1.82015	1.22778	0.721069		0.77369	0.524735	0.619544			0.516992
	888.318	545.771		306.424	292.896		1.30613	1.63272	1.87895		0.626018	0.536029	0.569503			0.675515
	2849.77	1546.21		596.026	1022.81		1.32041	0.70777	1.61914		0.562942	0.620299	1.55692			0.652737
	843.325	351.796		2040.71	2279.44		1.22009	1.0183	1.44711		0.98704	0.349393	1.80324			0.616223
	2352.72	2316.2		736.245	575.052		1.39326	1.24035	1.4477		0.581625	0.446583	0.796575			0.895924
	1572.51	1271.04		154.419	128.527		1.26404	1.28111	1.0226		0.882239	1.29026	0.674501			1.02404
	471.034	155.023		1109.76	710.064		1.27913	0.604855	1.14111		0.762062	0.634969	0.700527			0.842901
	304.629	157.027		601.224	836.305		1.06491	1.31585	0.437218		0.555936	0.479069	0.916335			0.705134
	91.918	30.742		969.373	1098.45		0.988468	1.47872	1.75813		0.701875	0.563528	0.934374			0.538246
	429.47	189.79		143.371	115.489		0.845644	1.82135	1.36727		0.802805	0.662023	0.96034			0.681134
	194.719	80.538		316.383	180.59		0.904973	1.15334	1.10527		0.412366	0.592671	0.932611			0.712266
	15464.5	15459.7		109.318	87.715		1.04256	2.16653	1.2739		0.711382	0.685426	0.495678			0.560953
	48.589	20.076		5995.26	6206.95		1.11891	1.29037	1.3307		0.631037	0.56456	0.453415			1.06083
	275.044	106.857		706.534	1132.43		1.48477	0.959088	1.7927		0.433904	0.698937	0.534883			0.920382
	218.013	102.472		878.895	1056.78		1.66673	1.43144	1.36082		0.64289	0.771643	0.591975			0.823717
	318.404	149.633		88.479	53.794		2.39431	3.00397	1.40344		0.534011	0.476696	1.47475			0.581432
	111.4	40.449		325.837	249.051		0.972297	1.79435	1.68911		0.768044	0.750697	0.727196			1.17074
	536.044	274.374		555.138	260.423		1.49864	1.39222	1.07631		0.531727	0.846485	0.754077			0.359909
	344.051	92.863		175.216	99.63		1.90708	1.29911	1.31915		1.09213	0.552398	0.568516			0.648293
	106.794	33.127		180.298	72.227		1.56134	1.26872	1.22711		0.497356	0.88254	0.762521			0.748608
	4040.07	3388.34		643.145	870.529		1.21712	2.931	1.39205		0.552959	0.63753	0.559653			0.599431
	1583.8	945.899		7397.65	8736.11		1.01737	0.918352	0.649326		0.618598	0.947338	0.779261			0.722592
	51.388	21.729		808.514	847.936		1.3618	1.13932	1.11484		1.20455	1.18163	0.520181			0.917623
	7655.7	6469.32		6954.6	7696.56		1.43531	1.59932	1.30083		0.727781	0.7076	1.22948			0.591073
	134.156	42.458		311.539	201.918		1.19355	1.04796	1.17503		0.806869	0.550566	0.681974			0.463481
	2836.69	2351.27		12069.2	11962.5		1.29309	1.23204	1.10563		0.829818	0.718956	0.658961			0.763703
	1436.77	1003.95		5262.75	7113.52		1.48507	1.34108	1.48477		0.930033	0.613129	1.29969			0.718248
	84.083	33.285		126.597	70.448		1.02415	1.18257	1.31455		0.640973	0.64141	1.16525			0.846138
	9998.09	8025.65		128.071	89.395		2.22915	1.41985	1.19575		0.481397	0.69543	0.75252			0.715938
	1441.29	817.78		475.574	251.013		1.62133	1.63401	1.30956		1.17843	0.539848	0.751304			0.645704
	263.19	160.562		161.991	82.943		0.768277	1.23718	1.25653		0.902755	0.58553	0.921786			0.8058
	488.42	287.207		161.58	98.175		1.86554	1.25672	1.37523		0.498087	1.13984	0.759671			0.727192
	882.043	493.279		78.175	52.92		2.23787	2.1114	1.42538		0.524986	0.712332	0.458532			0.45825
	915.029	480.546		405.964	389.215		2.17228	1.69491	1.04713		0.765735	0.781201	1.89696			0.480282
	411.75	347.708		110.667	78.441		1.64801	1.02354	2.04986		1.36389	0.559146	0.752351			0.455099
	147.791	64.028		2000.55	1605.58		1.22546	2.60866	0.843169		1.01339	0.902274	0.646061			0.737863
	1160.69	711.956		8466.11	8904.16		1.25504	3.66646	1.13355		0.664899	0.543659	0.463684			0.725365
	4219.62	5857.22		436.28	208.291		1.23435	1.1742	1.24862		0.719713	0.785442	1.79334			0.758248
	982.681	844.028		92.065	61.727		1.14601	1.33957	1.11376		0.930457	0.960705	1.21315			1.0418
	518.356	227.675		80.131	48.365		2.41487	1.16804	1.16276		0.602372	0.724169	1.09197			0.64659
	302.975	146.192		99.321	50.985		2.68467	1.30905	1.31436		0.831654	0.617101	0.687424			0.698288
	251.26	118.335		556.419	602.193		1.23433	1.71062	1.37901		0.959709	0.746162	0.732167			0.769814
	167.227	57.859		87.692	93.762		1.14331	1.19338	1.23687		1.09719	0.606279	0.547768			0.507897
	170.466	73.365		97.661	64.621		0.303979	2.54191	1.35839		0.775257	0.616817	0.807821			0.526522
	483.584	153.52		64.468	47.462		1.28505	1.36781	1.67431		0.639094	0.846651	0.758432			0.66954
	204.857	92.068		4549.91	5545.51		1.33898	1.32228	0.901055		0.842912	1.03521	0.852435			0.794175
	8528.38	6842.87		128.371	111.338		1.33747	2.90083	1.13169		0.709536	0.597002	1.01373			0.477914
	406.213	128.872		2416.63	2572.18		1.17806	1.22271	1.93356		0.75195	0.785418	0.590665			0.386556
	303.476	136.242		121.927	91.688		1.35187	1.01897	1.08385		1.09462	1.25277	1.00456			0.442232
	416.173	220.397		85.029	52.971		1.41981	1.45374	1.2539		0.788911	0.545939	0.801128			0.617551
	215.872	85.636		136.159	97.695		1.88132	1.38416	0.705231		1.03054	0.440775	1.4026			0.596504
	137.597	58.113		92.974	48.384		1.57126	1.34272	1.38655		0.951907	0.674996	0.611454			0.690744
	280.217	126.943		154.403	94.331		1.16471	1.14895	1.38398		0.76291	0.593295	0.813307			0.58782
	10905.5	10616.2		158.056	84.072		1.77554	1.47218	1.14879		0.759433	0.673635	0.675502			0.663649
	381.664	212.445		10094.4	11746.4		1.42975	1.26315	1.92019		0.586303	0.807771	0.84882			1.23958
	170.349	90.005		230.179	214.092		1.92315	1.62732	1.2477		0.659496	0.813918	0.588397			0.654971
	467.251	213.201		187.915	188.863		0.83501	1.17781	1.42156		0.677698	0.705909	0.970254			0.372817
	260.917	101.1		484.594	378.135		1.21996	0.894591	1.17141		0.7584	0.521996	1.18633			0.577899
	1056.52	979.863		459.272	420.003		1.10984	2.0461	1.39822		1.04765	0.620663	0.80499			1.48524
	15520.2	15412.8		189.613	108.744		1.22496	0.963513	1.22917		0.791298	0.54046	0.603857			0.511282
	14969.6	13974.5		11672.6	11865.4		1.5975	1.64324	1.3269		0.560693	0.709394	0.71875			1.07363
	348.075	131.068		9642.51	9821.24		1.83777	0.866846	1.38894		1.01759	0.622898	1.16619			0.512839
	126.846	60.659		1050.67	666.172		1.16314	1.35921	1.29431		0.539436	0.676404	0.872758			0.782143
	162.69	69.687		120.435	57.089		1.7637	1.3943	1.89614		0.628694	0.760023	0.739733			0.83857
	173.072	74.313		101.729	63.162		1.26802	1.04599	1.79558		0.841312	0.50167	0.899208			0.578786
	220.14	87.163		1102.18	943.033		1.82015	1.45729	1.55064		0.56704	0.574517	0.791647			0.775746
	110.722	57.414		3389.77	3300.03		0.98204	1.43439	1.67844		0.87585	0.584956	0.503602			0.681467
	3460.28	2813.99		94.318	61.116		1.884	0.760455	2.45339		0.895829	0.548933	0.507964			0.835903
	137.335	58.227		85.333	63.4		1.26814	1.61334	1.59589		0.920638	0.683437	0.698898			0.577541
	118.14	57.779		124.94	79.35		1.607	1.02194	1.3712		0.735632	1.217	0.677778			0.593373
	2175.16	1605.52		282.437	100.361		1.51496	1.32448	1.35834		0.564146	0.58212	1.1418			0.644883
	970.412	1315.07		311.715	285.425		1.13219	0.99428	1.32724		0.737698	0.574001	1.07451			0.539802
	3846	2993.03		837.797	933.992		1.82449	0.808436	1.34059		0.830457	0.778984	0.749104			0.390311
	901.568	942.996		77.064	45.561		1.51329	1.45874	1.29017		0.727726	0.580336	0.715063			0.602962
	127.01	98.405		45.125	33.299		1.48578	1.99081	1.51915		1.29258	0.551114	0.914441			0.375067
	15504.5	15563.1		405.755	291.866		1.22098	1.08731	1.33801		0.636909	0.723459	0.990948			0.592281
	3622.29	2185.09		162.05	80.102		1.84635	1.46022	1.21333		0.935535	0.822102	1.07457			0.790539
	770.481	313.368		2428.16	1777.39		0.937341	2.1399	2.34796		0.824093	0.620021	0.58176			0.36075
	329.873	127.69		748.222	1051.12		1.62936	1.4097	1.39294		0.457244	0.557511	0.681169			0.678573
	1549.06	1039.24		11993.5	12119.2		1.37458	0.836217	4.14452		0.73286	0.823902	0.5198			0.427902
	2338.09	1401.96		110.269	75.264		1.3907	1.3936	1.2192		0.950816	0.901603	0.512521			0.670339
	2870.51	1711.25		547.187	488.907		1.86414	1.15367	1.39049		0.588219	0.934709	0.590124			0.506431
	14270.6	9368.14		218.831	225.309		1.59402	1.16948	1.41085		0.679571	0.822876	0.593151			0.532734
	15565.9	14806.6		2349.12	3051.76		1.29909	1.63559	1.59567		1.20723	0.809496	0.950216			0.445759
	13590.2	15285.8		851.443	653.754		0.773495	0.860518	1.52716		0.582172	0.583748	1.10431			0.456247
	304.115	107.435		386.802	376.735		1.11831	1.72319	1.50207		0.773881	0.551783	0.829265			0.482612
	170.96	62.274		85.105	39.623		1.17275	1.21178	2.05029		0.734512	0.931728	0.758227			0.375865
	251.141	95.489		5727.8	4932.46		3.04533	1.89129	0.933206		0.6941	0.788835	0.593136			0.482996
	336.401	131.347		522.854	386.102		1.50007	1.74616	1.94366		0.692764	1.33649	1.0007			0.415051
	191.711	67.342		130.887	139.15		1.11484	1.71299	1.37475		2.1135	0.543117	1.00479			0.719652
	203.213	76.946		348.74	391.974		0.914978	1.45068	2.02477		2.7247	0.749209	0.830473			0.554054
	260.37	94.656		103.409	55.444		1.37955	1.30899	1.37006		0.747355	0.643094	0.632145			0.932698
	294.965	109.286		230.735	215.088		1.47289	0.876075	2.80221		0.795377	0.617623	0.489627			0.879492
	224.967	83.502		265.826	97.321		1.58184	1.25049	2.18181		0.665176	0.607232	1.17449			0.491834
	354.295	104.452		228.443	131.518		1.36724	1.35414	0.998446		0.837879	0.510168	0.754712			0.50289
	165.639	65.445		247.037	263.385		1.18672	1.23195	1.5466		0.523772	1.27769	0.505181			0.561149
	1455.44	690.274		119.572	49.4		0.579879	1.64829	1.29454		0.69348	0.685901	0.525566			0.619724
	4415.79	2706.68		2740.18	2949.89		0.881502	1.35935	1.3122		0.965973	0.457305	0.582912			0.575302
	488.525	216.871		2318.14	1864.84		1.6321	1.91343	1.84594		0.632166	0.697968	0.696873			0.72026
	1209.98	619.794		403.05	356.43		1.6723	2.21478	1.31111		0.730532	0.545929	0.538907			0.611638
	4125.65	2784.68		450.167	328.771		1.17575	1.15982	1.39175		0.729057	0.908457	0.587705			0.418847
	301.038	103.208		122.417	43.983		1.45177	1.00553	1.08225		0.767014	0.989735	0.448053			0.714118
	218.769	81.938		479	460.794		1.0382	4.38919	1.39935		0.592064	0.585388	0.632356			0.610458
	616.044	191.956		241.186	119.491		1.2853	1.35049	0.824906		0.817747	0.882009	1.32031			0.718975
	557.638	289.491		142.498	118.746		1.46388	1.28473	1.13342		1.46244	1.0886	0.798649			0.531848
	1269.7	865.452		115.823	80.777		1.36179	1.21816	1.4732		0.749281	0.853683	0.538563			0.467121
	2186.5	1311.23		1474.25	833.44		1.14215	1.26748	1.18185		0.688594	0.444533	0.970135			0.786987
	234.722	91.543		119.553	55.568		1.63101	1.83164	1.33509		0.801441	0.511932	0.76595			0.919873
	508.728	195.303		792.455	456.732		0.953525	1.91447	1.40219		0.554291	0.88278	0.93652			0.478345
	244.364	85.417		9857.32	6140.62		1.23246	1.70962	1.36008		1.03751	1.08928	0.62112			0.881309
	312.483	100.494		603.354	794.382		1.30333	0.593721	3.21946		1.07302	0.605776	0.741999			0.682599
	589.666	199.648		520.115	242.322		2.1022	1.40576	1.83469		0.828843	1.49916	0.617705			1.01586
	12905.3	11890.2		178.735	109.011		1.20742	1.26003	1.7784		1.13211	0.976746	0.657453			0.705729
	2947.89	2668.25		39.522	20.451		0.887623	1.70912	1.604		0.690273	0.459168	0.630031			0.699581
	9029.59	8052.78		168.31	145.118		0.947834	1.48098	0.930843		0.806225	0.563896	0.78344			1.16225
	809.604	636.286		213.683	119.949		1.59323	1.95522	1.38198		1.21233	0.452569	0.578849			0.878461
	15182.9	14598.6		425.96	184.456		1.92672	2.68225	3.41639		0.685014	1.02961	0.635852			0.581
	6622.87	5407.88		156.995	147.824		1.31745	1.14797	1.4775		0.634197	1.01028	0.924266			0.55087
	15586	15791.4		1514.96	612.147		1.65995	1.48702	1.45706		0.537614	1.1227	1.51513			1.09638
	15606.2	15784.6		176.721	157.838		1.47723	1.64134	1.79264		0.992455	0.704625	0.577666			1.115
	202.623	130.038		1309	882.217		2.51476	1.06667	1.62887		0.907331	0.526047	1.01458			0.627571
	1318.48	1387.44		27.571	20.496		1.29805	2.25736	1.73063		0.51231	0.935746	0.527078			0.63842
	15259.3	14371.7		594.739	695.763		1.8005	2.01839	1.31618		0.537351	0.6111	0.62604			0.514232
	241.54	87.251		413.441	441.07		1.25175	1.69894	0.872424		0.849262	0.63064	1.6922			0.521133
	159.275	57.795		643.384	336.295		1.44784	1.51495	1.30745		0.630157	0.410718	0.715111			0.799619
	731.732	285.273		213.791	104.982		1.61305	2.00089	1.0789		0.834195	0.687569	1.01998			0.828291
	933.397	481.438		263.869	150.704		1.23039	1.22593	0.762798		0.725157	0.804555	0.893445			0.651296
	1445.27	1118.12		299.704	388.4		1.65504	1.61269	0.951753		0.882775	0.892637	0.899723			0.830091
	348.788	166.018		1466.13	1542.39		1.04214	1.17835	3.50724		0.869385	0.90422	0.685864			0.74446
	377.554	185.549		132.378	67.564		1.36953	1.29521	1.79231		0.642856	1.21025	0.687208			0.592102
	157.568	63.811		95.781	75.772		1.14638	1.06003	1.69893		0.572887	0.63058	0.427182			0.65424
	1208.85	1528.89		153.05	193.126		1.26829	1.24062	1.6994		0.70824	1.2041	0.930414			0.617543
	165.021	55.519		97.42	40.993		1.19739	1.41514	1.54087		0.896499	0.423698	0.680143			0.961543
	432.321	163.788		577.058	236.416		0.916428	1.04668	1.32805		0.647804	0.678495	0.754021			0.862494
	257.055	100.822		90.445	41.609		1.44113	1.47854	1.40823		0.79565	0.540322	0.621907			0.495205
	202.416	64.541		351.157	182.115		0.766753	1.65117	1.64934		0.820635	0.641728	0.717632			0.716
	197.093	66.745		39.782	21.211		1.13306	1.9638	1.35361		0.701122	0.842505	0.926361			0.844772
	6964.29	6176.55		222.32	188.784		1.20142	2.5726	1.77321		0.6246	0.714258	0.71588			0.537971
	598.078	425.405		417.207	382.219		1.38409	1.12066	1.21094		0.596106	0.733596	1.13959			0.516585
	152.975	67.284		70.531	44.556		1.09897	1.29887	2.17759		0.905245	0.589294	0.641086			0.796979
	301.205	163.362		880.947	946.76		0.726227	1.62835	1.32724		0.781251	0.617778	0.650237			0.935341
	194.143	75.513		49.317	22.894		1.58395	1.4837	1.51897		0.829694	0.860364	1.102			0.979311
	329.383	125.766		1078.23	990.773		1.35216	0.969263	1.58002		0.898193	0.719973	0.617631			0.873501
	336.886	168.602		266.736	255.165		0.970444	1.00331	1.44118		0.838948	0.700359	1.01585			1.16849
	348.656	132.725		70.526	31.203		0.711444	2.19121	1.24252		1.02766	0.629133	0.843914			1.01114
	1053.7	505.633		270.418	111.87		1.09929	2.30847	1.1912		0.72507	1.08487	0.735163			0.636316
	15232.6	10133.7		45.201	20.536		1.06945	1.60741	1.59806		0.430884	0.62271	1.26069			0.63748
	5575.66	6069.34		88.939	54.146		0.946089	1.77713	0.713614		0.637743	0.80059	0.587584			0.687476
	289.282	185.165		870.914	1048.17		0.836385	1.37396	1.18802		0.814836	0.607733	0.849112			1.6499
	2545.28	1979.2		68.196	29.423		1.51073	1.46251	1.41713		0.54419	0.56232	1.29235			0.521164
	606.506	321.296		228.884	141.28		1.22619	1.61153	1.54152		0.667146	1.01086	0.650695			0.737541
	150.868	68.303		156.429	77.53		3.35629	1.49551	1.74421		0.742222	0.446297	1.03794			0.97069
	361.324	173.422		105.031	79.978		1.29948	1.32717	0.703816		0.774362	0.837751	1.11263			0.521728
	908.806	533.686		127.904	128.563		1.43185	0.961358	1.4938		0.772639	0.992525	0.385374			0.544591
	6117.38	6451.25		277.093	144.946		1.49452	1.68718	0.592085		0.607263	0.548661	0.636033			0.699281
	10577.9	880.878		1607.6	1408.57		1.63073	1.26336	1.66469		0.723609	1.65493	0.516986			0.524596
	950.866	579.09		337.082	127.293		1.00747	0.666304	1.13825		0.629068	1.0581	0.715937			0.773511
	11696.6	8892.53		638.117	650.45		1.60101	1.53118	1.45431		0.565442	0.63239	0.906589			0.812115
	662.186	386.081		201.125	112.707		1.32514	1.47339	1.45122		0.763657	0.571138	0.72171			0.778484
	2715.81	1695.63		629.482	834.456		0.784952	0.831701	0.861201		0.62721	0.744202	0.521499			0.715273
	657.456	260.383		145.46	130.217		1.15556	1.39354	3.73892		0.793908	0.575984	1.13656			0.576854
	235.41	75.816		44.16	18.873		1.25522	1.36407	2.91907		0.720761	1.07653	0.688579			0.508323
	354.455	142.369		83.535	56.071		1.15422	1.71288	1.19941		0.942465	0.649323	0.579177			0.76051
	117.003	46.539		1237.19	848.946		1.55356	1.75703	1.23796		0.497052	1.07813	0.567121			0.698612
	313.199	107.335		67.776	56.221		1.0582	0.732018	1.48695		0.983796	0.708995	1.11401			0.671389
	400.561	168.61		163.333	109.913		1.25904	1.41109	1.66427		0.526406	0.569967	0.804044			0.838012
	1606.07	873.276		91.202	56.073		1.41058	1.65083	1.38662		0.618215	1.52074	0.779478			0.796991
	890.718	543.613		95.914	59.701		1.34491	1.58399	1.72236		0.653717	0.596683	1.25489			0.621811
	361.584	116.579		408.684	481.692		1.78486	1.14105	1.35106		0.402754	1.31649	0.761381			0.561468
	200.084	53.673		517.98	416.62		0.730357	1.10907	2.19724		0.503015	0.408605	1.37965			0.603876
	220.955	92.966		133.143	87.197		1.58734	2.39731	3.02958		0.605502	0.523799	0.862013			0.312412
	210.644	63.024		57.438	35.133		2.36957	1.16851	1.57727		0.611689	0.675298	0.922985			0.8486
	196.853	77.369		119.532	57.704		1.19588	0.71905	1.67612		0.631557	0.434145	0.632025			1.25023
	191.364	67.483		70.845	46.403		1.57292	1.8231	1.78623		0.722065	0.648735	1.35856			0.759549
	271.156	87.258		1153.45	744.589		1.64377	1.20924	1.93315		0.905843	0.737737	1.00548			1.03955
	14488.2	11714.5		68.841	33.022		0.96953	0.715527	1.25027		0.531083	0.39711	1.1804			0.622657
	478.904	147.504		54.892	29.027		1.4392	1.17562	3.60268		0.642103	0.907707	0.782663			0.769098
	258.418	93.681		741.088	1049.62		1.20738	1.72894	4.09499		1.04476	0.537755	0.812465			0.593546
	318.03	115.796		2396.26	2356.83		1.21013	1.81826	0.981213		0.572435	1.31631	0.77263			1.02325
	315.997	94.711		11072.5	13432.3		2.11349	1.15899	1.03082		0.55664	0.60575	0.632424			1.00436
	239.764	79.816		55.094	24.475		1.34812	1.32825	1.26084		0.710828	1.05032	0.605973			0.560565
	1642.33	1078.67		69.924	32.955		1.48018	1.29888	1.13924		1.08225	1.08092	0.5704			0.664981
	202.244	81.822		189.139	135.216		1.23884	3.0739	1.39629		0.70316	0.871368	0.920467			0.61517
	267.479	84.057		144.182	88.576		1.33461	1.25276	0.997346		0.684748	0.630649	0.746662			0.580921
	485.47	274.297		44.565	36.231		1.1917	1.82025	0.904755		0.694298	0.697946	0.664688			0.479264
	2391.77	1636.16		157.016	92.858		1.49539	1.83911	1.47642		0.638282	1.30214	1.37561			0.886722
	763.868	389.754		143.576	83.037		1.42508	2.07745	1.40515		1.20689	0.678213	0.480826			0.861433
	737.13	317.395		54.071	22.44		1.88925	1.40587	1.19009		1.01183	0.482381	0.954871			0.883602
	3586.21	1530.26		86.243	82.678		1.2309	1.42517	0.64243		0.714228	0.544834	0.777886			0.638498
	498.633	266.408		447.046	392.089		1.40306	1.45406	1.44729		0.858814	0.979462	0.523028			1.02468
	305.308	96.305		57.31	19.953		1.66556	1.06723	1.49598		0.758399	0.624862	0.926709			0.675999
	947.938	510.498		63.906	41.254		1.29997	1.37953	1.37381		0.656185	0.947376	0.890959			0.756148
	15472.8	15501.4		1066.68	902.804		1.10111	1.40933	1.68632		0.551344	0.735269	0.879647			0.812067
	132.86	51.86		544.201	590.881		1.38795	1.75764	1.47839		0.609885	0.75124	0.853592			1.23801
	11645.9	9381.39		145.105	179.99		1.04197	1.71512	1.34737		0.443778	0.590037	2.12827			0.801936
	280.054	86.888		490.469	669.217		1.72957	1.27583	1.20032		0.554569	0.90673	0.718477			0.882792
	15579.3	11622.4		148.514	108.406		1.60607	1.29997	1.40203		0.691631	0.840893	0.480301			0.705367
	415.516	160.461		149.862	154.409		0.69354	1.54442	1.3391		0.297823	0.68076	0.700353			0.697857
	244.036	67.617		37.735	26.876		1.78371	1.44473	1.3062		0.745727	0.608168	0.686849			0.715873
	158.72	72.429		73.564	39.541		1.51078	1.49359	1.35261		0.775712	0.518774	0.882676			0.854734
	486.017	313.507		145.062	72.341		0.867312	1.38004	1.56589		0.696767	0.667224	0.465762			0.866814
	274.346	90.472		154.927	114.208		1.13214	2.44317	1.43423		0.537465	0.461493	0.61446			0.855637
	234.916	95.434		677.687	1586.11		1.53519	2.38989	1.54126		0.526479	0.799007	0.504036			0.798894
	525.759	252.797		50.939	34.155		0.997234	1.36703	1.77141		0.897031	0.758276	0.914419			0.83135
	341.62	113.559		835.198	944.133		1.93244	1.0355	1.59137		1.01764	0.522689	0.486152			0.667034
	705.739	317.856		38.41	34.034		0.614326	1.25533	1.09409		0.72536	0.877304	0.786993			0.637
	1196.26	402.234		56.459	39.469		0.823172	1.55729	1.92971		1.34545	0.542795	0.987891			0.84167
	644.129	385.624		214.01	165.759		1.79411	1.2051	1.39392		0.630847	0.718745	1.05425			0.928144
	337.854	116.243		160.477	141.445		2.47883	1.23226	1.83385		0.907907	0.522373	0.80217			0.832246
	171.139	72.11		38.098	31.147		1.25678	0.840381	1.23728		0.819478	0.575458	0.625752			0.638564
	1216.11	556.605		344.701	136.043		1.33657	1.62714	1.08431		1.64567	0.805893	0.730189			0.653609
	5455.41	3595.73		71.826	34.937		1.40482	1.407	0.941513		0.732089	1.3482	0.856953			0.503334
	304.657	102.423		457.496	474.07		0.619865	1.27802	1.03326		0.479701	0.583469	0.55774			0.600537
	15175.5	12537.6		405.397	192.124		1.82497	1.0107	1.32185		0.438632	0.783726	0.684231			0.45473
	282.428	87.255		45.799	22.918		1.16384	1.49103	1.48462		1.01642	0.791093	0.803273			0.503046
	3416.65	2608.91		148.236	52.824		1.82214	1.76197	1.47652		1.56456	1.22827	1.04283			0.499169
	312.433	115.226		15465.6	15662.2		1.08582	1.57932	1.41212		0.570742	0.785105	1.18616			0.67243
	444.352	218.979		38.622	42.576		1.17453	1.28223	1.46677		0.853926	0.77101	0.639527			0.566527
	3700.03	2216.1		32.331	24.445		1.55587	0.940864	1.52029		1.73267	1.55059	0.770075			0.486167
	336.662	166.239		90.735	60.279		1.33777	1.61564	1.1646		1.31487	1.02607	1.46808			0.464804
	1312.57	593.423		326.485	164.911		1.22672	0.594382	1.60115		0.688096	0.71066	1.58573			1.1921
	4103.09	3392.97		126.118	131.153		1.64619	0.707213	1.16741		0.703825	0.650947	1.41569			0.629464
	170.51	63.215		45.336	28.016		1.32696	1.48411	1.58477		0.842785	0.672889	0.591795			0.495257
	2402.78	1554.11		82.889	43.932		0.958388	1.26051	1.59117		0.69318	1.25281	0.893866			0.608428
	842.841	513.6		71.197	52.107		1.24961	1.2704	1.24993		0.682029	1.54072	0.794372			0.493325
	1223.59	558.548		69.229	44.7		1.29895	1.80847	1.35959		0.603876	0.772497	0.556542			0.863902
	11222.3	11016.1		45.81	26.438		1.38525	1.32913	1.02689		0.662282	0.619043	1.0483			0.496391
	523.365	196.629		141.099	133.108		1.219	0.711562	1.41103		0.587225	0.876435	0.72112			1.10925
	178.678	74.142		633.781	512.601		0.952091	1.52149	1.36681		0.748395	1.48385	0.797078			0.717527
	89.505	29.805		38.768	18.522		1.5245	1.62944	3.46749		0.717885	0.653742	1.27759			1.00346
	1136.48	646.839		175.145	207.044		1.55029	1.06669	1.54428		1.0501	0.859528	0.875578			0.942673
	316.215	103.074		66.994	49.446		1.31742	2.10634	1.69469		1.2578	0.745967	0.792469			0.528929
	162.296	70.844		43.065	22.284		0.616388	1.66206	1.24078		0.674887	0.945029	0.612611			0.535145
	2775.05	1838.79		176.167	83.585		0.988454	1.31593	1.11226		0.892909	0.697461	0.760651			1.14954
	377.672	185.414		115.688	60.677		0.888358	1.14875	1.0423		0.6939	1.05202	0.6016			0.803454
	15569.9	15317		238.964	119.539		1.54447	0.521148	1.23589		1.0196	0.691822	0.890877			0.671284
	15249.2	15754.1		137.619	64.688		1.49113	1.31131	1.09576		0.63092	0.704976	0.521498			0.836931
	3862.93	1952.12		94.84	65.003		2.19266	0.7083	0.746428		0.602477	0.697461	0.76289			0.671438
	492.052	228.177		263.328	298.052		0.891204	0.829402	0.553356		0.836279	0.549143	0.81461			0.433739
	178.52	67.056		72.622	35.827		0.65063	1.20279	1.48448		0.824354	0.928065	0.748149			0.679408
	830.097	486.295		161.918	100.735		1.4492	1.23487	1.35791		0.627352	0.805398	0.677339			0.579066
	15527.9	13724.7		16.962	20.03		1.27278	1.91509	0.948223		0.560025	0.575445	0.593637			0.764368
	1265.37	898.699		113.362	58.18		1.46273	1.22381	1.39253		1.18976	1.15225	0.5654			0.752156
	6091.5	4417.86		2738.26	2830.61		1.17921	1.16697	1.60408		0.793868	1.57751	0.628003			0.653168
	233.989	69.77		51.577	38.09		1.71607	1.6145	1.46216		0.967064	1.0068	0.968783			0.831414
	328.589	141.674		157.916	72.963		0.669962	1.19208	1.62328		0.542787	1.24694	0.971766			0.736099
	1101.85	702.172		65.067	46.312		1.37382	1.05819	1.21682		0.855389	0.419719	0.6019			0.765482
	967.883	549.3		803.229	1165.93		0.691963	3.24168	0.942513		0.637715	0.99341	0.428275			0.615212
	14182.1	12417.1		142.723	119.162		0.918991	2.4412	1.33909		1.07916	0.938479	0.850384			0.717683
	713.259	379.478		140.868	58.933		1.01167	1.40793	1.26281		0.564421	0.871076	1.15136			0.811257
	390.538	150		958.402	852.585		1.54296	1.31367	1.50335		0.653302	1.0112	0.721898			1.22367
	3110.95	3497.3		154.248	132.996		0.938431	1.3696	1.30447		0.900816	1.18092	0.460441			0.896965
	486.34	227.614		162.654	68.33		1.53348	2.79678	1.43436		0.85986	1.15945	0.675958			0.721076
	195.407	72.835		302.465	235.295		0.871644	1.31587	1.9062		0.853557	1.32337	0.705526			0.675035
	7293.43	7622.44		94.52	59.781		1.2771	1.20979	1.277		0.991209	0.828041	0.596874			1.44502
	857.521	469.714		13.686	17.974		2.20978	2.05649	0.99595		0.740123	0.694904	0.612162			0.764778
	280.362	158.435		511.803	328.113		1.28358	1.45721	1.23857		0.884169	0.695893	0.677267			0.8958
	249.005	113.572		324.2	453.483		1.19192	1.52917	1.34097		0.815283	0.984733	1.16493			0.950975
	258.382	84.893		389.627	175.74		0.802539	1.82105	1.24529		0.604489	0.616566	0.93261			0.72757
	311.394	108.237		475.803	270.522		0.546098	1.18005	1.47513		0.731629	0.953065	0.790505			0.722534
	1601.82	1062.02		351.008	145.017		0.381577	1.39797	1.29233		1.05007	0.774555	0.769871			0.610342
	153.296	52.232		665.721	636.687		1.31201	1.87866	0.912955		1.15048	0.729306	0.845656			0.580819
	92.563	30.583		21.201	9.262		0.757076	1.49865	0.894976		0.718289	1.02765	1.0465			0.65881
	298.058	101.583		192.329	164.767		0.781453	1.03484	0.983943		0.72357	0.751292	0.784628			0.485505
	300.695	116.239		73.413	56.62		1.29327	1.51083	1.26515		0.8852	0.908203	0.507785			0.516293
	5314.18	3957.92		201.397	71.532		1.20001	1.73702	1.30993		0.719621	0.646456	1.32159			0.490642
	293	193.414		2141.94	1991.19		1.12264	1.47926	0.918389		0.778385	0.871583	0.80672			0.775334
	564.577	254.2		143.701	80.43		0.808005	1.52303	1.3631		1.00418	1.3192	0.686374			0.848384
	248.173	85.791		365.498	221.026		0.821796	1.6353	1.63659		0.987312	1.22063	1.15082			0.631974
	3958.03	3600.3		1697.96	1565.15		1.35814	1.74737	1.02596		0.649644	1.00039	0.624479			0.528318
	1301.97	1298.62		494.188	178.5		1.55938	1.40089	1.72953		0.92578	0.762476	1.20057			1.3672
	926.616	572.738		396.785	267.723		0.967671	1.79976	1.1699		0.964345	0.795594	1.30452			1.43572
	277.443	86.711		72.231	34.156		1.41829	0.636207	1.54598		0.660535	0.893303	1.78312			0.760834
	2181.98	1304.28		22.168	17.025		0.834029	0.969786	1.32506		0.794099	0.804837	0.957229			0.764332
	372.64	129.37		43.78	25.164		1.80778	1.52063	2.72501		1.07189	1.2492	0.903686			0.876269
	347.893	117.909		34.661	23.213		1.00575	2.16285	1.56883		0.620853	0.951718	1.25597			0.538463
	180.678	78.163		1660.69	1531.54		1.39636	1.6108	1.21199		0.76565	1.01242	1.15932			0.945029
	251.652	79.526		649.793	227.632		1.36045	0.542015	1.45832		0.953826	0.747419	0.794911			0.806977
	2019.39	1314.85		3024.85	2853.35		0.757581	1.57296	0.563225		1.09876	0.834816	0.666162			0.65747
	155.305	73.79		1354.68	1321.67		1.10856	1.612	1.60915		0.982386	0.967383	0.552486			0.738338
	371.426	144.991		1417.95	1338.88		1.43923	1.7947	1.27375		0.609004	0.761597	1.15132			0.805688
	169.595	71.988		134.245	138.455		1.46584	1.29294	0.727595		0.798691	0.575484	1.40848			0.724648
	311.833	202.034		71.696	56.134		1.84893	0.859672	0.334551		0.718616	1.0562	0.794408			0.736011
	101.539	43.072		69.572	54.72		1.14718	1.6857	1.11116		0.434466	1.38814	0.815357			0.736168
	256.552	90.403		205.185	84.758		1.45145	1.78457	0.984271		0.620302	0.918909	0.683444			0.892291
	14360.5	14215		464.098	165.554		4.20315	0.525299	0.971176		0.988685	0.856196	0.573702			0.707468
	288.951	87.008		864.342	1051.93		1.2416	1.95878	1.08793		0.772202	0.919678	0.573616			0.96606
	140.386	54.526		396.335	266.359		1.52402	2.73179	1.5272		0.832712	0.74761	1.3612			0.787088
	384.447	180.72		227.664	190.535		1.29706	1.31563	1.634		1.03329	0.76217	0.536342			0.623332
	1373.09	848.908		296.873	155.371		1.38772	1.38439	1.4121		0.831529	0.579222	0.579184			1.02083
	194.874	120.974		44.476	23.544		1.05894	1.3833	1.36188		0.908905	0.905109	0.650778			0.676616
	262.136	107.736		81.249	55.439		1.69206	1.48875	1.32223		1.63621	0.968827	0.664181			0.887376
	261.142	93.11		3074.65	3178.2		1.10722	1.22788	1.30723		1.44018	1.34007	0.999045			0.993049
	350.98	119.78		14438	15308.6		1.23836	1.66222	1.10767		0.685265	1.84636	1.267			0.623409
	15505.3	15624.3		67.737	76.025		1.35858	1.26322	1.19235		1.07132	0.801985	1.2737			1.1673
	161.395	59.183		108.288	49.319		0.790288	1.63899	1.26218		0.637867	0.414242	0.843473			0.502702
	332.15	140.569		109.197	51.702		1.42787	1.50604	1.26		1.00291	0.748011	1.18238			0.629824
	218.531	84.897		350.635	618.377		1.00812	1.75436	3.92238		0.891275	0.736593	0.874794			0.642472
	159.256	70.929		134.254	77.773		0.840012	1.09051	1.42048		0.691207	0.880244	1.34522			0.659615
	468.577	168.105		221.833	109.826		1.94566	1.73131	1.25272		0.680464	0.673644	0.737894			1.11766
	475.049	259.618		196.527	77.866		1.27356	0.905689	1.3204		0.618119	0.592074	0.867112			1.19912
	290.139	95.604		150.141	88.773		1.04241	1.1463	1.35378		0.796744	1.40448	0.65402			0.643753
	466	215.225		68.52	51.805		1.08351	1.02899	1.27188		0.61088	0.784694	0.836298			0.9119
	1110.72	579.281		645.6	237.939		1.26753	1.16882	1.433		0.704254	1.09084	0.881333			0.824631
	9573.34	8776.66		20.362	11.954		1.05488	1.14136	3.18639		0.680231	0.711917	0.592831			0.711377
	179.623	74.265		3425.98	3484.64		1.72255	1.35671	1.70067		0.446945	0.507856	1.17454			0.743301
	315.118	108.613		4324.74	4699.22		1.23086	2.1198	1.61383		0.997654	1.17737	0.469173			0.385302
	1045.64	599.098		8769.46	8756.36		1.31185	0.877687	1.24648		1.59694	0.855412	0.368575			1.02467
	1636.81	1200.37		727.308	365.498		3.80894	1.23056	1.60403		0.481788	0.540685	0.639963			0.583493
	294.497	104.035		952.23	1390.74		1.16221	0.964292	1.32105		0.493023	0.576136	0.689373			0.686319
	1370.14	709.179		500.394	221.483		1.52748	1.29055	1.58339		0.84311	1.39976	0.591168			0.692246
	140.158	51.444		129.536	57.654		1.66231	1.22297	1.76301		0.620989	0.818822	0.702183			0.522249
	170.022	57.161		138.687	50.371		1.14603	2.03088	1.42945		0.641223	0.746682	0.494069			0.557902
	1643.7	1217.35		147.576	88.124		1.47575	1.55554	1.15311		0.69548	1.33869	0.706857			0.714509
	411.35	144.459		28.648	3.553		1.8851	1.29678	1.28343		0.863128	0.721287	0.925552			0.911121
	298.72	118.891		324.138	264.228		1.21439	0.914683	1.29437		0.723145	0.90936	0.726909			0.697446
	166.167	57.234		243.5	256.836		1.11088	1.33687	1.64654		0.534832	0.726786	0.897239			0.940886
	117.812	45.38		249.592	307.388		1.33258	1.91135	1.06576		0.662642	0.780978	1.41639			1.65512
	374.886	122.366		76.306	28.962		0.703464	1.11871	1.43988		0.761892	0.803434	0.715643			0.750295
	326.607	97.449		538.666	385.542		1.9932	1.27395	1.04229		0.757727	0.957017	0.446866			0.360252
	260.143	97.171		158.672	53.913		1.33519	1.49629	1.38661		0.517831	0.878435	0.621838			0.498653
	543.446	346.799		301.21	441.882		1.43793	1.32764	1.53503		0.405716	0.8998	0.759636			0.850812
	267.061	126.235		77.242	38.325		1.74097	1.18714	1.22116		0.684363	0.797008	0.756898			0.745219
	2456.54	2675.31		160.727	157.965		0.899412	0.930174	1.44106		0.942977	0.65058	0.906088			0.817648
	439.12	146.295		849.797	1498.16		1.37769	0.666076	1.50447		1.10812	0.530054	0.580788			0.889286
	6378.07	8928.56		6143.1	9213.9		2.05141	1.33935	1.87527		0.591773	1.06721	0.960953			0.558503
	127.297	53.027		227.784	59.019		1.33983	1.4651	1.10728		1.36776	1.09668	0.55499			0.781321
	588.194	330.147		100.25	71.687		1.47271	1.56863	1.46805		0.815411	0.559191	0.983305			0.888914
	305.397	109.02		151.591	48.784		1.41221	1.19871	1.02326		1.0452	0.62136	0.573236			0.589849
	264.88	80.259		47.528	18.848		2.33335	1.4083	0.963043		0.798661	0.7819	0.632905			0.731568
	123.681	47.028		617.143	395.073		1.16309	4.35559	0.874127		0.898385	0.973298	0.75506			1.39786
	15063.2	14546.7		113.43	84.934		1.46963	1.44487	1.53244		1.40923	0.617716	0.784069			1.11828
	1611.5	1028.03		102.477	65.652		1.66424	1.58286	1.47427		1.41829	0.442355	0.701331			0.835156
	548.512	223.436		83.425	31.016		3.90544	0.910981	0.537213		0.635129	0.775265	1.02137			0.665254
	554.809	200.373		284.895	246.076		1.85622	1.20434	0.947603		0.674496	0.959564	0.80104			0.663083
	417.612	119.181		219.547	131.269		1.29915	1.32557	2.66026		0.824098	1.18758	0.551083			0.979398
	623.527	188.457		72.763	31.459		0.226509	1.26894	3.87243		0.702516	1.6067	0.548527			0.480557
	191.087	67.27		60.987	33.924		1.67911	1.34617	3.69569		0.636211	0.576107	0.610488			0.481653
	205.401	132.762		38.134	4.654		1.03998	1.46455	1.32313		0.566163	0.418239	0.924078			0.594078
	291.289	106.848		102.806	53.96		0.83954	1.25027	0.529779		0.7999	0.744429	0.726934			0.582755
	770.039	383.9		1432.32	1743.48		0.469061	1.41895	0.742444		1.61995	0.64609	0.54854			0.864155
	365.853	123.446		61.396	25.502		1.27286	1.28239	1.72481		0.841532	1.3864	0.917892			0.85549
	257.398	77.124		70.722	31.479		1.07398	1.44141	0.871096		0.724328	0.642797	0.619561			0.708568
	109.158	45.696		120.085	50.393		1.02024	1.51852	1.54345		0.637254	0.783395	0.839038			0.462934
	425.469	166.935		56.41	20.823		1.28188	1.38677	1.00773		0.596049	0.65652	0.799048			0.821295
	508.676	276.647		147.404	116.779		1.20342	1.43229	0.955343		0.846623	0.523043	0.833423			0.43519
	150.056	55.688		122.827	67.258		0.725672	1.50383	1.25597		0.805149	0.676047	0.555946			0.56107
	216.162	95.292		466.16	265.588		1.20917	1.52669	3.03977		0.474543	0.820661	1.40061			0.727699
	152.762	59.787		338.963	487.08		2.02484	1.27223	1.7075		0.652101	0.743584	0.707136			0.51767
	271.549	116.505		76.275	24.826		1.42817	1.51378	1.47605		0.513621	0.729582	0.617922			0.85248
	2784.73	5488.05		36.855	12.471		1.09805	1.23135	1.3877		0.558631	0.796697	0.429321			0.832911
	8482.97	13128.9		132.188	125.129		0.959546	1.35299	1.09463		0.682945	0.785546	0.731264			0.867796
	206.958	65.267		315.721	219.622		1.14156	1.42149	1.43577		1.00944	0.665382	0.786593			0.775744
	190.862	62.5		273.803	192.224		1.24248	1.36026	2.05371		0.937169	0.796264	0.613853			0.444554
	1951.12	1388.52		372.826	499.066		1.23301	1.62314	1.15508		0.949766	0.93373	0.8846			0.474659
	323.745	158.739		19.56	0.782		1.18567	1.90537	1.0303		0.692323	0.699899	0.550753			0.444917
	293.892	97.805		59.735	22.831		1.4413	1.30477	1.36035		0.856465	0.852154	0.812013			0.560156
	676.97	321.092		57.761	10.462		1.48199	2.06252	0.82874		0.499722	0.688698	0.673596			0.436692
	267.805	83.511		678.488	561.342		1.30467	1.39974	1.539		0.756835	0.67961	0.695052			0.880018
	261.107	97.055		152.277	199.132		1.05541	1.25083	4.31973		0.407142	0.601661	0.861175			0.521665
	215.056	75.794		156.332	112.394		2.05216	1.25762	2.60441		0.562285	0.993286	0.783732			0.757236
	135.946	53.349		565.985	864.07		2.05568	1.30901	1.1308		0.835825	0.587995	0.96785			0.62764
	340.835	143.056		46.372	19.05		2.84337	1.04392	0.694425		0.361416	1.52654	0.547302			0.94988
	2061.18	1084.38		28.887	2.243		0.943962	1.54037	1.44432		0.427896	0.54865	0.75522			1.08587
	15355.7	14712.6		374.802	280.081		1.19958	1.63832	1.12475		0.582961	0.968843	0.603196			0.711148
	212.963	78.571		80.546	27.99		1.27642	1.97307	1.59419		0.657163	0.598119	0.551638			0.511063
	177.277	65.98		64.567	26.108		2.09464	1.44811	1.57695		0.763709	0.843982	0.798397			0.624386
	851.619	1655.54		124.918	64.409		1.08245	1.70361	1.73213		0.732791	0.62789	0.816583			0.71998
	223.887	81.142		1396.1	1756.19		1.62056	2.61374	1.19292		0.827503	0.694859	0.80138			0.387753
	420.134	219.347		112.321	161.161		1.49262	1.32112	1.57764		0.606964	0.75174	0.797731			0.827622
	291.528	96.078		1311.12	1788.79		0.669589	1.35823	1.11697		0.33883	0.996799	0.608209			0.597589
	3882.13	2614.17		741.758	622.777		1.26719	1.39788	1.38486		0.574668	0.447003	0.606168			0.715518
	183.047	81.379		125.342	40.609		1.431	1.62121	1.75259		0.65338	0.498297	0.576076			0.828607
	7076.64	3681.77		76.903	26.218		1.41015	1.28935	1.21728		0.706833	0.652466	0.725658			0.698528
	279.728	104.559		42.398	7.503		1.66857	1.62977	1.36642		0.934088	0.621781	0.710585			0.79856
	478.722	200.964		56.834	21.607		0.335825	1.072	1.35828		0.58559	0.704051	0.668558			0.623787
	283.506	90.287		61.336	26.132		1.36552	1.62621	1.31068		0.88786	1.05599	0.49993			0.332659
	281.313	106.618		1419.92	2099.54		1.22347	1.18204	1.3074		1.17491	2.32306	1.28409			0.586564
	280.845	105.938		322.318	102.713		1.72448	1.64026	1.04212		0.926638	0.711861	0.866502			0.645797
	954.816	429.184		70.133	25.551		1.21972	1.45139	1.11096		0.647719	1.16888	0.640013			0.851904
	269.029	85.65		1809.81	1485.71		3.22706	0.423609	1.37347		0.671166	0.978217	1.31013			0.747276
	281.02	91.02		849.86	849.032		1.17402	1.89932	0.871537		0.499883	0.688997	1.67983			0.758608
	778.989	426.014		199.408	161.687		1.48102	1.48747	0.946039		0.931742	0.655746	1.01209			0.822211
	405.316	133.915		6709.5	5442.12		1.36659	1.73553	2.10223		0.814287	0.476628	0.84808			0.792199
	286.402	109.218		108.134	42.4		1.68994	1.42667	1.08475		0.546369	1.15125	0.62881			0.807851
	361.651	113.675		361.104	112.354		1.21067	1.36284	1.90315		0.677987	0.796336	0.535022			0.808582
	221.016	80.895		420.244	295.078		1.16683	1.32995	1.3614		0.385229	0.615611	0.801359			1.90638
	533.132	356.634		62.406	23.02		1.60023	1.29771	1.77306		0.836151	0.644957	0.660245			1.05519
	265.654	91.911		6612.63	6794.4		1.19135	1.02365	1.86408		0.649398	0.597207	1.18909			0.97888
	898.375	521.652		217.745	216.642		1.17167	0.849641	1.19982		0.834749	0.884702	0.817913			0.633296
	1362.11	1292.79		36.116	3.955		1.22093	1.06992	1.60956		1.04951	0.752269	0.610891			0.962148
	135.564	43.321		2980.09	2925.1		0.941373	1.23605	0.868374		0.852098	1.03703	0.515747			1.14828
	173.082	54.085		143.626	109.95		0.717704	2.5704	1.46488		0.604531	0.606381	0.854777			0.428977
	291.945	87.244		1568.27	1361.58		0.590323	1.54959	1.32518		0.597677	1.03346	0.893578			1.62879
	195.26	61.474		53.106	18.227		1.52381	0.85867	1.72991		0.730106	0.836413	0.713098			0.582858
	328.965	122.949		1620.38	2191.6		1.48434	1.19326	1.59616		0.760227	0.615188	0.769628			0.764085
	666.92	343.616		923.069	1084.48		1.59628	1.78922	1.29695		0.483104	0.641221	0.673608			0.852359
	151.153	50.804		312.005	141.567		1.83691	1.12657	1.15717		0.437104	0.735782	2.02002			2.28606
	1852.57	834.245		1423.33	979.477		1.24174	1.69057	1.03223		0.776436	0.938004	1.03407			0.595727
	263.969	95.023		72.536	26.698		1.70107	1.03889	1.41903		0.761992	1.02062	0.813755			0.841339
	306.246	125.384		106.604	63.03		1.1829	1.29388	1.03881		0.580437	0.603004	0.781483			0.64347
	191.492	74.787		100.062	57.191		0.807541	1.15005	0.810775		0.996215	0.759035	1.19028			0.761145
	14602.3	13792.2		26.757	1.808		1.36677	2.68844	1.21623		0.635512	0.540009	0.962834			0.593281
	6187.2	3301.39		2230.48	2562.26		1.13467	1.24173	1.0211		0.483425	0.691661	0.682499			0.511726
	483.787	297.561		100.556	28.28		1.24464	1.73661	1.33574		1.09562	0.98752	0.804838			0.61857
	237.124	89.237		28.725	7.466		1.61513	1.80343	0.74091		0.452257	0.569287	0.916673			0.673534
	430.553	212.975		434.846	213.775		1.23509	1.45064	1.35233		0.523027	1.10301	0.726683			0.888561
	417.735	163.05		128.969	46.258		1.45219	1.91169	0.769236		0.794764	0.415263	0.820095			1.47876
	7350.79	3956.1		588.308	209.409		1.05006	1.36811	2.33495		0.586806	0.902335	1.1529			0.508089
	634.557	348.483		76.818	25.953		1.2971	1.79225	1.98637		0.729837	1.48898	0.724641			0.55779
	2068.76	892.735		53.264	10.891		0.618733	1.97564	0.585325		0.515129	1.21815	0.770149			0.725827
	9711.44	8881.63		253.338	247.965		1.87438	0.972151	1.36849		1.02201	0.929582	0.811357			0.705859
	295.959	101.172		1781.29	2072.87		1.63879	1.58266	1.27213		0.405359	0.639385	1.13635			0.719319
	318.445	119.538		85.04	34.028		1.37551	2.03993	1.36677		0.670942	0.818703	1.03323			1.01866
	1000.95	371.253		104.179	38.644		1.30209	1.17138	0.973463		1.03953	0.952038	0.560861			0.983011
	299.956	104.478		94.188	27.727		2.94867	4.02405	1.09496		0.584099	0.476942	0.644174			0.370579
	241.069	102.645		209.64	226.518		1.32964	1.22093	1.85592		0.636097	1.05436	0.76316			0.524055
	4745.35	2279.93		286.754	168.984		0.783949	1.62405	1.18891		0.961577	0.937907	0.860512			0.496869
	8177.71	7748.46		31.984	6.512		1.66589	2.64549	2.23028		0.83077	0.915966	0.482904			0.590664
	226.402	68.768		1659.68	1169.83		2.45269	3.73398	1.19166		0.603715	0.534637	0.639399			1.05823
	168.379	55.762		95.775	26.989		0.421191	0.613214	1.03633		0.750425	0.569434	0.61851			0.926844
	210.228	78.61		129.692	39.708		1.31883	1.41878	1.22084		0.74465	0.388898	0.592337			0.608283
	624.413	298.321		66.849	19.19		1.43495	1.71044	1.20047		2.14174	0.796216	0.756862			0.317447
	332.418	133.84		90.713	41.962		1.16506	1.99519	1.68382		0.6196	0.599637	0.91686			0.784562
	196.829	74.821		11385.4	8740.39		1.3151	2.21041	1.42929		0.754196	0.758045	0.650266			0.892615
	347.848	186.278		68.768	21.354		0.60551	1.34959	0.975676		0.548801	0.508999	0.736907			0.839815
	606.726	251.584		32.38	3.882		1.51631	1.32648	1.20377		0.950415	0.985258	0.843919			1.32403
	996.825	506.26		85.485	34.071		0.775564	2.66632	1.11744		0.505999	0.565167	0.859088			0.619885
	202.834	89.873		125.894	47.553		1.59687	0.970177	1.31101		0.849919	1.71992	0.801253			0.788267
	189.191	62.259		7402.43	7871.33		1.12509	1.53425	1.21627		1.3127	1.17257	0.600526			0.444631
	264.121	92.928		72.553	24.581		1.84815	1.23731	1.29985		0.768054	0.79374	0.835604			0.656888
	312.864	114.748		162.034	72.989		1.93932	1.64148	4.83905		1.30936	0.788602	0.976048			0.497797
	777.561	436.543		271.077	73.96		1.63192	1.02049	1.0983		0.837472	0.914685	0.935003			0.878617
	243.931	76.05		134.409	67.749		1.30682	2.13656	0.939491		0.730648	0.555584	1.15648			0.671684
	1103.73	462.453		160.691	63.935		1.88447	1.20907	1.31376		0.750592	0.864502	0.541969			0.574466
	2509.48	1922.32		264.511	102.194		1.46891	1.34177	0.882804		0.886714	0.536792	0.777			0.517685
	1296.47	247.327		1994.03	681.345		1.72446	1.63111	1.20857		0.652641	0.89669	0.737938			1.28466
	1995.81	528.56		80.323	17.684		0.857096	0.852632	1.31959		0.640474	1.58541	0.840859			0.899541
	276.071	104.919		122.915	61.511		1.57207	1.38835	1.21654		0.903595	0.679184	0.745797			0.750057
	1916.57	1057.75		412.138	420.775		1.10195	1.11921	1.52574		1.07943	0.563221	0.957304			0.558683
	470.467	182.862		77.186	53.597		1.91168	1.42464	1.34793		0.713427	0.698417	1.07834			0.728043
	539.473	184.502		10114	11002.8		1.26064	1.60735	1.85108		0.686262	0.795473	0.724566			0.671715
	1290.04	540.614		48.58	21.784		1.60732	0.735633	1.5311		0.832928	1.71179	0.618708			0.752343
	210.66	86.074		123.419	38.065		1.33653	1.22433	1.50152		1.01822	0.543819	0.884999			0.782894
	10592.4	11142.5		76.14	30.681		1.37943	1.57004	1.9187		0.926746	0.936323	0.7896			0.803335
	1185.8	700.015		80.659	35.909		1.53394	0.65258	1.56721		0.68025	0.713875	0.723383			0.988818
	246.335	92.957		730.261	793.53		1.98146	1.17373	2.44326		0.839858	0.561903	0.588107			0.977481
	1363.61	821.537		1301	1696.6		1.74959	1.30129	2.71638		0.723842	0.620053	1.10756			0.523955
	778.159	427.439		55.285	12.324		1.80534	1.32616	1.34149		0.815115	0.536584	1.42993			0.361892
	5077.32	5548.95		86.929	36.74		1.96948	1.4021	1.30618		0.941986	0.634569	0.760518			0.752172
	232.991	85.014		41.671	5.493		0.902143	1.39907	1.39587		1.21613	0.947655	0.591033			0.637212
	340.711	220.319		260.552	215.263		1.40627	1.30615	1.2527		0.754118	0.67211	1.14054			0.506952
	295.946	93.865		177.392	286.703		1.25696	0.997594	1.47044		0.750405	0.751613	0.919226			0.509213
	15053.8	10503.5		166.594	91.058		1.58367	1.33465	1.61978		0.834673	0.730719	0.67642			0.526464
	250.974	94.23		233.753	116.233		1.58369	1.43944	1.83554		0.652226	0.76344	0.658263			0.311202
	2892.84	1774.05		85.018	33.474		2.16805	2.12157	1.75945		0.828626	0.72596	0.630698			0.786869
	1843.61	1784.14		72.811	29.645		1.58065	1.44379	1.21264		0.690222	0.670889	0.717057			0.464955
	580.883	247.964		92.873	26.206		1.06615	1.35522	1.00295		1.70511	1.04772	0.654394			1.00373
	15606.8	15185.1		3691.77	3600.43		1.12413	1.73698	1.59866		1.278	1.08891	0.821321			0.760353
	508.673	138.733		129.676	35.665		2.21468	1.70917	1.63774		0.58666	0.876436	1.10214			1.4088
	534.586	243.066		4047.7	4778.23		1.63688	2.11705	1.37517		0.836107	0.820011	1.32493			0.916452
	484.728	210.046		262.023	176.732		0.769656	2.1494	0.799179		1.14795	0.864077	0.651934			0.684126
	1076.27	641.627		157.78	98.244		0.62361	1.73821	1.03791		0.803389	0.837516	0.573227			0.463724
	525.062	238.752		49.377	9.937		1.24102	0.90371	1.75083		0.875531	0.369175	0.939133			1.02422
	430.554	193.964		5843.44	4635.84		1.46567	3.28402	1.22746		0.641343	0.875255	0.6785			1.49441
	253.589	85.148		107.894	87.374		1.41774	3.17265	1.59179		0.790901	0.953836	0.790622			0.379426
	15640.8	15787.3		77.302	34.121		1.41054	1.59734	1.24994		1.05205	0.694116	0.658628			0.911262
	190.609	71.285		112.785	89.467		0.627503	1.52041	0.850792		1.02078	0.700296	0.705865			0.478337
	1337.18	679.956		3063.02	3624.38		1.35125	1.69801	1.31798		0.719975	1.54071	1.18197			0.438937
	258.111	94.578		441.756	284.715		1.59899	0.849119	0.906086		0.822731	0.449973	1.03017			0.506751
	205.799	99.502		115.564	49.941		0.880114	0.64694	1.08885		0.786134	0.782547	0.468818			0.869329
	287.803	109.367		639.997	399.821		0.655004	3.02692	3.60676		0.729625	0.542372	1.00146			0.516633
	289.359	99.645		1217.93	1717.31		0.997614	2.19379	0.765462		0.906499	4.97133	0.482395			0.809334
	202.589	77.436		77.723	31.036		0.922713	1.57263	1.36771		0.811401	0.452651	0.9288			0.59802
	218.636	92.919		335.292	199.208		0.96798	3.83559	2.14998		0.660566	0.363751	0.715785			0.676248
	953.592	533.926		127.976	45.973		0.6054	1.44014	3.05254		0.890148	0.793004	0.493975			0.651265
	12883.8	8098.94		218.239	217.092		1.10148	1.37956	2.12998		0.764945	0.505899	0.806693			0.946338
	356.919	109.369		37.844	3.731		1.01255	1.34643	1.34766		1.21875	0.627761	0.750028			0.606901
	1110.24	706.029		145.929	67.941		1.00726	2.337	1.74924		0.893559	0.856333	0.917979			0.695696
	477.879	264.196		1226.49	1631.34		1.46539	1.48589	0.872856		0.880019	0.756916	0.668678			0.438114
	496.687	213.345		87.249	35.707		2.00506	1.30926	1.09067		0.711196	1.01863	0.756833			0.593807
	3723.11	3911.09		138.91	94.893		2.54255	1.37598	1.82076		0.717404	0.574969	0.786793			0.493193
	188.301	74.69		102.196	43.933		1.30253	1.767	0.998728		0.889601	0.883846	0.483424			0.82884
	705.31	482.403		119.119	39.864		1.46162	1.50808	0.795078		0.768463	0.300295	0.888139			0.74496
	318.416	171.136		74.271	26.046		1.27933	1.34997	1.13466		1.22803	1.08833	0.653128			0.651883
	416.842	223.086		98.51	27.046		1.3685	1.2505	0.946984		0.849861	0.483038	0.485457			0.771411
	280.436	154.004		428.901	280.892		1.3455	1.73695	1.984		0.737299	0.59127	1.06938			0.731728
	325.982	133.691		6839.92	7654.12		3.09629	1.51811	1.43001		0.718064	0.8572	0.895806			0.807173
	5103.77	4062.36		487.792	562.608		0.835154	1.48806	2.0921		0.70974	0.430367	0.513359			1.12858
	608.261	342.529		8870.08	8771.3		3.48116	1.42935	1.4492		0.714009	1.05904	1.45283			0.681545
	510.489	195.117		187.836	72.401		1.35377	1.99707	1.08882		0.849075	1.13165	0.584508			0.830064
	213.858	92.557		746.377	843.904		1.66084	1.20218	1.22118		0.840096	0.683716	0.795171			0.657752
	13515.8	13116.6		1510.74	1557.04		2.03498	1.96802	1.23099		1.21639	0.444191	0.660348			0.601491
	401.112	168.564		90.659	45.627		1.44884	1.44881	1.04467		0.90786	0.773139	0.701438			0.730578
	165.08	72.008		159.637	85.938		1.92837	1.47138	1.40667		0.701005	1.13735	0.734821			0.835407
	351.387	104.755		222.711	80.919		1.05615	0.84378	1.26048		0.761082	0.920058	1.11316			0.8175
	343.571	121.627		581.96	402.068		4.10255	1.83097	1.193		0.9187	0.913224	0.999947			0.394732
	326.987	117.359		685.367	558.765		1.06021	2.01752	1.87695		1.10655	0.612535	0.401315			0.831663
	653.457	286.023		91.694	36.781		4.26754	1.4235	1.8998		0.855928	0.607236	0.467985			0.568768
	3761.92	3434.31		403.465	421.596		1.04921	3.59413	1.29192		1.03666	1.00213	0.567177			0.495974
	2889.77	2860.48		503.076	177.771		0.701297	1.40863	1.3913		0.8313	0.77672	0.700623			0.762782
	1063.82	847.794		551.738	505.292		1.23962	1.35195	1.56349		0.660508	0.761587	0.837755			0.589712
	353.174	199.283		183.043	160.629		1.75976	0.904448	1.43089		0.826226	1.32282	0.548766			0.858995
	420.161	219.344		170.216	102.436		1.45859	1.65696	0.958298		0.794996	0.664434	0.60847			1.43425
	336.919	125.668		447.416	305.365		1.72111	0.746727	1.2163		1.19894	0.53735	0.659951			0.78889
	504.118	329.427		503.561	821.851		0.765578	1.35976	1.87654		0.960728	1.03795	0.583118			0.788921
	298.696	170.244		29.169	4.306		1.31825	3.11773	1.22199		1.01303	0.68596	0.717455			0.484992
	413.181	163.741		99.91	39.914		2.04595	1.35826	1.49582		0.747132	0.746014	0.71139			0.642333
	313.002	107.556		100.69	37.453		1.36697	1.44866	2.7886		0.791624	1.44591	0.644487			0.99066
	5879.46	5009.46		514.788	571.063		2.13278	0.930354	1.3704		0.756353	0.643773	0.629149			0.782662
	781.503	372.482		1231.93	1689.56		1.72962	0.602233	1.35334		0.729599	0.631874	0.663331			0.595779
	2284.9	1521.28		92.781	38.43		1.32627	1.71533	0.731718		0.912675	0.608549	0.605092			0.452503
	578.071	406.788		270.829	165.581		1.22695	1.6657	1.25038		0.734523	0.627829	0.888942			0.482815
	2474.59	2030.48		112.162	48.206		1.5827	1.31252	1.72389		1.07435	1.44879	0.572234			0.436735
	265.912	115.48		46.153	5.537		1.32376	1.26271	1.05895		0.562095	0.5144	0.652997			0.678659
	160.441	57.976		430.317	623.298		1.39942	2.85992	1.17926		0.787911	0.512224	0.614677			0.920452
	4372.79	3179.42		93.737	37.904		0.398744	1.27345	1.65267		0.831833	0.742545	0.631799			0.947024
	1072.25	822.396		107.971	42.95		1.31906	1.59738	1.52855		0.86889	1.19921	0.612476			0.997592
	341.997	107.127		128.587	70.027		1.94732	1.8441	0.940151		0.726421	1.13803	0.85666			0.777321
	201.623	65.315		165.914	140.574		1.49403	2.85629	1.23707		1.04919	0.712455	0.655369			0.599405
	1696.96	1604.17		4322.79	2769.26		1.41593	1.47943	1.65247		0.790933	0.584119	0.860204			0.759233
	784.192	356.053		419.184	533.503		1.12085	1.26166	1.49041		0.755287	0.869068	0.906651			0.776178
	701.845	388.842		75.72	30.764		1.33134	1.3443	1.30776		0.736396	0.685204	0.500227			0.49365
	260.987	102.491		389.587	444.89		1.42676	1.31845	1.43557		0.87229	0.998679	0.82608			0.662931
	1051.75	554.614		895.164	893.944		0.61811	1.46457	1.4285		0.707986	0.837488	0.790292			0.889401
	1030.63	917.841		181.121	128.276		1.69398	1.62385	1.18604		1.05775	1.05431	0.677891			1.32705
	196.413	89.536		13210.6	12348.3		1.47147	1.10415	1.27959		1.08916	0.960904	0.676785			0.63097
	2964.32	2226.56		566.218	567.409		1.19188	1.36656	1.39877		0.65437	0.993525	0.807001			0.836067
	407.236	157.59		61.979	14.579		1.49315	1.35594	0.932656		0.779794	0.691005	0.79639			1.06076
	7305.21	6451.84		157.986	118.891		1.84151	1.39911	1.99163		1.03509	0.804491	0.807326			0.780039
	152.835	68.589		174.916	69.912		0.714979	1.4781	1.32763		0.710308	0.80721	0.659033			0.540393
	10439.1	12161.9		1517.39	1546.32		1.24852	1.27783	0.760716		1.029	0.892342	2.86672			0.919915
	123.94	51.827		97.781	64.702		1.1774	1.14776	1.09673		0.534623	0.553746	0.778245			1.07062
	202.514	86.255		166.556	89.77		1.26892	1.46277	1.39689		0.754846	1.43708	0.719639			0.728563
	280.1	98.923		132.885	48.604		1.46268	1.38421	1.34148		1.15514	0.558632	0.903911			0.921095
	148.543	68.39		143.049	48.408		0.984352	1.13642	1.35081		1.12526	0.743642	0.782009			0.720069
	516.543	231.265		251.142	222.633		1.32852	1.26079	1.39589		0.718295	0.766383	0.683917			0.707955
	14308.1	14869		1772.52	2089.87		1.37111	1.42467	1.29158		0.802314	0.778124	0.753518			0.597113
	225.764	94.292		141.206	46.111		1.43296	1.27836	1.25177		1.16484	0.732138	0.569541			0.794324
	667.142	277.757		100.915	60.394		1.36068	1.4084	1.53618		0.598362	0.94779	0.853112			0.750477
	2267.72	2081.14		1068.17	825.324		1.23075	0.711035	1.50737		0.730544	0.433766	1.22814			0.626929
	254.846	84.714		11014.8	10719.9		1.17981	0.833778	1.98721		1.44806	0.675008	0.694851			0.774861
	159.862	57.369		110.69	43.642		1.2283	1.55638	1.22587		1.71514	0.850753	0.940351			1.1837
	107.61	52.711		456.717	549.67		0.688723	1.23569	1.24081		1.03036	0.649506	0.656058			0.837536
	1483.6	909.307		128.352	68.526		1.37294	1.67961	1.37272		0.714593	0.695044	0.744562			0.65994
	189.528	73.574		71.912	22.535		0.933264	1.19084	1.44992		0.556312	0.781012	0.697635			0.721072
	10933.3	10211.3		139.474	69.436		1.21999	1.28499	1.89298		0.581412	0.612345	0.923051			0.651503
	790.117	382.004		269.637	366.633		1.1123	1.14778	1.22406		0.630712	1.0971	0.708226			0.643172
	1026.23	840.043		105.021	81.985		1.21943	1.50219	3.98148		0.815329	0.905569	0.671068			0.7364
	762.973	646.058		111.667	39.307		1.33832	3.72534	1.43899		0.788231	0.549273	0.698928			0.771779
	524.517	286.46		94.529	34.707		1.59752	1.28496	1.43079		0.683157	1.17725	0.764223			0.734331
	370.225	169.68		140.196	52.366		1.34322	0.515954	1.1065		0.668479	0.994567	0.609913			0.591319
	640.204	364.836		140.56	59.427		0.962871	1.87321	1.35762		0.633016	1.04894	0.937538			0.711936
	515.625	259.647		10623.2	12006.3		1.20092	1.42268	1.59527		0.870914	1.01906	0.811315			1.08261
	994.287	1203.71		153.542	45.933		2.12299	1.31191	1.44972		0.617529	0.783976	0.768367			0.979845
	455.798	183.378		110.853	44.751		1.55938	1.22362	1.28355		0.87809	1.03536	0.584576			0.771937
	12036.5	11668.1		374.814	371.983		1.55613	0.929052	0.634985		0.83885	0.961418	1.27521			0.829195
	187.874	63.904		327.907	386.245		1.45472	1.78318	0.879345		0.993456	0.533935	0.908782			0.709304
	4143.74	2951.38		274.208	196.057		1.87389	1.25183	1.52497		0.563055	0.5318	0.53562			0.762881
	395.561	152.245		555.433	363.821		1.43958	0.620025	1.35913		0.541574	0.641391	0.913519			0.852205
	190.343	101.44		105.815	29.416		1.46332	1.29067	1.11156		0.537712	0.94199	0.465186			0.744597
	2305.29	487.178		15672.7	15803.4		1.21742	1.43109	1.61285		0.561447	0.683691	0.62133			0.560735
	191.732	83.323		564.342	297.502		1.06608	1.54066	1.1499		0.666218	0.828587	0.514526			1.07447
	132.937	49.741		124.856	48.546		1.42264	1.81054	0.826098		1.01971	0.630633	0.630442			0.830017
	170.755	56.369		125.316	41.675		2.24631	1.12352	2.53174		0.582669	0.611755	0.47187			0.682522
	132.717	54.833		113.46	73.259		0.789341	1.33337	1.43252		0.540002	1.00597	0.763611			0.754034
	284.562	88.173		54.53	24.044		1.54698	1.34706	2.21712		0.619844	0.683316	1.09967			0.607193
	2720.15	1414.06		114.382	36.375		1.49888	1.21573	1.19004		0.716549	0.785397	0.691505			0.705506
	224.592	82.223		69.149	30.723		2.38585	1.34306	1.03216		0.583696	0.700101	0.961891			0.985924
	1448.57	641.239		47.79	9.866		1.5283	1.55667	1.31659		0.938032	0.770918	0.740776			0.711539
	169.65	69.856		2250.43	2323.56		1.12196	1.48856	1.46159		0.53826	1.0916	0.405762			1.11966
	251.374	74.435		122.88	95.324		0.97084	1.47706	1.34014		0.733302	0.956339	0.852748			0.601133
	415.922	140.458		97.046	42.196		1.58416	3.10156	1.3142		0.600809	0.635729	0.666665			1.10804
	285.981	105.726		89.06	37.467		0.682196	0.796073	1.68689		0.861527	0.93021	0.579321			0.591047
	287.059	121.906		250.418	207.92		2.01292	0.770644	0.972933		0.562377	0.645444	0.7436			0.638568
	854.583	761.396		342.504	116.214		0.994264	1.32893	1.34623		0.835028	0.784238	0.75623			0.475481
	350.65	112.08		220.218	93.486		1.34558	1.12385	1.44617		0.72761	0.578341	0.949752			0.882754
	15503.6	15698.6		486.912	471.013		0.987255	1.51708	1.39685		0.922806	0.805578	0.60842			0.779655
	1177.11	821.491		632.434	694.175		1.28405	0.894351	1.77276		0.451874	0.8161	0.922646			1.18397
	482.495	193.228		407.592	379.869		1.5616	1.52427	0.969155		0.711047	0.525402	0.744891			0.844617
	1329.34	777.181		98.509	33.64		3.38245	0.752138	1.01183		0.63463	0.981709	0.928767			0.830211
	212.795	78.953		7146.41	8735.39		1.36145	1.76391	3.58085		0.577659	0.734145	0.703396			0.873271
	347.287	161.709		162.02	53.488		1.59294	2.12898	1.73134		0.587013	0.787161	0.635184			0.632519
	272.532	93.101		138.846	50.158		1.32459	0.802469	1.84061		0.788524	1.25393	1.21468			0.866321
	201.303	114.448		328.933	344.156		1.40141	1.08267	1.7486		0.671676	1.27055	0.799601			0.728723
	7305.65	6219.69		396.116	568.712		1.27735	1.19816	0.938141		0.598357	0.675655	0.685384			0.758943
	175.712	65.288		114.201	42.66		1.73431	1.1426	1.41987		0.59549	0.865719	0.779548			0.851198
	1301.28	628.737		127.547	53.058		1.37214	0.937268	2.27664		0.816374	0.921495	1.26094			0.697591
	358.223	120.156		88.327	31.478		0.781516	0.741538	1.01757		0.751174	0.870856	0.680795			0.772473
	633.257	311.277		93.98	35.836		1.13699	1.35648	1.36402		0.7137	0.771822	1.05061			0.626484
	164.353	69.725		96.667	31.98		1.31982	1.37723	0.33836		1.1807	1.22716	0.499611			0.60454
	297.975	199.333		119.259	53.016		1.92145	1.43783	1.46375		1.04462	1.33039	0.762437			0.782671
	12250.3	11932.4		146.285	48.831		1.40547	1.27507	1.03329		0.751131	0.791466	0.471574			0.759701
	201.346	99.517		1888.07	2564.82		1.36714	1.4238	1.22216		0.833347	0.580757	0.626647			0.742085
	391.799	260.748		144.492	91.875		1.21127	1.01969	1.36214		0.574516	1.22842	0.724733			1.0539
	906.718	405.881		107.617	42.128		1.5468	1.87203	0.396197		0.9529	1.19169	0.669943			0.640309
	191.331	61.071		54.036	21.069		2.33678	1.47389	1.48624		0.819544	1.15899	0.725305			0.943346
	1370.88	705.099		284.959	240.852		1.08296	1.64662	1.23859		0.988105	0.52185	0.617845			0.91759
	299.063	177.126		116.827	54.065		1.58728	0.627744	1.27676		0.764026	1.19746	0.890858			0.769717
	151.055	70.728		127.191	58.288		2.01873	1.37593	1.27371		1.00808	0.563725	0.841729			0.873331
	1266.45	1141.39		189.625	272.456		1.34592	1.12097	1.20202		0.601788	1.04872	0.65459			0.868248
	828.988	237.504		420.674	182.771		1.94206	1.6229	1.33108		0.715794	0.806023	0.738482			0.658255
	452.827	251.098		340.649	288.131		1.44225	1.40031	1.32369		0.660227	0.481447	0.685339			1.06346
	189.013	75.787		2558.9	2968.29		1.6171	1.30592	1.58861		0.660829	0.509281	0.533882			0.767921
	178.723	56.718		118.476	42.781		1.68827	2.20313	1.37253		0.575222	0.997269	0.658417			0.646009
	269.674	124.283		212.242	99.502		1.3822	1.5528	3.48354		0.682183	0.681478	0.554613			0.910342
	1507.28	782.189		145.303	58.022		1.0895	1.10666	2.07232		0.767867	0.902497	0.565127			0.972583
	265.812	114.153		3571.4	3005.69		1.07494	0.855196	1.14513		0.589188	0.659299	0.829056			0.593628
	308.062	122.595		285.227	332.765		1.38318	1.75702	1.27153		0.703659	0.701539	0.560551			0.759516
	176.457	68.629		226.31	238.007		1.29439	1.4852	1.65124		0.516582	0.616312	0.744643			0.682578
	233.608	103.994		135.916	48.116		1.53692	1.23653	0.925822		0.53081	0.971747	0.424157			0.733962
	15516.7	13694.3		2902.27	1785.38		1.14945	1.77693	1.19166		0.659195	1.18465	0.588826			0.946211
	231.959	80.144		265.988	270.837		1.72303	1.31939	1.85079		0.529591	0.835219	0.834223			1.12111
	142.21	51.848		117.597	46.186		2.69803	1.23595	0.93791		0.90509	1.65635	1.01502			0.675011
	13735.5	10884.3		445.123	267.901		1.1836	1.4402	1.23486		0.937184	1.00741	0.791094			0.563064
	12342.2	10649.8		3492.02	3617.86		1.39741	1.28424	0.84388		0.636091	0.587292	0.881331			0.713803
	5613.12	5831.24		1023.77	1106.14		1.31919	1.55237	0.940756		0.720519	0.765494	0.550231			1.20707
	3018.87	2193.22		193.678	186.523		1.40861	2.09634	1.20932		0.501211	0.707086	0.650888			0.697505
	172.02	75.627		33.698	24.663		1.42819	1.67684	1.10553		1.0631	0.965021	0.752123			0.995529
	372.069	220.3		99.884	36.193		1.38073	1.35237	2.76556		0.794281	0.730569	1.01018			1.46055
	2039.58	1117.77		151.242	134.744		1.52318	1.10798	1.25503		0.996053	0.567957	0.589502			0.72331
	282.927	179.312		1764.28	2342.53		1.69687	1.02822	1.09967		1.08883	1.36772	0.832936			1.09639
	158.902	65.793		64.108	67.615		1.33571	1.14484	1.20627		0.676143	0.696464	0.641381			0.859049
	250.248	101.939		2049.49	2566.4		2.20287	1.70838	1.22434		0.570136	1.15975	0.706701			0.694062
	162.995	58.429		448.945	532.079		1.69182	1.08575	1.21887		1.73668	0.86903	0.636402			1.3686
	286.106	83.5		34.329	6.362		1.29764	1.40268	1.60375		1.08645	0.721588	0.858128			0.756645
	697.02	288.459		498.474	347.619		1.3394	1.32188	1.20608		2.14779	0.771493	0.918284			0.728691
	342.743	170.041		98.125	36.842		1.35132	1.25822	1.66481		0.726415	0.58973	0.944651			0.715513
	132.839	71.904		245.232	165.326		1.60667	1.69309	1.31451		0.706101	0.729781	0.430922			0.582881
	362.014	129.721		8785.72	6130.24		1.66719	1.47052	1.22346		0.530678	0.636655	0.991639			0.713452
	3213.37	3232.07		1264.67	1667.7		0.983439	1.35122	1.13213		0.830638	1.27228	0.742095			0.603563
	330.907	93.537		161.596	57.192		1.98715	0.940881	1.01291		2.24023	0.796877	0.637071			0.747104
	1496.73	1607.36		113.411	42.714		1.57864	1.15218	4.18996		0.884899	0.555119	0.564603			1.07158
	143.867	50.286		118.903	52.437		1.69968	1.70872	1.65127		0.667825	0.660701	0.43252			1.06422
	15093	14719.2		157.242	273.308		1.41076	1.93028	2.48651		1.14875	0.60169	0.875208			0.648058
	1779.9	1078.61		428.956	236.674		1.01534	1.26553	1.60632		0.854996	0.659399	0.489623			0.648223
	6211.03	5153.63		724.157	672.402		1.26779	0.669107	1.55186		0.961341	0.704012	1.02943			0.657213
	249.042	95.363		2005.2	2003.62		1.88108	1.6557	1.2501		0.763716	0.754542	0.358117			0.905946
	360.072	194.847		105.162	50.859		0.723304	1.52788	1.31986		0.731423	0.611602	0.559041			0.901924
	15546.1	15681.5		665.538	373.015		1.79042	1.49961	1.37465		1.29825	0.735736	0.672363			0.708954
	241.766	115.757		144.822	58.015		0.660335	1.86393	1.49677		1.64414	0.564885	0.711666			0.699642
	458.528	161.034		114.78	53.353		1.36741	1.12281	1.34199		0.761966	0.500226	0.723769			1.29348
	213.165	90.964		195.749	182.973		1.44517	0.700286	1.21172		0.984678	0.566199	0.639739			0.727079
	659.53	453.771		5378.34	7053.95		1.67691	1.61299	1.97408		0.651946	0.733159	0.710182			0.747099
	1938.52	1197.75		385.47	570.515		1.51641	1.57473	0.992661		0.501546	0.621931	0.668792			0.586869
	475.925	241.328		112.252	60.295		1.57201	0.96733	2.16962		0.911879	0.686135	0.714616			0.629616
	453.081	249.417		1690.29	1725.88		1.31304	0.9491	1.58473		0.514555	0.762198	0.921856			0.684478
	6171.95	6091.92		162.978	135.528		0.855493	1.53318	0.830724		0.702145	0.635189	0.695584			0.675513
	359.873	86.167		114.469	54.226		1.42292	1.102	1.39984		0.635367	0.704986	0.637005			0.810465
	415.84	144		146.295	53.126		1.57589	0.596568	1.10202		0.762671	0.821732	0.395787			0.801852
	551.036	269.344		1958.63	1784.88		1.55858	1.66254	1.32531		0.718046	0.762373	0.744577			0.74733
	292.08	119.962		69.193	62.744		1.08208	1.58022	1.07914		1.00253	0.954008	0.607487			0.824928
	254.372	109.508		6206.67	7297.94		1.4629	1.33629	1.17143		0.726957	0.583014	0.483254			0.773198
	358.187	195.837		232.069	265.866		1.43974	1.12862	1.32948		1.09426	0.734364	1.13603			0.913334
	185.217	94.95		5021.55	3128.41		1.49396	1.34524	0.700925		0.658374	0.685593	1.49076			0.818151
	258.488	106.468		156.143	70.111		1.08285	1.18642	1.23504		0.539623	0.54555	0.881114			0.749711
	186.215	66.839		1547.12	1692.69		1.41886	2.37998	1.37379		0.702233	0.687916	1.44771			1.03859
	921.816	987.565		194.049	137.175		0.892181	1.65319	1.3785		1.04811	0.759354	2.08599			0.718477
	195.854	59.004		155.358	52.621		1.13863	1.25948	1.45598		0.927751	1.26076	2.90692			0.433564
	218.081	84.165		128.048	64.632		1.54221	2.33469	1.42672		0.510215	0.648052	0.717016			1.47311
	311.271	129.576		129.35	60.368		2.14249	1.06798	1.43735		0.620876	0.593964	2.88634			0.535882
	356.986	110.427		135.042	66.068		0.736539	2.91551	0.885529		0.724754	0.482297	0.927144			0.562689
	9569.95	9444.65		190.449	69.702		1.43114	2.10706	0.988584		0.725638	0.562853	0.580361			0.613168
	132.529	56.38		919.735	410.226		1.74365	1.36766	2.79105		0.658899	0.560311	0.810165			0.681463
	13095.4	13821.6		36.925	10.1		1.5805	0.611633	1.48332		0.93524	0.442541	0.611685			0.922551
	984.55	487.241		124.155	48.644		0.627908	1.71832	1.23414		0.857659	0.901749	2.13652			0.574693
	179.407	68.955		176.391	126.066		1.44344	1.62124	1.37987		0.763153	0.662154	0.681198			0.481882
	219.123	124.521		1192.87	1374.06		2.04146	2.06879	1.44977		0.863019	0.683431	0.932544			1.09361
	319.752	121.682		415.383	390.047		1.45513	0.835614	0.719271		0.834809	0.684362	0.817452			0.681968
	396.975	177.885		112.846	36.937		1.22128	1.45649	1.18034		0.929482	0.555516	2.98152			0.752307
	201.65	75.395		42.189	18.868		1.15535	2.14103	2.34016		0.830591	0.89788	0.844537			0.951219
	2123.73	1583.91		217.312	172.34		1.29424	1.41712	3.19787		0.743938	0.560818	0.481089			2.11493
	808.206	381.462		216.395	155.837		1.57714	1.76956	0.835832		0.896678	0.640658	1.01173			1.40791
	1011.6	643.942		139.026	52.771		1.58086	1.21767	1.02801		1.20111	1.11012	0.585635			0.779247
	2236.39	1602.62		77.164	27.872		1.52538	0.610501	1.17449		0.8491	0.749685	0.791411			0.700742
	412.025	233.877		444.563	352.048		1.64278	0.795605	0.560115		1.64384	0.371156	0.887221			0.704963
	342.707	151.924		8013.41	11649.3		2.74519	1.17031	0.917724		0.940199	0.640081	1.44231			0.814463
	1974.53	1221.2		146.893	52.944		0.843406	0.885083	1.42296		0.736655	0.541997	1.30334			1.85785
	248.543	108.547		511.418	505.182		0.482829	1.61296	3.20401		1.13624	0.735425	0.552637			0.552755
	15577.7	12886.8		7216.45	6793.85		1.22375	1.55088	1.10729		0.611399	0.989173	0.412466			0.734361
	254.924	110.841		132.83	58.629		0.948563	1.66035	1.18873		0.682711	0.608386	0.594796			1.41612
	505.092	180.889		121.41	40.914		1.17517	0.821216	1.06514		0.879393	0.807871	0.818782			0.662565
	9741	9881.58		248.495	108.807		1.30432	1.49064	1.52066		0.626223	1.18189	0.578468			0.431225
	486.042	240.033		190.895	154.419		1.36825	1.794	1.94197		0.86045	0.439624	2.25342			0.78748
	184.574	65.89		107.524	88.594		1.28572	0.697757	1.83253		1.75513	0.706439	0.954266			0.811495
	193.594	78.926		47.073	7.503		0.431979	1.15378	1.03063		0.884773	0.789094	0.808237			0.641712
	435.042	133.124		156.614	59.27		0.859172	1.23445	1.24129		0.664726	0.593348	0.88617			0.887894
	2717.42	2597.43		131.118	40.508		1.05438	0.748834	0.548492		1.06032	0.980937	0.578698			0.772973
	164.972	64.697		101.092	41.518		1.10479	1.56784	1.41161		0.646439	1.83098	0.859767			1.04637
	2900.06	1577.7		118.261	43.572		1.09258	1.34633	1.3138		1.56526	0.699659	0.681576			0.551302
	1182.5	616.654		412.971	228.418		0.868548	1.17043	2.03881		0.50772	1.19006	0.527584			0.893234
	182.714	73.47		463.894	249.881		1.85	1.59314	1.32079		1.02598	1.01434	0.838941			1.03635
	180.611	69.503		538.362	224.022		2.80101	1.21163	1.08761		0.860708	0.436734	1.2682			1.20687
	3354.31	3090.56		210.878	216.092		0.778616	1.71784	2.13208		0.977874	0.688431	1.05269			1.43274
	351.419	193.273		256.88	107.563		1.36982	1.48304	0.976278		0.631523	0.734319	1.04539			0.680286
	320.584	151.272		151.496	173.977		0.756805	1.4168	1.22231		0.725255	1.38467	0.502798			0.957616
	550.813	219.367		410.179	148.285		0.884469	1.26461	1.10363		0.647673	0.580786	0.97605			0.985434
	459.571	145.823		1675.73	1543.99		0.901585	1.2134	2.9761		0.537802	1.08599	0.64006			0.80113
	159.041	71.998		230.531	123.094		3.42418	1.00767	1.36659		1.18839	0.767716	0.390062			0.666344
	1945.66	1342.06		1727.85	2324.37		1.32207	1.09538	1.23169		0.93233	0.710013	0.74018			0.548802
	223.474	99.608		126.076	44.461		1.45122	0.494781	1.25073		0.786335	0.649715	0.695683			0.62717
	605.595	441.287		127.277	44.84		1.23294	1.05641	1.48141		0.544611	1.01928	1.16082			1.38082
	15509.1	15692.7		165.271	61.749		1.30273	1.21953	1.41394		1.02107	0.503232	0.613923			1.02327
	760.344	431.948		139.96	84.49		1.49286	0.514648	2.06209		0.85725	0.804799	0.481879			0.595582
	330.325	115.379		485.272	279.712		1.31321	1.2883	1.76935		1.02349	0.458062	0.767233			0.542113
	356.617	122.883		837.493	1260.29		1.43522	0.870066	1.33135		0.650293	0.535281	0.553664			0.599736
	3341.34	2579.91		15386.3	15625.3		1.12701	0.80003	1.57861		0.94063	0.782261	0.606344			0.555511
	459.896	136.368		103.016	43.556		1.77892	1.55049	1.38269		1.28491	0.485615	0.933325			0.844399
	11630.1	11531.9		126.287	41.433		1.52874	1.51117	1.93568		0.534705	0.322245	0.590488			0.5174
	3385.18	3038.83		2299.34	2708.98		4.16863	1.27646	0.810549		0.549277	0.775508	0.629857			0.755332
	299.819	120.642		137.249	50.608		1.42914	1.56645	2.03647		0.641321	0.611846	0.743325			0.572793
	324.503	244.19		83.361	37.473		1.71909	4.19432	3.42108		0.863425	0.502656	0.561717			0.500772
	433.706	245.32		143.867	59.857		1.62224	2.26624	1.42456		0.649532	0.707039	0.38639			0.651437
	712.429	348.577		224.096	76.229		1.65466	1.64036	0.864266		0.707701	0.913827	0.548015			1.01749
	695.246	447.595		124.319	63.98		0.927226	0.809753	1.24275		0.569436	0.853235	0.704053			0.516626
	497.986	196.149		40.803	5.481		0.686144	2.46805	1.2071		1.09229	1.19683	0.963057			0.500539
	365.523	128.848		533.535	987.429		1.74962	1.2944	1.88364		0.759424	0.518781	0.511124			0.71325
	303.603	111.136		1681.18	1942.44		1.17763	1.61979	2.06584		0.934414	0.498403	0.586915			0.781037
	176.692	74.428		575.646	545.404		2.54703	1.00218	1.62497		0.796213	1.22791	0.902273			0.673967
	459.608	189.86		110.981	44.761		1.78783	1.59027	1.39309		0.857233	0.548116	0.412393			0.658843
	539.207	231.009		91.862	37.321		1.90211	0.962193	0.717427		0.893171	0.591732	0.601661			0.61421
	491.619	253.085		723.544	870.938		1.32572	1.52223	2.32021		0.63403	1.48083	1.46279			0.656831
	295.969	112.013		97.997	41.187		1.34051	1.1536	1.20707		0.687119	1.24077	0.99024			0.765234
	281.339	98.225		745.414	594.612		1.10439	1.65993	1.67931		0.639909	0.609311	0.985946			0.974406
	283.105	104.18		127.073	102.637		1.83328	1.47044	1.27567		0.696842	1.3003	0.670533			0.687687
	215.022	79.904		112.308	39.072		1.42065	1.62348	1.56332		0.624416	0.629781	0.397031			0.567733
	632.732	404.192		115.239	77.765		1.34094	0.697541	2.35738		0.529289	0.693033	0.524216			0.572226
	248.32	86.912		98.635	28.243		1.38279	1.54856	2.23252		0.446122	0.97438	0.94751			0.664931
	167.408	68.017		602.127	278.988		1.78444	1.44017	3.06609		0.716359	0.694176	0.875999			0.772241
	296.678	143.869		127.185	45.48		2.11492	1.0575	1.18057		0.50482	0.867219	0.715095			0.91957
	459.283	148.674		2430.62	3018.62		1.04516	1.33239	2.07629		1.09422	0.759564	0.832398			0.709436
	207.624	84.317		102.314	44.35		1.47777	0.903778	1.46016		0.773891	0.631908	0.889931			0.796998
	508.604	220.262		836.943	352.25		1.2415	1.13954	1.50982		0.879756	0.9291	0.496677			0.967393
	15637.7	15793		72.65	15.24		2.27259	1.31554	1.43859		0.514551	0.783331	0.830003			0.603149
	425.676	161.876		194.631	77.373		1.72682	1.34274	1.4638		1.26384	0.570808	0.540722			0.711626
	140.565	52.989		1435.13	1670		1.56063	1.46213	1.69283		0.668405	1.02764	0.840616			1.0014
	361.515	94.914		98.115	83.385		1.52029	1.11513	2.16361		0.896191	0.53849	0.470396			0.930688
	592.819	380.406		130.896	38.914		1.51158	1.52406	1.12796		0.745535	0.589518	0.504869			0.591622
	288.352	85.933		5796.35	7426.89		1.21774	1.18044	1.39474		0.871482	0.504283	0.582173			0.546951
	1014.92	460.379		87.712	35.605		1.37052	1.33236	1.25714		0.756002	0.78434	0.478325			0.701577
	415.327	162.431		83.493	48.902		1.70257	1.33086	1.31442		0.567354	1.10574	0.700286			1.47295
	208.955	122.6		508.103	166.321		1.42101	1.16755	1.24211		1.69095	1.05274	0.346149			0.610366
	202.725	72.992		3103.04	4300.8		1.18081	1.27716	1.31789		0.564308	0.9134	1.06864			0.60443
	8269.11	5527.1		282.592	139.598		1.50284	1.16405	1.42642		0.761814	0.812748	0.641511			0.705677
	1070.16	531.545		77.15	38.988		2.10964	1.31853	1.50491		0.6751	0.503971	0.946218			0.615368
	555.636	162.217		1083.91	926.909		1.1851	1.25273	1.40194		0.73684	0.832895	0.58068			0.525749
	369.727	96.913		154.587	57.591		1.87697	1.50068	1.56939		0.568769	0.808673	0.59436			0.540371
	360.72	97.186		72.479	27.475		1.51896	1.35918	1.41958		0.618145	0.67255	0.453131			0.972576
	637.345	224.02		4832.33	5566.38		2.4531	1.42997	1.19388		0.849302	0.451097	0.507152			0.531433
	6017.92	4842.17		121.013	48.28		1.18617	1.04653	1.56647		0.899304	0.808017	0.507915			0.330433
	339.4	110.725		157.661	55.866		0.869411	1.12075	2.84154		0.475599	0.734569	0.53425			1.03334
	148.283	62.414		528.903	742.35		1.62208	1.161	2.00714		0.966025	0.675129	0.662629			0.712909
	159.77	56.926		196.866	64.379		2.24416	1.27501	1.47986		0.824582	0.759538	1.14073			0.631256
	165.926	67.959		131.332	46.134		1.61735	1.38871	1.42776		0.493483	0.922794	0.741134			0.655212
	772.578	307.829		127.314	43.08		0.996556	1.42758	1.27053		0.616225	0.682932	0.818987			0.757639
	317.061	143.353		301.692	461.118		0.997838	1.23643	1.26094		0.909632	0.839739	0.779153			0.684175
	144.881	60.225		114.88	44.397		3.62652	1.61194	1.88906		1.20523	0.722694	0.893133			0.760277
	446.338	185.199		137.619	51.918		1.62225	1.23196	1.38753		0.706827	0.737296	0.631023			1.03534
	256.597	85.101		955.241	948.427		1.2068	1.44341	1.35454		1.13473	0.784813	0.883928			1.05254
	719.832	254.816		4354.77	4594.35		1.03035	1.34168	1.27214		0.770216	0.805015	0.483296			0.820535
	660.667	349.765		500.358	176.97		2.01288	1.54472	1.69801		0.799996	0.739493	1.00705			0.842136
	313.846	92.765		88.756	32.617		1.153	4.34516	2.35176		1.33094	1.07666	1.75914			0.89551
	492.005	202.359		196.325	150.741		1.00608	0.906016	1.38412		0.463611	0.638569	0.898986			0.615552
	335.263	95.181		248.628	94.742		2.68001	1.38337	1.14565		0.719947	1.36554	1.26041			0.65237
	294.568	90.581		59.296	21.66		1.18934	1.44346	2.32074		0.811452	0.982125	0.693413			0.961446
	385.305	106.328		220.91	176.963		0.975664	4.58683	2.04185		0.65624	0.967842	0.763764			0.751707
	3834.86	1483.58		74.905	16.131		1.35761	1.62271	1.4025		0.456846	0.607939	0.586534			0.590215
	9080.47	9569.44		91.655	56.961		1.73275	1.38161	1.42568		1.39455	1.24968	0.660582			0.601219
	162.754	64.675		160.624	54.685		0.850685	2.19668	1.32892		0.70915	0.577364	0.59196			0.649349
	282.375	93.086		98.718	40.511		2.28909	0.873497	1.4445		0.825755	0.89874	0.818449			0.568158
	244.294	72.22		92.988	23.027		1.29158	1.01648	0.810516		0.982319	0.648584	0.767117			0.633779
	250.622	86.419		244.551	101.929		1.26279	1.81964	1.53922		1.06944	0.539238	0.56712			0.591092
	1213.74	739.971		64.71	21.465		1.14528	1.07314	1.36257		0.81145	2.34945	0.714502			0.732617
	174.546	66.596		145.246	67.858		1.29872	0.669256	1.41272		0.790702	0.756484	0.550362			0.635013
	162.44	73.871		117.19	28.42		1.34974	1.2739	0.995433		0.73817	0.545369	0.756083			0.449998
	1451.48	885.924		145.338	119.086		2.37725	1.24791	1.51433		0.667123	0.879498	0.647635			0.474177
	234.019	92.489		6021.4	6604.75		1.90703	1.33839	1.29979		0.637658	1.06446	0.643519			1.25098
	654.245	261.434		119.991	39.979		1.18515	1.35307	1.01848		0.62859	0.990796	1.07844			1.00895
	525.905	154.501		109.327	44.415		1.68494	1.28297	0.869451		0.783407	1.27664	1.27197			0.430726
	572.095	301.134		87.767	40.93		1.36879	0.223711	1.56365		0.872207	0.621811	0.617035			0.562423
	456.634	158.211		273.584	443.011		1.32628	1.33572	1.42334		0.582772	0.893351	0.843827			0.746301
	181.144	68.517		266.966	107.209		2.02547	0.885555	1.31595		0.756406	1.33549	0.834558			1.13991
	309.826	109.948		1795.57	1759.25		1.22729	0.991015	2.53369		0.845944	0.626316	0.726608			0.761032
	14103	12077.7		166.61	69.752		1.04827	1.33286	1.28576		0.5486	0.98104	0.674252			0.704756
	575.825	299.284		89.587	40.498		1.40092	0.651149	1.50738		0.562807	0.716514	0.844501			0.576685
	789.035	337.843		128.872	62.182		1.30827	4.074	1.32252		0.58282	0.632321	0.505085			0.375035
	362.059	182.38		3206.08	3259.55		1.69819	1.16135	1.20237		0.895342	0.714861	0.760322			0.787963
	1623.35	1685.46		584.621	234.226		1.34839	0.898923	1.27051		0.488055	0.691681	0.623444			0.824421
	348.642	114.123		794.508	352.061		1.18501	1.27288	1.04128		0.788095	0.587775	0.771382			0.795712
	154.7	66.29		174.931	57.096		1.63824	1.05347	1.38009		0.83021	0.705962	1.07419			1.01178
	285.422	67.368		463.683	380.425		2.17667	0.711335	1.28332		1.47135	0.638348	1.04081			0.656251
	193.123	78.617		146.757	54.826		1.17253	1.12016	2.63336		0.749603	0.588306	0.53147			0.82018
	306.571	81.46		173.957	85.412		1.34459	1.63256	1.40796		0.760019	0.873055	0.576949			0.633285
	608.859	279.241		88.53	27.806		1.30733	0.778948	1.30136		2.249	0.822129	0.973687			0.904739
	261.063	117.045		117.673	118.575		2.1122	1.13009	1.3789		1.88163	0.89838	0.927335			0.618265
	208.825	77.116		89.144	30.734		1.40511	1.30188	1.25086		0.616351	0.855533	0.453326			0.621592
	343.773	93.563		764.771	715.523		1.86165	1.12934	1.298		0.730305	0.869742	0.523134			0.790821
	239.375	83.756		282.237	104.083		1.34102	0.483233	1.44993		0.731037	1.08844	0.765205			0.61113
	1175.52	501.121		117.404	44.173		1.65221	0.342301	1.66968		0.896301	1.10276	1.00775			0.726157
	219.054	90.471		126.129	95.768		1.87575	1.19613	1.18914		1.17375	0.979604	1.11477			0.724295
	4915.61	2927.19		93.661	34.609		1.62012	1.05972	1.25991		1.32008	1.0924	0.593961			0.825656
	1049.41	435.052		57.038	13.233		1.3811	1.91836	1.2431		0.803877	0.838682	0.936526			0.668738
	3567.43	1376.47		59.888	26.938		1.69631	1.40294	1.37046		1.08494	1.4314	0.615965			0.780233
	147.262	61.833		113.385	51.252		0.995448	1.82073	1.58227		0.753993	0.953127	0.782818			0.850937
	223.858	94.913		198.312	279.425		1.42016	0.39178	1.61334		0.780463	0.677135	1.19868			0.792487
	182.329	80.311		111.328	29.606		2.0483	1.67931	1.18928		0.553086	0.808374	0.657965			0.727272
	309.4	119.081		319.197	122.401		4.86774	1.41892	1.26594		0.851107	0.834319	0.785522			0.828211
	625.929	311.645		99.454	64.186		1.6908	1.78013	1.60625		0.591899	0.687235	0.653936			0.785047
	165.055	60.93		102.491	27.034		1.41083	1.47161	1.81407		0.460503	0.647712	0.518493			0.706555
	272.312	90.201		151.269	65.515		1.3738	1.70962	2.2365		2.26254	0.565089	0.724547			1.0531
	265.779	60.063		134.145	55.754		1.0423	1.30902	0.947635		0.900608	0.793642	0.482979			0.829677
	203.256	51.639		151.752	77.591		1.39391	0.762838	1.30858		0.506149	0.673633	0.568855			0.672127
	197.049	77.629		347.414	297.261		1.4128	0.787304	1.3718		2.34041	0.71708	1.33043			0.970698
	273.833	83.961		216.177	303.06		1.68881	1.30463	1.2325		0.537305	0.913665	1.00414			0.978998
	237.731	89.258		60.407	13.642		1.36053	0.77317	1.9333		1.18706	0.678476	1.05799			0.708464
	463.581	276.236		871.758	648.234		1.78121	1.54727	1.9045		0.799946	0.477276	1.12895			0.858577
	187.422	50.124		135.419	39.873		1.15428	1.8904	1.9445		1.91281	0.732795	0.617678			0.656276
	567.634	275.218		225.717	224.295		1.33652	1.45808	2.05503		3.5954	0.691899	0.837836			0.718068
	197.379	95.125		154.647	67.53		1.48335	1.28683	1.98449		1.72737	0.807729	1.00354			0.59667
	362.433	173.161		61.636	30.387		1.44426	1.82564	2.28326		0.559715	0.562022	0.849801			0.733725
	270.59	87.309		196.921	164.662		1.11271	1.43152	2.00848		3.61795	0.88248	0.609061			0.61428
	15068.6	12143.1		152.721	135.437		1.17409	2.66264	1.1659		0.722971	0.889874	0.551203			0.588913
	137.692	45.625		136.402	51.614		1.13276	1.8175	0.848926		0.98706	0.506365	0.92593			0.649409
	238.059	76.975		109.464	50.798		1.01292	1.20918	1.20105		0.709346	0.638984	0.504578			0.612774
	1553.85	815.538		1591.88	1848.33		1.03034	1.66257	1.26321		1.1745	1.30997	0.724751			0.539512
	279.034	99.885		307.611	212.827		4.31002	1.10778	1.27856		0.751183	0.415049	0.770337			0.615048
	195.011	74.95		240.741	113.555		1.22183	1.83269	1.11057		0.711912	0.745589	0.744491			0.686882
	2855.74	1419.89		2194.77	2812.61		1.36893	0.628972	1.28887		0.773674	0.74996	0.722165			0.569249
	665.62	379.875		6783.17	6420.79		1.36824	0.553849	1.49221		1.94893	1.06059	0.780237			0.70482
	267.788	76.504		127.377	53.046		1.8072	1.90627	1.15951		1.30593	0.720749	0.565569			0.896116
	186.716	75.274		288.991	212		1.28454	0.375292	1.17648		0.612462	0.54011	0.732628			0.730394
	252.003	104.202		93.943	36.863		4.83292	0.984362	1.48592		0.365876	0.502074	0.700202			0.628691
	330.14	167.248		751.655	422.644		0.805929	1.47002	1.11271		0.762167	0.471897	0.721537			0.577745
	306.635	99.603		134.798	115.589		1.3079	2.19604	1.42914		1.15015	0.56881	0.968089			0.764806
	242.392	116.339		10369.4	10492.4		1.28256	2.17975	1.34058		0.844351	0.680405	1.04595			0.891777
	167.848	63.724		112.319	45.869		1.21009	1.68455	1.44747		0.628471	0.515207	0.723664			0.592618
	397.89	122.353		114.559	52.766		1.30509	1.69724	1.26639		0.660429	0.737109	0.870302			0.733772
	317.876	94.74		339.585	257.952		1.68101	1.64969	2.7573		0.788196	0.998046	0.572895			1.14832
	656.914	239.086		126.96	115.28		1.75552	1.27528	1.44058		0.395576	0.900107	1.07665			0.71435
	159.98	49.64		6251.96	8686.68		1.64929	1.74808	1.58553		0.557418	0.678721	1.05929			0.449338
	305.551	94.017		186.803	74.607		1.42256	0.927777	1.33658		0.94602	0.93712	0.852502			0.700714
	266.175	90.74		118.48	59.5		1.17432	1.15534	1.24711		0.634629	0.598631	0.791347			0.729245
	290.927	99.061		53.877	9.178		1.26065	1.34756	1.58631		0.512606	0.780332	0.578183			0.604552
	357.054	344.093		202.591	97.29		1.55177	1.11945	0.916013		0.981826	0.589112	0.667632			0.772544
	292.522	70.965		1066.59	589.434		1.23482	3.73849	1.94372		0.679096	0.82556	0.804175			0.425398
	476.459	289.57		113.143	57.581		1.25907	1.32703	0.910308		0.5377	0.960037	1.22875			0.468565
	284.892	93.251		120.407	46.982		1.41827	1.57039	1.52539		0.606494	0.707991	0.59377			0.737303
	195.705	85.139		139.444	53.173		1.40104	1.20995	1.66916		1.55007	0.881558	0.583296			0.651336
	274.453	85.899		66.949	17.294		1.39883	4.48777	1.33244		0.690611	0.681094	0.932895			0.547319
	128.446	50.565		118.477	27.773		1.67417	1.44449	1.46455		1.19096	0.756502	1.10391			1.04316
	475.223	189.912		105.935	38.062		1.38704	1.32449	1.36543		0.896697	0.852127	0.495067			0.398621
	264.795	96.181		91.275	45.92		1.17146	1.68402	1.34933		1.6205	0.858982	0.721394			0.400289
	177.681	128.333		449.338	407.564		0.926533	0.848052	1.29528		2.17117	0.847411	0.522503			0.69683
	156.051	60.751		115.249	51.164		1.45486	3.34974	2.26958		0.907794	0.969657	0.726793			0.585264
	411.88	144.568		111.469	30.286		1.18105	1.00837	1.09631		2.06411	1.51619	0.813059			0.493829
	365.538	126.342		103.816	32.521		1.58994	1.36897	1.31205		0.652941	0.69017	0.56846			0.637525
	147.471	59.746		1842.35	2381.56		1.32539	1.14676	2.26259		0.911344	0.785168	0.719284			0.766337
	358.718	114.325		150.456	47.003		1.39377	2.92174	1.26254		1.1733	0.719203	0.644343			0.768297
	371.451	92.407		212.801	121.699		1.67648	1.4264	1.38552		0.65197	1.07777	0.630269			0.365899
	1474.61	891.849		197.099	97.32		1.28229	1.16726	1.44949		1.07099	0.767215	0.618146			0.731834
	5769.79	5203.46		136.615	77.367		0.986077	1.73626	1.47696		1.71237	0.551759	0.999029			0.452551
	12460.7	13361.7		54.35	13.646		1.36766	1.65564	1.00442		0.67612	0.522104	0.464522			0.590152
	260.134	101.142		92.355	56.08		0.620007	0.901973	1.32179		0.570923	0.746071	0.576884			0.603612
	353.038	96.651		200.711	140.936		1.34287	1.24493	1.14299		0.777938	0.672004	0.738487			0.556183
	2648.02	1885.23		118.995	78.516		1.3493	1.9214	1.51556		0.619004	0.467225	0.710016			0.7447
	174.592	66.469		1015.21	758.007		1.32485	1.26051	0.983257		0.92875	0.506629	0.691804			0.780011
	5952.46	6799.37		2160.24	2548.12		1.32395	1.27656	1.09626		2.67947	0.702977	0.917007			0.499861
	259.647	84.921		146.992	94.903		0.486689	0.956412	1.79885		1.47905	0.502437	0.709103			0.400699
	768.135	527.451		68.186	25.169		0.596437	0.650881	1.16826		0.578767	0.44244	0.639948			1.38644
	183.952	82.461		197.61	128.282		1.14799	1.22562	1.15624		0.638789	0.547504	0.951817			2.22004
	155.217	52.808		256.075	189.072		0.496851	1.97851	1.33878		0.609491	0.914232	0.852147			0.416719
	1558.04	934.146		105.097	45.734		1.50282	1.23632	1.41688		0.718744	0.788091	0.618455			0.845905
	531.181	279.128		264.901	102.209		1.75874	1.56258	1.06061		0.848903	0.879233	0.399823			0.656247
	1132.29	745.495		96.063	55.133		1.25596	0.963676	1.41956		0.635141	0.576574	0.549176			0.650928
	8525.12	7496.15		138.733	51.591		1.19102	1.56454	0.979934		0.662371	1.67924	0.793651			0.399952
	407.799	179.681		62.136	14.946		1.16575	1.22472	0.972748		0.949318	0.840565	1.11998			0.766511
	162.067	64.965		114.672	66.147		1.24868	1.64735	1.37491		0.978236	0.711413	1.03422			0.922534
	707.953	285.083		760.558	973.071		1.40169	1.38184	1.10366		0.812933	0.776698	0.749601			0.659031
	231.013	94.945		206.782	146.664		0.946669	0.896892	1.09065		0.646396	0.742488	0.528649			0.576626
	1425.83	835.576		116.588	51.54		0.861475	1.37904	2.63307		0.703513	0.511216	0.60416			0.497971
	777.771	723.34		194.977	54.912		1.1798	1.50137	1.2351		1.47888	0.966222	0.737079			0.55704
	157.997	57.853		174.142	142.11		1.23464	1.45247	1.75799		0.781793	1.0263	0.612031			0.572735
	345.121	125.859		170.342	131.815		1.17251	1.50859	1.07983		0.656724	1.4069	0.564795			0.540469
	203.055	92.465		380.039	620.135		0.64502	1.67203	1.03681		0.727441	0.699516	0.336416			1.27686
	186.292	96.338		163.067	101.327		1.23164	1.24964	1.19905		0.750199	0.867224	0.474297			1.19934
	9477.59	7878.21		130.425	59.544		0.907376	2.5838	1.32544		0.72421	1.1526	0.503263			0.996347
	679.796	413.123		210.795	58.708		1.28805	1.7478	1.12226		0.991969	0.728585	0.755164			0.805295
	144.652	47.176		3402.43	5407.09		1.01755	0.978366	0.228766		1.00207	0.66202	0.688285			0.84689
	392.036	115.996		209.011	188.595		1.31225	1.45833	1.32733		1.92201	0.851661	0.824215			0.785222
	340.3	121.199		172.78	67.614		1.29731	1.42246	1.27649		0.691671	0.719588	0.681327			0.561258
	109.845	34.818		94.768	41.771		1.32297	1.29826	0.826819		0.935429	0.732544	0.598891			0.677322
	339.2	175.853		127.41	82.171		1.35037	1.35007	1.34872		0.897525	0.702318	0.601508			0.777081
	125.536	44.432		275.299	250.578		0.941744	0.974558	0.76213		0.963004	0.863293	0.729639			0.992389
	220.954	95.732		199.974	86.648		1.05344	0.814413	1.0226		0.521673	0.707923	0.545482			0.857699
	677.376	340.985		118.937	49.498		0.610841	1.23948	1.16243		0.90156	0.865803	0.766473			0.985516
	254.698	115.952		56.37	34.797		1.28209	1.60382	1.27458		0.7166	0.746374	1.06192			0.712659
	380.448	117.431		184.056	165.764		1.38741	1.48219	1.21459		0.939094	1.15732	0.530776			0.83831
	263.282	83.432		113.443	52.572		0.834894	1.38631	1.1457		2.29796	0.720133	0.584236			0.976858
	124.499	45.377		91.971	22.827		0.592619	1.10897	1.39502		0.903022	0.937208	0.502298			0.75361
	581.801	305.905		225.462	203.079		0.653814	1.31462	1.2834		1.28915	0.612682	0.82299			0.911623
	11859.6	6150.88		1435.12	1612.92		1.1932	1.69843	1.32685		1.04947	0.635386	1.45351			1.10324
	6031.93	3409.24		590.877	623.574		1.10175	1.23592	1.07933		1.06257	1.34975	0.88392			0.808486
	174.005	66.115		146.647	62.902		1.19459	1.00862	1.2277		0.57297	0.705267	0.502063			1.06722
	5087.9	2977.94		113.201	42.446		1.53229	1.38992	1.35614		0.542598	0.616391	0.504106			0.586996
	146.231	54.163		385.482	504.552		1.30263	1.31496	3.64893		0.815734	0.857821	0.54988			0.603354
	212.471	69.786		293.063	413.569		1.05493	2.05586	1.54458		0.680115	0.596857	0.725884			1.08077
	252.201	90.477		793.915	880.631		0.854857	1.7063	1.52248		0.726435	1.03867	0.652629			0.739137
	279.411	87.19		115.065	75.528		1.7171	1.13566	1.37142		1.03745	0.79101	0.579151			1.10393
	287.957	97.554		1385.29	1519.13		1.06451	1.39114	1.04675		0.8438	1.19626	0.5831			0.775489
	394.948	157.418		161.575	150.624		1.60203	1.12532	0.519943		0.749105	0.697586	0.482144			0.670983
	145.815	66.303		568.15	520.293		0.807278	1.9143	0.678184		0.544734	1.42652	0.63215			1.61063
	147.699	65.141		272.637	114.904		0.466464	4.71905	0.506506		1.41161	0.499676	0.937935			0.740923
	215.686	93.898		97.917	41.866		1.19592	1.66316	1.9354		0.731252	0.612854	0.486332			1.64338
	883.119	518.098		130.396	62.649		1.27596	1.47237	0.777198		1.0407	0.943494	1.37335			0.988384
	135.418	40.885		127.864	58.392		0.998033	1.51755	0.623109		1.0239	1.9132	0.850146			0.950083
	249.749	98.2		139.892	126.423		1.302	1.24078	1.74429		0.521467	0.440624	1.23511			1.24678
	383.706	131.635		161.685	60.931		1.18206	1.11645	1.34323		0.844422	0.840753	1.38362			0.713654
	698.291	279.328		112.597	48.316		1.51606	1.54438	1.30375		1.21683	0.658438	0.613024			0.806439
	149.863	51.81		203.902	97.338		1.4169	1.82768	1.50843		0.583236	0.574343	0.652679			0.705702
	1863.89	603.745		123.166	39.483		1.46901	1.37794	1.3588		0.577903	0.558961	0.506901			0.825102
	8551.93	8439.85		133.836	45.876		1.95244	1.35837	1.75837		0.588262	0.736603	0.790925			0.798919
	308.258	82.384		4018.32	4813.78		1.30596	1.73188	1.34825		0.50375	0.880072	0.893004			0.670328
	6398.13	4070.33		140.336	57.919		1.11626	1.71574	1.30085		0.643803	0.641459	0.49349			0.709645
	186.366	66.498		1105.62	1431.09		1.18387	1.73362	1.17681		0.666723	0.53959	0.965308			1.21181
	269.143	84.095		1933.27	2026.74		0.877727	3.65384	1.28493		0.588902	0.605083	0.892699			0.837319
	1735.49	1129.65		183.94	191.86		1.29515	1.4604	1.42155		0.681977	0.504165	0.490943			0.739404
	1212.25	321.511		1288.66	865.287		0.52563	1.48874	2.07119		0.747305	0.646725	0.847832			0.705538
	158.628	50.657		15289.6	15592.8		1.30424	1.32739	1.91205		0.666966	0.519135	1.30798			0.557504
	264.278	119.2		305.425	498.032		1.60856	1.55225	0.798033		0.779892	0.756312	0.684327			0.994628
	197.25	95.542		339.705	575.198		1.2452	1.54344	1.32979		0.57788	0.597833	0.586079			0.817567
	11705.9	11052.9		1355.04	1849.49		1.34784	1.45564	1.56261		0.341293	0.566518	0.574451			0.735039
	476.478	164.483		95.485	65.299		1.41519	1.17286	2.4493		0.850528	0.629485	0.898257			0.9016
	864.44	495.486		81.387	39.311		0.770043	2.53327	1.57505		0.500024	0.703711	0.507401			0.982688
	309.72	102.311		1010.11	1016.2		1.77653	1.33001	1.35691		0.513744	0.644909	0.760041			0.783349
	870.117	502.795		1069.57	1147.42		0.861536	2.04382	1.67333		0.788315	0.819748	1.12831			0.898582
	124.471	38.997		327.654	151.528		0.970819	1.47118	1.4393		0.661042	0.762357	0.830543			1.11279
	255.321	92.425		93.726	56.722		0.923622	0.580061	1.29531		0.555363	1.04373	0.534972			0.6205
	3715.48	4023.86		4034.06	4468.29		1.09552	2.28685	1.27272		0.907745	1.02129	0.535286			0.523443
	2453.09	1436.28		82.04	30.091		1.44808	1.68137	2.07758		0.471385	1.44263	0.883868			0.72419
	2400.19	2591.93		215.27	88.938		1.35253	2.07337	1.36341		0.731282	1.00089	0.68261			0.817434
	1230.76	541.871		2917.49	3045.54		0.812643	1.17525	1.26919		0.637583	0.763707	0.609583			0.730195
	515.337	190.185		119.402	74.447		1.45861	1.46784	1.30416		0.679625	0.874175	0.459969			1.10227
	357.237	192.701		153.216	94.212		1.46522	0.345156	1.31878		0.464447	0.676315	0.816267			1.09556
	325.011	103.333		3407.24	3310.51		2.05308	1.56535	1.2658		1.1894	0.939948	1.81691			0.537408
	427.07	157.079		317.852	323.595		1.15809	1.20435	1.21939		0.884812	0.637187	0.838815			0.571582
	3436.74	1999.03		81.02	37.383		0.910605	1.5669	1.42796		0.58841	1.73832	0.893807			0.907463
	544.886	226.468		171.442	93.143		1.41428	0.603189	2.89503		0.920806	1.05564	1.08303			0.50893
	760.82	376.131		185.292	81.931		1.85616	0.939377	1.15174		0.813981	0.767778	0.439199			0.7266
	690.556	225.667		171.625	62.39		1.3424	1.95804	2.3042		0.467254	0.874855	0.903632			0.58471
	147.25	46.884		267.079	243.962		1.2384	1.53827	1.50827		0.789301	0.748298	0.644147			0.547009
	155.846	77.437		165.346	71.125		1.02863	1.15986	1.75436		0.767238	0.7893	0.811055			0.575338
	347.942	106.058		469.272	551.854		1.71376	1.37327	1.16846		0.68649	0.699454	0.631673			0.555561
	136.452	48.3		276.933	259.404		1.86065	1.34733	2.57866		0.549217	0.972856	0.535299			0.517818
	268.501	102.04		151.035	67.206		1.43394	1.47778	1.71252		0.7056	0.586827	0.815636			1.28287
	124.933	39.092		138.449	46.296		1.43264	1.06682	2.10336		0.769386	1.02208	0.966411			0.811896
	1695.12	678.313		93.595	50.641		1.92106	1.81393	2.52596		0.746251	1.02121	0.928766			0.970857
	321.101	113.017		276.603	164.768		1.31639	0.701336	0.964098		0.807541	0.660015	0.796292			0.66981
	129.478	66.5		1173.39	1111.89		1.12537	1.52627	1.25485		0.726952	1.66975	1.3926			1.4375
	188.373	94.097		170.854	120.951		1.57208	1.48398	1.49158		0.671583	0.996677	0.714566			1.30029
	12400.6	9428.42		81.847	47.467		1.52465	1.48332	1.10417		0.681723	0.413541	0.664885			1.15336
	139.247	45.594		332.048	284.846		1.4026	1.52366	1.41108		0.929622	0.573799	0.64532			0.697306
	275.608	127.898		126.561	58.451		1.17805	0.614448	2.41286		1.01813	0.788031	0.545757			0.776443
	130.961	50.392		244.359	234.835		1.46693	0.793322	1.53779		0.675106	0.813968	0.595655			0.622649
	827.738	339.775		4453.09	4653.58		1.00867	2.02581	1.85904		0.60794	0.652665	0.884893			0.97447
	321.537	81.503		1028.22	1315.81		1.28741	1.58776	1.83413		0.588764	0.481074	0.725691			1.4197
	2947.2	1710.75		57.205	30.022		1.26436	1.27458	1.81324		0.434344	1.63696	0.762859			0.431802
	15029.7	14389.1		743.813	1054.14		1.75757	1.87378	1.19687		0.575928	0.846144	1.06323			0.576207
	554.718	350.863		197.032	200.06		1.76396	1.90435	1.3698		1.26253	0.678494	0.633521			0.838194
	314.705	130.054		129.983	67.953		1.17578	1.50941	1.22158		0.743204	1.07162	1.03734			0.8353
	203.961	131.118		1134.09	1135.61		1.05255	1.53224	1.21976		0.647945	0.739437	0.857377			0.639112
	339.844	118.305		760.489	919.988		1.16595	1.15805	1.67716		1.06808	0.736493	0.863543			0.535379
	176.177	64.91		221.459	157.817		4.01839	1.47064	1.55564		0.752404	0.798036	1.42274			0.966702
	1181.76	695.915		508.911	322.338		1.85729	1.81305	1.32105		0.847147	0.755137	0.711312			0.564868
	2715.27	1925.13		4258.2	4085.03		0.837835	1.40384	1.23222		0.956785	0.625682	0.70474			0.53546
	325.555	104.344		103.941	51.003		1.38486	1.15492	1.54326		0.404637	0.913672	1.31682			1.67044
	6553.25	5984.21		277.121	203.818		1.24249	1.54179	1.66675		0.777707	0.8066	1.30648			0.859055
	389.223	214.969		1076.03	1076.11		1.14362	1.37852	1.24257		0.838937	1.14769	0.925471			0.659634
	1838.73	1008.29		154.135	146.48		2.00605	1.53582	1.10629		1.19374	0.85792	0.521764			0.669218
	687.207	283.504		73.699	19.929		1.32156	1.4089	1.25668		0.862703	0.928447	0.763029			0.530851
	902.247	342.891		181.428	82.604		0.795629	1.3897	1.48842		0.921434	0.552078	0.662255			1.6249
	414.311	144.098		246.092	168.461		1.56317	1.78386	1.26102		1.11783	0.891583	0.991247			0.770672
	9338.63	7737.23		106.659	63.859		1.00589	2.08901	1.28885		0.643699	0.662993	1.02938			0.70216
	1379.44	1732.04		146.955	97.36		1.13484	1.43168	1.492		1.59939	0.817293	1.06981			0.67622
	743.092	460.103		106.37	51.022		1.27152	1.442	1.27463		1.44928	0.669516	1.6856			0.962479
	1021.45	639.779		153.579	59.819		1.88858	1.82825	1.75283		0.632604	0.608812	1.73994			0.633835
	443.577	128.323		117.214	47.829		1.20294	1.37361	1.487		0.519241	0.668097	0.764573			0.750412
	481.11	187.729		192.285	104.075		2.11122	1.46536	1.32295		0.648501	1.02614	1.65642			0.929837
	180.221	64.262		114.945	81.22		0.566789	3.14677	1.04361		0.660641	0.575422	0.63208			0.927313
	320.967	106.373		104.848	62.5		2.3771	1.23093	1.51352		0.662938	0.899658	0.881523			0.879247
	445.679	164.153		83.554	42.025		1.1999	1.34939	1.55593		0.549289	0.845141	0.877546			0.706232
	126.581	47.425		288.098	246.702		1.1648	1.44453	1.99422		1.00244	0.884457	0.929364			0.628306
	3124.3	1791.92		2102.21	1774.8		0.916787	1.74469	2.02209		0.626598	0.560709	0.64339			0.465592
	1804.61	1504.44		105.055	44.794		1.05581	1.67511	1.3809		0.660806	0.555725	0.528163			1.05335
	303.671	82.861		1045.24	521.974		1.06314	1.31983	1.71636		0.600529	0.531281	0.670307			0.772422
	617.028	201.744		300.523	277.058		1.62892	1.71024	1.37694		0.9864	0.90748	0.504741			0.546691
	165.272	85.371		116.062	50.872		1.09461	1.49535	1.07029		0.578686	0.690748	0.54825			0.468923
	872.292	577.004		113.495	47.516		1.10537	1.7635	1.38988		0.476209	0.578742	0.757824			1.01187
	814.412	650.797		175.853	112.811		1.27231	1.17037	1.26967		1.20528	1.23292	0.680952			0.708781
	304.347	139.874		219.284	111.577		1.2561	1.38229	1.6036		0.491699	0.648027	0.561203			0.75832
	114.738	34.76		14455.3	12526.5		1.35236	1.6459	1.75729		0.509935	0.612765	0.771133			0.760174
	1630.55	1062.93		208.381	289.319		0.698441	1.1599	1.30745		0.564516	0.575807	0.67297			0.544565
	811.286	295.809		186.58	73.634		0.813851	1.30188	1.23391		0.677179	0.959221	1.13705			0.616149
	131.845	57.227		134.406	66.978		1.34696	1.59915	1.69974		0.914002	1.4732	0.444597			0.600179
	633.74	201.305		1019.33	1649.31		1.21006	1.25336	0.992781		0.490552	0.616649	0.900158			0.504236
	195.577	84.558		89.343	45.792		1.30618	1.63585	1.65366		0.734726	0.775966	1.33007			0.727373
	435.514	120.322		352.157	401.494		1.02952	1.46656	1.92822		0.379824	0.767391	0.94406			0.682037
	521.336	203.09		6651.3	8393.61		1.58492	1.27627	1.48606		0.393892	1.14203	1.04759			1.13821
	942.287	523.94		96.416	47.838		1.25417	1.30636	1.86996		0.99358	0.535202	0.581466			0.910165
	800.555	387.455		149.061	115.742		1.07928	1.2275	1.49133		0.746515	0.942578	0.540159			0.792934
	199.882	82.445		81.664	40.182		1.23759	1.1973	1.27035		0.750486	0.591358	0.575868			0.985564
	253.617	97.79		123.384	50.101		1.43401	1.19766	0.962569		0.845527	0.980666	0.353017			0.496672
	332.057	179.373		117.776	59.937		1.78447	1.33072	0.766387		0.934184	0.68162	0.675451			0.526584
	159.435	62.827		154.003	102.5		0.911296	2.7531	1.27735		1.01909	0.593454	0.88672			0.531728
	165.279	61.02		3289.84	2791.49		1.0055	1.28599	0.753006		0.414743	0.761944	1.78988			0.653648
	624.601	272.56		856.931	664.787		1.46874	1.51909	1.30204		1.03749	0.518334	0.635823			1.11391
	467.447	222.33		101.849	47.573		1.31245	1.52399	1.39963		0.673555	0.944438	0.734363			0.748341
	703.331	426.384		129.26	62.392		1.36517	1.28862	1.67689		0.803719	0.755001	0.632242			0.804315
	388.239	164.802		164.996	76.715		1.12843	1.37337	1.22085		1.01155	0.960699	0.485953			0.734703
	12794.2	11356.6		159.887	93.835		0.829223	1.30103	1.78984		0.418688	0.81179	1.14941			0.648525
	612.223	199.578		207.552	134.243		0.981767	1.5874	0.841124		0.744175	0.487328	1.14431			1.18536
	11049.2	10379.9		128.832	84.912		1.05975	1.70456	0.482389		0.695634	1.10587	0.538447			1.14636
	235.698	102.634		360.664	480.181		1.26962	1.31259	1.00968		0.721525	0.773381	0.659956			0.787775
	10932.9	9957.05		75.72	28.079		1.44437	1.36459	1.13835		0.697031	0.526489	0.638207			0.405047
	250.417	81.183		92.014	47.198		1.21138	4.07371	1.52957		0.534946	0.757961	0.655955			0.501234
	322.654	176.396		171.669	144.946		2.04762	1.4553	1.16659		1.63473	0.73972	0.556603			0.584871
	476.427	212.407		130.242	65.512		1.21485	1.38826	1.52764		0.710023	1.3282	0.548355			1.12393
	219.593	98.479		761.77	446.237		1.08547	1.7101	1.32194		1.00815	1.1354	0.788113			0.706018
	1644.46	1643.08		191.218	141.728		1.12533	1.29585	1.35417		0.628679	0.865144	0.59329			1.04185
	424.566	163.857		106.362	51.003		1.75112	1.21208	1.66001		0.675654	0.751785	0.507684			0.739592
	8940.57	8321.34		3296.27	3281.46		1.08536	1.26842	1.90667		0.630678	0.645257	0.899945			0.548783
	8726.3	4074.68		121.268	54.786		0.897873	1.04088	2.35106		1.47011	1.05337	0.878			0.628694
	151.427	59.453		1633.18	1585.82		1.07518	1.11815	1.51291		0.584343	0.750458	1.28683			0.669417
	455.402	140.626		198.265	102.953		1.45483	1.28048	1.68982		0.835483	0.756889	0.841174			0.428299
	400.659	108.799		10363.4	10501.3		1.58494	1.28329	1.1336		0.988242	0.953114	0.720614			0.967587
	4210.41	2819.37		115.737	48.686		1.92243	1.33008	1.40616		0.571698	0.784177	1.27402			0.427201
	478.443	166.439		1297.8	1701.47		1.4962	1.64498	1.61195		0.702381	0.884887	0.802027			0.92925
	686.569	653.909		3737.32	4072.74		2.06818	1.14407	3.7085		0.744217	0.970799	0.77902			0.552775
	307.44	96.785		70.978	23.642		1.38057	0.98957	1.70871		0.503762	1.0371	0.595206			0.959883
	4032.7	2296.44		1133.72	1292.09		1.4502	1.289	0.591912		0.9047	0.696815	1.67952			0.70505
	1012.77	363.445		189.59	148.226		1.65392	1.1453	1.78829		0.826888	0.66493	0.792105			0.686062
	120.63	46.396		766.43	243.883		1.39179	1.5692	1.31228		0.621592	0.636306	0.721405			0.622345
	290.525	93.402		220.425	217.042		1.23146	1.28347	1.20516		1.10074	0.8607	0.879939			0.582478
	215.511	117.517		7330.27	5747.04		1.41376	1.22262	1.39973		0.803554	0.695273	0.511087			0.362791
	266.158	97.51		363.19	449.643		1.1501	1.18118	1.25419		0.770455	0.711468	0.752513			0.800369
	141.946	60.797		3224.36	3451.29		0.683669	1.37646	0.899662		0.488968	0.630499	0.708413			0.770236
	15594.2	15712.2		89.674	41.476		1.5022	2.4857	1.65662		0.542888	1.24637	0.771939			0.84079
	626.08	155.576		130.34	64.949		0.992051	1.27759	1.37348		0.957961	0.631861	0.803782			0.72565
	484.679	198.999		1057.92	1524.62		1.09743	1.33235	1.43794		0.638624	1.50993	1.1376			1.93876
	171.409	85.543		95.693	34.649		1.42554	1.41382	1.40118		0.852163	1.63684	0.547096			0.709678
	1438	715.42		109.717	45.743		1.56324	1.09957	2.00621		0.820873	1.425	0.957			0.716265
	1043.2	464.722		169.623	135.275		1.30257	1.38293	1.32727		1.21958	1.21979	0.599222			0.760698
	413.037	123.608		168.581	90.297		1.16116	1.14627	1.56883		0.926269	0.490848	1.32721			0.681789
	481.592	168.94		128.904	63.82		1.41593	1.32903	1.34549		1.28368	0.746768	0.914635			0.712071
	154.886	74.705		280.599	116.778		1.41715	0.697709	2.21141		0.813288	1.02688	0.772953			0.383818
	627.201	290.208		167.465	113.974		1.49275	2.14025	1.66494		0.57132	0.535168	0.558167			0.923754
	899.686	806.873		360.25	333.442		1.5909	1.50532	0.956365		1.17686	0.53899	1.51976			0.99385
	483.53	185.58		119.764	76.083		1.47043	1.55069	1.78184		0.528072	0.558342	1.2754			0.709017
	421.591	124.864		826.593	1023.33		1.44475	1.25956	1.28214		0.64457	0.82763	0.688324			0.536751
	7973.53	6530.8		3045.83	4374.26		0.882485	1.45165	1.46366		0.979423	0.561584	1.7377			0.991446
	309.181	98.312		85.93	42.337		0.837844	0.853095	1.7063		0.766358	0.86717	0.553252			0.55161
	651.326	459.552		148.939	180.133		1.65854	1.46116	1.20139		0.956815	0.792093	0.820947			0.580335
	176.428	69.249		112.07	90.63		1.36198	1.46586	1.24068		0.683335	0.8212	0.528521			0.510436
	223.655	102.443		189.946	138.421		1.25704	1.44604	0.966614		0.70496	1.22578	0.683471			1.14176
	271.212	127.151		489.875	227.428		1.37792	1.40803	1.45845		0.614835	1.02568	0.589943			1.00686
	487.463	203.084		131.667	62.456		2.99446	1.57051	1.41671		0.698906	0.750089	0.6083			0.952962
	1846.03	1029.58		71.568	28.845		0.738104	4.4615	1.65055		0.539629	0.720582	0.822135			0.548458
	673.628	372.075		76.467	29.873		1.66459	1.91214	1.28543		0.604371	0.831512	0.469333			0.716358
	354.449	280.618		1421.03	1665.5		0.736314	1.89634	1.16378		0.863488	0.54223	0.617808			0.880584
	2722.28	2349.02		586.247	414.415		1.81813	1.43757	1.51521		0.843798	0.559677	0.648427			0.697913
	421.968	120.668		262.922	500.527		1.11575	1.32119	1.67232		1.5836	0.901645	0.790487			0.455036
	10648.7	9969.14		710.364	325.973		1.27739	1.46902	1.11396		0.662678	1.55784	0.857038			0.609006
	107.946	37.73		258.351	112.981		0.944096	1.3002	1.29675		0.568823	0.615892	0.889836			0.402057
	1288.05	382.363		8346.04	8797.12		1.46259	1.84693	1.56841		1.71449	0.797266	0.683449			0.635824
	232.615	95.612		96.809	47.852		1.21313	2.20369	1.10362		0.940939	1.26897	0.80505			0.66783
	3085.71	2283.66		12028.9	12236.9		1.27071	0.797013	1.17008		0.611588	0.489728	0.866866			0.848951
	3568.61	2117.2		471.359	472.342		1.49864	1.33515	1.19641		0.87403	0.644822	0.427951			0.45793
	197.124	93.652		103.389	51.873		1.65181	0.933266	1.25083		0.74212	1.10123	0.626017			1.01037
	310.937	99.803		83.5	31.695		1.36223	2.27316	1.76151		0.952071	0.684911	0.8046			0.56057
	489.359	172.188		829.233	961.311		2.58704	1.48782	1.75812		1.00058	0.841809	0.595876			0.578007
	4147.79	4375.51		72.509	32.566		1.70744	1.45044	0.983685		0.625321	0.543656	0.877314			0.789468
	109.785	37.682		536.432	350.66		1.49038	1.33071	1.26721		0.642177	0.526786	0.669427			0.878086
	1581.81	687.652		225.529	184.56		1.22672	0.837354	1.29096		0.709449	0.773771	0.489649			0.702927
	1605.09	499.949		193.362	158.701		1.44774	1.40285	1.66129		1.25783	0.575485	1.64684			0.685437
	706.337	370.666		576.817	328.509		1.24061	1.35337	1.4836		0.750272	0.562599	0.700335			0.617143
	1637.33	685.788		105.004	70.688		1.83904	0.775789	3.73482		0.756624	0.796735	1.35594			0.611577
	161.874	67.544		3345.75	4736.79		1.07202	1.84621	1.68433		0.685185	0.743546	0.500468			1.14424
	362.247	84.904		287.046	108.962		1.35685	1.41092	1.51235		0.671201	0.898623	0.750452			0.694783
	426.168	189.556		175.253	130.055		0.938653	1.26876	1.85597		0.762107	1.94497	0.426236			0.527363
	556.525	377.975		381.58	145.155		1.97818	1.63714	1.36635		0.922842	0.5202	0.948872			0.613545
	221.305	108.407		123.025	47.215		1.78242	1.2287	1.43793		1.15157	0.796608	0.80279			0.932519
	485.099	315.795		143.629	56.646		1.38766	1.59551	0.583615		1.1124	0.839717	0.560449			0.909267
	236.626	81.838		269.992	208.31		1.23948	1.42764	0.937364		1.15319	0.743656	0.409992			0.737323
	1643.64	600.404		399.39	495.587		1.4745	0.875133	2.30142		0.671849	0.967695	0.694876			0.671492
	1697.96	1253.69		230.22	99.597		1.45066	1.33465	1.34824		0.856182	0.523919	1.01997			0.607031
	727.996	358.049		103.653	52.919		1.40697	1.44147	1.5415		1.15813	0.803365	1.70483			0.597948
	213.547	92.98		245.709	263.298		2.53316	1.52767	1.19188		0.887565	0.666259	0.756278			0.72218
	135.299	42.723		186.046	82.757		1.62751	1.23906	1.11644		0.951465	1.21832	0.474393			0.729252
	8542.6	6352.47		864.294	947.452		1.96173	1.14357	3.05317		1.05275	0.977338	0.743786			0.679696
	249.879	98.09		112.214	67.021		0.960448	1.3321	0.88645		0.524142	0.779644	0.47618			0.721115
	332.362	87.141		59.519	36.559		0.871317	1.69744	1.64133		0.695202	0.910305	0.629051			0.441883
	1056.25	281.935		1313.21	1711.21		1.15904	1.4188	2.14246		0.809654	0.83687	0.580463			0.569599
	168.215	71.919		231.078	119.775		1.29294	1.14084	1.1597		0.897163	1.16281	0.658205			0.648165
	5590.56	2879.43		3649.01	4367.89		1.81163	1.39488	1.22769		0.75261	1.07811	0.585566			0.568079
	6399.59	5684.03		108.303	72.509		1.2055	1.32242	1.59651		0.668225	0.77368	0.623783			0.705636
	711.969	348.324		113.86	47.605		1.80783	0.923132	1.9545		0.963952	0.857703	1.04792			0.761253
	150.44	65.679		132.311	79.862		1.44936	1.34009	1.25198		0.539795	0.755443	0.655979			0.836308
	589.861	257.557		86.398	46.13		1.23108	1.45956	1.28983		0.554945	0.946814	0.960463			0.698978
	587.921	369.149		431.385	354.131		1.64887	1.29099	0.860795		0.581141	0.609445	0.732694			0.563699
	343.755	181.608		294.67	393.367		1.71324	1.48815	1.13325		0.925884	0.649455	0.619876			0.486305
	1002.95	400.93		103.59	55.868		1.37149	0.210464	1.24091		0.682131	1.30541	0.776922			0.41265
	12508.7	10578.5		183.967	101.538		1.17826	1.02713	1.32307		0.750633	0.696205	0.688656			0.559284
	6971.79	6776.47		138.37	56.602		1.30248	0.623957	1.17594		0.668084	0.884702	0.640852			0.748009
	148.789	61.879		109.768	60.484		1.29667	1.11657	1.3473		0.797824	0.644296	0.926936			0.582797
	533.498	200.826		323.646	133.247		1.57702	1.4503	1.11137		0.874542	0.690077	1.79334			0.658197
	2330.89	1080.79		131.746	63.675		1.56661	1.56831	0.879801		0.482495	0.525735	0.803408			0.619154
	300.143	81.87		385.376	161.5		1.46398	1.57459	1.41229		1.22284	0.657716	1.07013			0.796104
	9100.12	8375.76		98.872	41.4		0.794354	0.942323	1.63916		0.577352	0.645424	0.826489			0.499796
	1657.04	713.693		158.397	110.085		1.32962	1.19963	1.00731		0.891997	0.766191	0.798432			0.429245
	350.995	111.823		97.276	45.654		1.07179	2.12714	2.50266		0.882402	0.690167	0.51323			0.649171
	948.692	451.98		207.087	191.045		1.5404	1.54928	1.71691		0.704956	1.41255	0.716087			0.60369
	361.54	105.86		113.138	50.818		1.04528	1.33076	1.37459		0.969286	0.557717	0.759386			1.15165
	1795.03	1312.13		7835.19	9278.76		1.48624	1.35572	1.46149		0.692427	0.628369	0.657197			0.593799
	124.881	54.138		162.32	93.289		0.960704	1.42997	1.92519		0.782592	0.998136	0.934007			0.517483
	273.229	104.154		157.412	57.689		1.37926	1.52724	1.24429		0.679877	0.831945	0.349213			0.474853
	1998.1	1139.71		110.511	68.101		1.87757	1.4356	1.40899		1.51268	0.764488	0.786964			0.443094
	603.008	276.709		331.397	138.295		1.54737	1.18452	1.45906		1.06495	1.01481	0.577166			0.536281
	398.253	236.275		180.599	115.978		1.72311	1.18551	1.52609		0.577772	0.870547	0.613097			0.610306
	1311.73	842.924		88.581	45.827		1.61016	1.5532	0.927017		1.00939	0.888791	1.0408			0.525758
	116.022	36.807		12560.8	12797.3		1.4499	1.17849	1.40662		0.975363	0.879338	0.572084			1.57648
	564.158	163.249		110.739	42.732		1.79622	1.37588	2.15611		1.22332	0.46745	0.498279			0.543399
	263.071	115.485		94.296	41.57		1.08751	1.18272	1.18537		0.838654	0.650342	0.387227			0.638388
	405.539	91.275		310.274	328.06		1.44695	1.21434	1.45636		0.938476	0.382354	0.705519			0.536133
	211.04	93.876		780.635	251.844		1.27068	1.25798	1.33124		0.826676	0.947596	0.477468			0.472537
	261.696	108.354		120.946	47.796		1.29697	1.33566	1.73686		1.07258	1.10771	0.310937			0.628674
	739.621	669.771		329.661	211.077		0.848219	1.675	1.30826		0.857029	0.85035	0.63936			0.55553
	447.642	317.025		83.451	37.422		1.40455	1.97197	1.65666		0.866402	0.846034	0.680584			0.782226
	400.581	97.116		175.143	68.078		1.28066	1.36846	1.25694		0.590594	0.64245	0.761792			0.492052
	1819.39	1589.6		730.306	660.698		1.01558	1.91122	1.49567		0.833815	0.664856	1.15216			0.48107
	352.234	98.5		671.18	956.607		1.34585	1.02833	3.81128		1.02204	0.412121	1.34076			0.664025
	8368.59	5495.59		107.866	54.165		1.29449	0.941604	2.80799		0.629972	0.500255	0.874032			0.729763
	748.259	395.653		175.272	76.781		1.70736	0.89727	1.34061		1.56208	0.882251	0.773545			0.718132
	710.777	289.066		115.565	38.948		1.82306	1.19844	1.2934		0.94248	0.83165	1.09135			0.668654
	1114.94	414.28		100.188	55.308		1.38793	1.17328	1.11969		0.760906	0.58066	0.863873			0.635814
	1168.78	569.33		329.183	304.825		2.17179	1.00504	1.81458		0.823574	1.34729	0.918618			0.642089
	212.686	65.701		98.791	46.142		1.7185	1.20319	1.28575		0.776958	0.540788	0.890344			0.562255
	408.46	178.566		105.938	49.066		1.84837	1.92634	1.7108		0.804117	0.637439	1.24009			0.618177
	4522.14	2142.91		176.166	111.921		1.78324	0.719243	1.64407		0.941963	0.518894	0.911875			0.596504
	381.552	114.188		148.462	54.099		1.12182	1.11152	1.28388		1.42234	0.806916	0.840031			0.58563
	1191.53	681.488		116.94	77.654		0.729789	0.821485	1.75541		0.927908	0.787	0.656048			0.61211
	234.961	120.364		78.263	34.375		0.845425	1.10459	2.42133		0.958379	1.02019	1.01418			0.602138
	1475.11	944.583		388.952	186.781		0.676551	1.51773	1.01399		0.591625	0.65626	0.824636			0.616935
	176.85	65.854		137.974	70.923		0.790885	0.542875	2.47083		0.953271	0.7385	0.811206			0.530485
	362.641	86.731		110.968	50.74		1.55703	1.22472	1.23815		0.652585	1.43403	1.10373			0.646171
	2811.65	1350		215.166	82.777		2.79526	1.79636	1.39537		1.06653	0.55812	0.740022			0.549383
	2814.72	2216.9		147.647	61.543		1.38136	1.10939	1.71953		1.42907	0.719781	0.894423			0.629523
	340.056	103.657		199.738	76.306		1.83635	1.51804	1.71288		0.96826	0.629142	1.05478			0.913368
	638.876	328.61		240.569	104.899		1.28289	1.04395	2.06402		0.492435	0.715044	1.05462			0.794039
	574.922	443.265		117.182	51.629		1.23205	1.1789	1.27701		0.616253	1.03528	0.828536			1.00705
	617.993	307.248		111.656	50.462		2.05126	2.97638	1.66329		0.548733	0.764567	1.13807			0.57299
	229.542	118.519		156.892	117.199		1.84849	0.94888	1.48573		0.73606	0.61984	0.77835			0.721355
	210.171	78.847		128.969	74.746		1.42734	1.22175	1.49948		0.681525	0.706261	0.715959			0.61076
	9025.13	8944.03		110.714	60.323		1.58234	1.01232	1.7719		1.28357	0.783806	0.56109			0.767009
	343.433	125.048		150.537	56.762		1.35756	1.19044	1.5476		0.597773	0.429113	0.582892			0.678839
	15380.2	15462.7		2518.4	2408.42		1.50013	1.36559	1.54103		1.03646	0.603281	0.960899			0.893547
	388.483	82.454		128.522	60.036		1.58715	1.37769	2.27833		0.997152	0.691753	1.11334			0.653138
	226.901	122.395		3843.8	5973.28		1.45728	1.15739	1.91234		0.974165	0.737828	0.710101			0.525222
	875.245	405.803		517.676	635.18		1.80392	0.973192	2.03414		0.560145	0.615413	0.652981			0.73963
	14717.2	14033.4		96.325	39.664		3.49965	3.01372	1.31787		0.577126	0.789452	0.896112			0.596294
	246.706	100.188		132.912	41.568		1.48577	1.31555	2.68902		1.36033	0.927188	0.783589			1.27327
	122.579	56.715		248.418	100.668		1.58484	1.19779	1.88463		0.769109	0.756936	0.712254			0.630852
	312.658	92.774		508.18	352.966		1.45798	1.59374	1.38983		0.556773	0.760468	1.05933			0.898627
	244.005	106.156		111.951	65.232		1.41484	1.24511	1.64602		1.3103	0.597091	0.6022			0.574934
	218.213	89.095		139.898	52.032		2.341	0.842997	2.00803		1.03995	0.825275	0.619251			0.592739
	972.407	334.813		433.72	515.651		1.81686	1.1392	1.32659		0.621688	0.565289	0.809006			0.535637
	6038.05	3960.61		95.9	44.922		2.8116	1.42366	1.29242		0.473278	1.00541	0.74622			0.58542
	305.558	79.431		155.254	78.467		2.84732	1.27277	1.25691		1.12119	1.02245	0.849407			0.75638
	390.816	104.313		226.654	164.416		1.65584	1.3797	1.44079		0.982997	0.884477	1.18631			0.556161
	556.712	172.509		208.9	157.054		1.29101	0.872455	1.17407		1.03924	0.591933	0.810129			0.594669
	268.188	155.68		125.617	57.865		2.66194	2.04517	1.03334		0.483854	1.49833	1.37577			0.600832
	460.109	377.401		101.515	44.553		1.50082	1.80063	1.30166		1.16729	0.595349	0.923123			0.925411
	383.102	118.334		147.838	64.02		1.1857	1.38643	1.26522		0.67408	0.666465	0.764156			0.838117
	421.794	93.336		271.012	120.121		1.26826	1.91492	1.6287		0.674535	1.35715	1.46411			0.570845
	265.653	99.204		171.725	94.513		0.538651	1.70898	1.16017		0.905813	0.830377	0.851122			0.412466
	114.598	58.713		417.738	299.147		2.38911	1.16612	1.68765		0.998596	0.689799	1.11536			0.774184
	14599.3	13631.3		267.293	306.024		1.22502	1.33416	1.52415		0.897261	0.812375	0.558183			0.847309
	1979.64	1365.41		139.157	45.185		1.66361	0.913977	1.1236		0.771619	0.619526	1.34938			0.709737
	751.504	510.137		354.795	139.515		1.03309	1.53481	1.39177		0.997022	0.847649	0.892077			0.449542
	196.484	78.324		79.256	44.87		1.71617	1.66551	2.55841		0.826911	0.916301	0.832172			0.799085
	224.344	101.871		123.494	59.075		1.42906	1.41793	1.34012		2.14441	0.67382	0.588839			0.726827
	147.224	65.588		129.557	57.684		1.90151	0.967253	1.88692		0.818064	0.763632	0.617906			0.751412
	218.443	103.714		2219.79	2956.78		1.0378	1.16649	1.09881		0.739557	0.698882	0.696133			0.541662
	3662.32	3608.43		134.436	54.018		1.58457	1.53894	1.66808		0.699417	0.633762	0.807478			0.677291
	2299.71	1668.52		95.02	46.703		1.50861	1.35118	1.12402		0.830089	0.710898	0.695588			0.522038
	392.902	144.338		137.674	60.819		2.06276	1.37685	1.04324		0.921056	0.690352	0.516145			0.489338
	3420.62	3341.64		169.127	62.989		1.6403	2.00536	1.43682		1.06843	0.779715	0.662048			0.598224
	335.282	115.549		245.715	186.158		1.46802	1.70864	1.29403		0.572828	0.813337	0.740146			0.779348
	353.785	228.978		178.227	75.569		1.62029	1.15785	1.75357		0.627591	0.822205	0.996766			0.551219
	670.251	266.24		126.451	66.565		1.71474	1.21381	1.40513		0.695472	0.591708	1.11152			0.826383
	328.987	89.654		137.625	62.761		1.85795	1.32947	1.4594		0.684821	0.595687	1.11397			0.736742
	165.882	77.15		2567.71	3122.74		1.89644	1.19993	1.3554		0.514151	1.14932	1.10167			0.686006
	380.161	120.997		112.648	51.767		1.51153	1.52659	1.11396		0.575068	0.930269	0.977259			0.697726
	452.611	215.153		170.11	81.457		1.94821	1.66171	1.77482		1.07136	0.726148	0.901542			0.565358
	642.719	399.719		272.529	152.282		1.49345	1.27765	0.602095		0.769295	0.655354	0.941397			0.39625
	173.671	76.997		213.713	286.675		1.42913	1.43735	2.21567		0.827748	0.523938	0.899249			0.468053
	5061.72	4942.21		110.636	53.749		1.34131	1.56971	1.239		0.716431	0.616723	1.08771			0.863801
	8175.18	7028.13		214.641	223.137		1.6825	1.11158	2.10026		0.597684	1.21019	1.06141			1.2093
	2612.82	2091.37		137.711	54.871		2.48479	1.179	0.427934		0.840849	0.596079	0.845362			0.877478
	1583.96	1511.07		114.969	55.031		1.40941	1.33684	1.23547		0.532957	1.44031	0.709266			0.515827
	129.471	49.266		192.43	78.267		1.90196	1.44877	1.65367		0.709642	0.582422	0.835426			0.769397
	245.122	75.579		96.723	37.096		1.47054	4.03817	1.88786		0.754252	0.69109	1.31869			0.761745
	141.307	64.56		3901.85	4359.55		1.38213	1.56249	1.2825		1.07567	0.744244	0.700706			1.0567
	246.197	92.368		729.18	989.561		0.427285	1.09529	2.28124		0.875286	0.750109	0.82011			0.805735
	9014.45	9011.58		146.265	93.008		0.563832	1.1421	1.91747		0.707621	0.908342	0.718292			0.822314
	568.553	278.866		99.8	46.811		1.3292	1.36909	1.22101		0.677898	0.741529	1.03073			0.487208
	1508.45	1731.92		108.987	45.858		1.7537	1.40676	1.20083		0.772941	0.605955	0.766266			0.760429
	128.198	64.105		130.338	60.669		1.47235	1.27115	1.7224		0.73037	0.472323	0.593782			0.754337
	338.801	96.787		251.452	319.468		1.53888	1.24987	1.30275		0.733852	0.541319	0.73947			0.812353
	1677.37	1171.14		368.418	199.833		1.64174	1.27351	1.04437		0.780898	0.786384	0.687557			0.525022
	2060.15	1063.31		128.784	60.651		1.64534	1.3337	2.32685		0.880983	0.75795	1.73632			0.673809
	239.108	123.586		178.059	198.154		0.966895	1.25902	2.01157		1.1678	1.11473	1.25782			0.661276
	393.955	125.501		223.868	153.608		1.63536	1.25223	1.83857		0.811422	0.739146	1.05745			0.955999
	336.671	101.059		168.763	128.09		1.59185	1.79145	1.57635		0.764132	0.772205	0.935314			0.893433
	224.115	80.584		84.866	41.478		1.11081	1.55611	1.35579		0.893391	0.702596	1.59402			0.511018
	865.381	572.32		86.248	44.157		2.08714	1.30606	1.58953		0.796567	0.822839	0.582309			0.849911
	189.36	87.582		1190.04	2112.12		1.46869	1.56072	1.62145		0.956744	0.545025	0.905915			0.74388
	839.505	758.382		3937.5	4542.8		1.28642	1.39812	1.1119		0.78854	0.71408	0.788313			1.07153
	275.917	142.044		157.335	73.903		1.85153	1.2021	1.33859		0.776153	0.546654	0.825889			0.627467
	167.755	69.059		189.368	152.429		1.33286	0.950236	1.65377		1.06294	0.818547	1.13319			0.989629
	502.455	212.535		2027.16	1773.57		1.93751	1.46683	1.45326		1.23203	0.646443	1.77335			1.03121
	1616.36	971.553		109.7	46.272		1.28553	1.31036	1.58348		0.84756	0.740011	0.81045			0.618165
	435.183	175.808		282.894	173.845		1.37705	1.29372	0.839875		0.500403	0.639365	1.00405			0.631319
	945.711	549.723		251.163	215.551		1.37621	1.30883	1.5613		0.773891	0.836637	0.67605			0.751386
	138.753	53.429		6419.94	8587.94		1.18084	1.29905	1.21413		0.508158	0.716148	0.498421			0.607192
	785.209	318.206		5853.27	5438.06		1.71027	1.2575	1.3247		0.703328	0.587627	0.671643			0.809168
	12116	12680.7		174.865	123.513		1.25036	1.02516	1.41032		0.947204	0.781824	0.686918			0.437053
	614.494	349.694		137.416	95.078		1.16167	1.39766	1.37206		0.890644	0.929408	0.744432			0.845301
	975.637	455.506		146.548	96.522		1.31268	1.4197	2.27076		1.87358	0.923241	0.837228			0.694578
[truncated: 31,580 more rows]

## Sheet: Figure 3
Figure 3
a		Kir	V302m	b	Ctrl	Kir	V302m	c	Ctrl	Kir	V302M	d	Ctrl	Kir	e	Ctrl	Kir	V302m	f	Ctrl	Kir	V302M	g	Ctrl	Kir	h	rArc	rArc	rArci	rArci	i	rArc	rArc	rArci	rArci	j			BaCl2	BaCl2	k			BaCl2	BaCl2
	Voltage (mV)	Current (A)	Current (A)		Fgreen/Fred	Fgreen/Fred	Fgreen/Fred		Fgreen/Fred	Fgreen/Fred	Fgreen/Fred		Fgreen/Fred	Fgreen/Fred		Fgreen/Fred	Fgreen/Fred	Fgreen/Fred		Fgreen/Fred	Fgreen/Fred	Fgreen/Fred		Fgreen/Fred	Fgreen/Fred		Ctrl	Kir	Ctrl	Kir		Ctrl	Kir	Ctrl	Kir		Ctrl	Kir	Ctrl	Kir		Ctrl	Kir	Ctrl	Kir
	-120	-2.88798e-09	-2.0977e-11		0.942688	1.05054	1.41188		1.39392	1.65755	1.33426		1.3678	1.64093		0.971904	0.978678	0.725095		0.844332	0.918773	0.797828		0.735175	0.824518		Fgreen/Fred	Fgreen/Fred	Fgreen/Fred	Fgreen/Fred		Fgreen/Fred	Fgreen/Fred	Fgreen/Fred	Fgreen/Fred		Fgreen/Fred	Fgreen/Fred	Fgreen/Fred	Fgreen/Fred		Fgreen/Fred	Fgreen/Fred	Fgreen/Fred	Fgreen/Fred
	-119.96	-2.88709e-09	-2.08669e-11		0.91453	2.29431	4.29073		1.44448	1.67398	1.42519		1.40586	1.54718		0.76792	1.25458	1.15501		0.824034	0.93059	0.812977		0.813244	0.937953		1.5056	1.78565	0.70575	2.5704		1.46979	1.78377	1.55223	1.66264		0.716005	0.942936	1.32573	0.705941		0.873582	0.946361	0.76576	0.84522
	-119.92	-2.8849e-09	-2.06043e-11		1.71587	1.77969	1.56936		1.40938	1.72241	1.36609		1.37712	1.50852		0.938124	1.02769	0.769		0.819788	0.952192	0.83629		0.778895	0.87876		2.16483	2.11267	2.45785	1.67744		1.54372	1.84333	1.63645	1.65298		0.575981	1.60294	0.766477	1.17303		0.830026	0.950764	0.831813	0.817158
	-119.88	-2.88244e-09	-2.03869e-11		1.11193	1.89816	1.53259						1.41477	1.72749		1.1508	1.36489	0.704478						0.778963	0.867041		1.53151	2.2627	1.62734	2.3246		1.51726	1.87248	1.59205	1.64284		0.689167	0.980372	0.830326	0.957933		0.840177	0.969772	0.797265	0.807632
	-119.84	-2.8804e-09	-2.0458e-11		1.396	1.91973	0.973789		Mean	Mean	Mean		1.53632	1.82773		1.12202	0.444915	1.00183		Mean	Mean	Mean		0.761175	0.886112		2.75569	1.82163	2.80453	1.64693							0.565587	1.11889	1.02013	0.754375
	-119.8	-2.87849e-09	-2.09052e-11		1.03325	1.84648	1.09921		1.41592	1.68465	1.37518					0.775794	1.12067	0.810536		0.829384	0.933852	0.815698		0.777108	0.913201		1.49911	1.95615	2.01395	2.06633		Mean	Mean	Mean	Mean		0.884414	1.87316	0.81198	1.05878		Mean	Mean	Mean	Mean
	-119.76	-2.87584e-09	-2.15228e-11		3.43393	2.04022	0.783896						Mean	Mean		0.876248	0.684063	0.732691						0.749282	0.900317		1.27333	1.91239	1.63481	0.969638		1.51026	1.83319	1.59358	1.65282		0.877211	0.694451	0.855693	0.985366		0.847928	0.955632	0.798279	0.823337
	-119.72	-2.87192e-09	-2.19639e-11		1.42764	2.08242	1.05038						1.42166	1.65037		1.16695	1.13356	1.18363						0.879077	1.04337		1.41718	2.52603	2.33153	0.98193							0.951276	1.03315	1.05455	0.737123
	-119.68	-2.86704e-09	-2.20793e-11		1.14216	2.11943	0.993893									0.874011	1.04621	0.796802						0.847928	0.955632		1.58572	1.63922	1.93806	1.84318							0.659216	1.76208	0.761421	0.89198
	-119.64	-2.86192e-09	-2.20192e-11		1.05182	2.09091	1.22401									0.797563	0.898108	1.58065						0.79726	0.976464		1.67195	0.895025	0.430889	2.11851							0.742051	0.621787	0.712925	0.756575
	-119.6	-2.85696e-09	-2.19275e-11		1.80165	0.844937	1.61103									0.900558	0.706835	1.60611									1.4788	1.80184	1.62128	1.42149							0.739243	1.12372	0.585933	0.784589
	-119.56	-2.85221e-09	-2.16578e-11		1.74146	1.04045	1.28346									0.952756	0.883663	0.846498						Mean	Mean		2.34933	2.81948	1.23122	1.57107							1.10018	1.37522	1.39904	0.628218
	-119.52	-2.84765e-09	-2.09756e-11		0.912857	1.42781	0.955923									1.48094	0.664804	1.45652						0.791811	0.918337		1.66593	2.12588	1.78738	2.28039							0.903629	1.3283	1.10347	0.630392
	-119.48	-2.84333e-09	-1.99781e-11		1.86074	1.4625	1.66601									0.552381	1.10724	0.650201									1.61287	1.89422	1.47866	2.60989							0.799947	1.25999	0.568089	0.458803
	-119.44	-2.83923e-09	-1.90744e-11		1.45997	1.41712	1.31191									0.807151	0.86108	1.03997									1.44393	2.02283	1.26276	1.80116							0.917169	1.01235	0.772589	0.869514
	-119.4	-2.83519e-09	-1.85367e-11		2.53621	1.56458	1.46714									0.741883	1.0904	0.775042									1.98832	1.66393	1.79787	1.53562							0.622991	1.0202	0.906004	0.857705
	-119.36	-2.83096e-09	-1.82944e-11		1.46707	1.81407	1.79718									0.766169	0.687254	1.3549									2.04477	1.16502	1.83092	1.77008							1.11006	1.15233	0.870742	0.732313
	-119.32	-2.82653e-09	-1.82118e-11		1.33764	1.52004	1.4374									1.36935	1.7694	0.749451									1.36165	2.08009	1.72182	2.09172							1.0078	1.19473	0.68113	0.970471
	-119.28	-2.8222e-09	-1.83375e-11		2.04167	0.904348	1.70516									0.730499	0.979351	0.742326									1.47971	2.41568	1.70332	1.97132							1.35185	1.78054	1.47275	1.01362
	-119.24	-2.81831e-09	-1.87625e-11		1.71136	1.68603	1.37462									0.733447	1.00705	0.642631									1.64993	1.87248	1.647	1.91741							0.714159	1.37366	0.878708	0.57587
	-119.2	-2.81486e-09	-1.93764e-11		1.19952	1.35224	1.32821									1.39524	0.822599	0.492675									1.31705	2.07966	1.78063	1.74504							1.06012	0.843898	0.76188	1.57808
	-119.16	-2.81147e-09	-1.99003e-11		1.83517	1.83128	2.15213									0.543054	1.2202	0.798137									1.76645	2.01506	1.51464	2.35782							0.627	1.06766	1.04134	0.663848
	-119.12	-2.80787e-09	-2.01297e-11		1.92323	1.48234	1.4745									1.39454	1.49718	0.666667									1.85111	2.38884	1.45266	1.38333							0.787199	1.01245	0.904964	1.03021
	-119.08	-2.80412e-09	-2.00824e-11		1.44596	1.96134	1.23827									0.915521	0.907364	1.34357									1.67189	1.79624	1.75121	2.43011							1.54771	0.77336	1.18311	0.912655
	-119.04	-2.80052e-09	-1.99429e-11		2.16257	2.01548	1.62824									1.17732	0.969065	0.865033									2.54174	1.69274	1.38135	1.49304							1.07785	0.605684	1.01115	2.11305
	-119	-2.79719e-09	-1.99156e-11		1.41522	1.73961	1.45833									0.893738	1.06102	1.21319									1.45237	2.00014	1.27081	2.07219							0.99276	0.88385	0.950562	0.626391
	-118.96	-2.79391e-09	-2.00827e-11		0.993865	1.85324	1.44715									1.17371	0.851388	0.591617									1.27239	1.87631	1.44764	1.69258							0.858079	0.946569	0.868032	1.16082
	-118.92	-2.79039e-09	-2.03287e-11		1.46084	1.63009	1.47446									0.839601	1.04141	0.728597									1.95704	1.7302	1.87665	1.71538							0.703793	1.12454	0.789003	0.762862
	-118.88	-2.7865e-09	-2.04419e-11		1.79908	1.51433	1.468									0.978619	1.11197	0.698315									0.950485	1.25085	1.72872	1.82181							0.77324	0.69685	0.820381	1.30291
	-118.84	-2.78231e-09	-2.03689e-11		1.39379	2.1876	1.48189									0.744139	1	0.555085									1.72041	1.78343	1.38853	1.67482							0.615543	0.795501	0.713399	0.83758
	-118.8	-2.77801e-09	-2.03131e-11		0.915561	1.54523	1.33786									0.908153	0.803987	0.643018									1.73869	1.81345	1.50791	1.75351							0.639536	0.65214	0.799253	0.832668
	-118.76	-2.77371e-09	-2.04904e-11		1.54432	1.29422	1.45614									1.28155	0.933333	0.744115									1.55454	1.6915	1.80761	2.65639							1.58301	0.699528	0.825604	0.913369
	-118.72	-2.76952e-09	-2.08306e-11		1.90179	1.59227	0.802842									0.880307	1.06386	0.547414									1.74543	1.64471	1.06882	2.47897							1.08811	0.727401	0.757337	1.08836
	-118.68	-2.76565e-09	-2.10391e-11		1.93881	2.31199	1.48629									0.942675	0.700571	1.18284									1.35672	2.30932	1.42494	2.32753							0.995598	1.5681	1.00896	0.69215
	-118.64	-2.76232e-09	-2.0966e-11		1.08232	1.36103	0.773309									0.994234	0.850606	1.04167									1.82148	1.70225	1.4726	1.71526							0.550696	0.895281	0.806818	1.26891
	-118.6	-2.75954e-09	-2.08015e-11		1.83424	0.45679	1.93333									0.917997	0.771917	0.960396									1.33987	2.20434	1.75966	1.79952							1.33598	0.649633	0.897842	1.00143
	-118.56	-2.75688e-09	-2.08239e-11		1.65468	1.15231	3.13963									0.861878	0.84573	1.48963									1.37866	1.48797	2.78125	2.8742							0.830738	1.13501	0.781812	0.890314
	-118.52	-2.75371e-09	-2.10159e-11		0.751037	0.696565	1.39711									1.60924	0.768352	1.08333									1.78228	1.48329	1.31603	1.52571							0.792799	1.08643	0.662456	1.40528
	-118.48	-2.74958e-09	-2.10558e-11		1.35591	0.567597	1.82799									0.719017	1.13088	0.705927									2.40936	2.80216	1.52501	1.57376							0.869681	0.843298	0.907704	0.81023
	-118.44	-2.74452e-09	-2.06949e-11		1.69339	1.8466	3.02639									0.634425	1.53514	0.531457									1.43043	1.65742	1.16964	1.66883							1.40835	0.64529	1.04821	0.99055
	-118.4	-2.73889e-09	-2.00375e-11		0.677346	1.71818	1.58198									0.802353	0.900585	0.61465									1.56332	1.9397	1.47025	1.66728							0.606009	1.37592	0.509791	0.942487
	-118.36	-2.73322e-09	-1.94144e-11		0.387337	0.840278	1.33176									0.893443	1.3565	0.527168									1.65114	1.54198	1.73897	2.38444							0.952539	1.88193	0.624878	1.08788
	-118.32	-2.72803e-09	-1.90661e-11		0.764339	1.96606	0.934307									0.805632	0.81537	0.737619									1.38975	1.70599	2.39912	2.01894							0.971969	0.987632	1.24145	0.901656
	-118.28	-2.72363e-09	-1.90008e-11		1.26932	1.03448	0.556721									0.753403	0.765343	1.20571									1.36482	1.69407	1.5265	1.83669							1.68538	1.14919	0.845186	0.963941
	-118.24	-2.71999e-09	-1.9104e-11		0.838639	2.01534	1.28543									1.78401	0.8	0.629496									1.37481	1.68414	1.10032	2.06646							0.883483	1.26193	2.00248	0.78717
	-118.2	-2.71671e-09	-1.93045e-11		1.45628	1.31194	1.28487									0.883152	0.656925	0.718798									2.14818	1.91298	1.8693	1.68521							0.932479	0.907619	0.753223	1.18573
	-118.16	-2.71339e-09	-1.95998e-11		1.41711	1.97819	1.08142									0.67009	1.09273	0.813928									1.34726	1.84558	1.84576	1.85093							0.829024	1.66119	0.715943	1.18717
	-118.12	-2.70986e-09	-1.99454e-11		1.775	1.27979	1.45879									0.63651	0.986092	0.607076									2.60889	1.79854	1.30392	1.83079							0.946122	1.125	0.737392	0.817026
	-118.08	-2.70614e-09	-2.02024e-11		1.52705	1.31743	2.39391									2.36792	0.950643	0.772074									1.28584	2.11854	1.57352	1.54376							1.09831	1.81352	0.950052	0.913317
	-118.04	-2.70223e-09	-2.0254e-11		2.08507	3.34627	1.40351									1.27503	0.449741	0.861148									2.06791	1.5451	1.40716	1.72472							1.00252	1.03483	1.40129	0.873852
	-118	-2.69806e-09	-2.01213e-11		1.5607	2.96411	1.64441									1.25644	0.987013	0.746686									0.898542	2.5189	2.32833	2.41706							0.877912	1.01449	0.854317	0.877712
	-117.961	-2.69352e-09	-1.98896e-11		0.953467	1.86149	0.667663									0.545695	1.12885	0.533742									1.5666	2.38408	1.49512	2.03063							1.10146	0.851885	1.15345	0.951671
	-117.921	-2.68872e-09	-1.95848e-11		1.52475	0.998333	0.642641									0.59628	1.32401	0.579787									2.15305	1.47989	1.4049	1.641							0.788011	1.26074	0.572284	0.870375
	-117.881	-2.68389e-09	-1.92234e-11		0.953737	2.21067	1.60031									0.985808	1.53693	1.90152									1.3184	2.3974	1.65418	2.42213							0.900166	1.08632	0.655625	0.751358
	-117.841	-2.67929e-09	-1.89108e-11		0.719317	1.92099	1.02274									1.04104	0.890977	0.633705									1.39137	1.71104	1.48528	1.68392							0.882787	0.775247	0.924345	0.787605
	-117.801	-2.67493e-09	-1.87568e-11		1.63128	1.71447	1.29428									1.11158	1.11899	0.452519									1.35571	2.34511	2.15459	1.73193							0.549154	1.09225	0.661785	1.08772
	-117.761	-2.67058e-09	-1.87221e-11		1.62116	1.4826	1.81384									0.815137	1.57213	0.539335									2.04677	2.60466	1.55708	1.5736							0.763381	0.996364	1.18652	0.998932
	-117.721	-2.66607e-09	-1.86491e-11		0.651786	1.42681	1.50802									1.04369	1.30862	0.898424									2.59802	2.00834	1.38143	1.64053							0.97552	1.12201	1.13217	0.717671
	-117.681	-2.66145e-09	-1.84263e-11		1.94444	1.68051	0.756622									0.934741	1.07355	1.17067									1.50698	1.6392	1.63301	1.28144							0.835226	1.14831	0.740808	1.69911
	-117.641	-2.657e-09	-1.80648e-11		1.83818	1.25243	1.31171									0.932121	0.775281	1.05658									2.38825	1.31316	1.83074	2.05338							1.02542	1.15211	0.686646	1.45937
	-117.601	-2.65287e-09	-1.7645e-11		1.48545	2.24184	0.615734									1.14206	1.18025	0.721754									1.47306	2.13855	1.68715	1.48319							0.638843	0.890241	0.622434	0.882136
	-117.561	-2.64892e-09	-1.72616e-11		1.59738	2.2381	1.31266									0.62766	0.741871	0.770759									1.56234	2.07498	1.4669	1.44422							0.601708	1.17627	0.876177	1.07169
	-117.521	-2.64492e-09	-1.70335e-11		1.96218	1.11645	1.55357									1.2012	0.877005	0.502924									1.63434	2.59432	1.6636	1.38567							0.936756	1.06857	0.882611	0.983547
	-117.481	-2.64078e-09	-1.71213e-11		2.45501	0.60951	1.40296									0.801477	0.862691	0.673557									1.81942	2.12774	1.49644	1.81969							0.859382	1.16863	0.953141	1.13059
	-117.441	-2.63656e-09	-1.76663e-11		2.35001	1.95969	0.448698									0.925282	0.853165	0.607454									1.70668	1.42881	1.7049	2.40809							0.875154	1.09688	0.905793	0.719178
	-117.401	-2.63225e-09	-1.86351e-11		0.845673	1.00077	1.1148									0.968872	0.929762	0.720846									1.69757	2.16204	2.32305	1.40054							1.09957	1.13823	0.768437	0.919927
	-117.361	-2.62776e-09	-1.97006e-11		1.27758	2.06772	1.39179									0.621744	0.714888	1.09744									2.10033	1.47007	0.987581	1.62356							0.865686	1.13308	0.861253	0.825384
	-117.321	-2.62311e-09	-2.03507e-11		1.56952	1.9902	1.33057									0.776675	0.898507	0.574062									1.58215	1.86464	1.79088	1.69617							0.600855	0.982997	1.26462	1.06341
	-117.281	-2.61836e-09	-2.02234e-11		0.980519	1.2809	0.860174									0.83866	1.25863	0.594122									1.56031	1.46097	2.00403	1.56455							0.771691	1.12624	0.95548	1.2492
	-117.241	-2.61349e-09	-1.93867e-11		1.22478	1.45577	1.15159									1.00311	1.05369	0.724771									1.78661	2.10945	2.44421	1.42332							1.33106	0.776476	0.758051	0.939792
	-117.201	-2.60848e-09	-1.82975e-11		1.46074	1.26888	1.13128									0.910687	0.69526	1.15977									1.03679	2.537	0.804373	2.23411							1.12136	1.08378	0.975112	1.11849
	-117.161	-2.60349e-09	-1.75071e-11		1.13507	1.46504	1.4744									1.25926	1.054	0.739825									1.07087	1.95508	1.50704	1.88969							0.981254	1.25407	1.27686	1.68198
	-117.121	-2.59869e-09	-1.73925e-11		1.38596	1.43389	1.46916									0.732316	1.52448	0.560216									1.66688	1.14332	1.40252	1.4555							1.09083	0.852266	1.10974	0.66468
	-117.081	-2.59398e-09	-1.80425e-11		1.4596	2.97605	1.11055									1.04728	0.623486	1.31849									2.04532	1.91196	1.5664	1.69798							0.77727	0.995498	0.801302	0.646788
	-117.041	-2.58904e-09	-1.92264e-11		1.76259	1.97568	1.96764									1.06494	1.44079	1.18547									1.3478	1.85141	1.91741	1.70395							0.896896	0.9875	0.792511	0.761444
	-117.001	-2.58381e-09	-2.04301e-11		1.29808	0.354196	0.69929									1.41329	1.64662	0.859169									2.59164	1.82523	1.47012	1.47242							1.01567	1.19709	1.82301	0.738393
	-116.961	-2.5787e-09	-2.10681e-11		1.4319	0.996099	0.833204									0.810517	0.958564	0.825758									1.40583	2.02249	1.62415	1.52211							0.897348	0.880956	0.725984	0.918051
	-116.921	-2.57421e-09	-2.08259e-11		1.81867	0.499468	0.909233									1.11029	1.1275	1.32778									1.40566	1.65653	1.68064	2.12142							0.548424	0.723079	0.802973	0.713629
	-116.881	-2.57046e-09	-1.98717e-11		1.76224	1.32872	1.54688									1.50263	0.748339	0.676633									1.40881	1.07349	1.46904	1.4809							0.753012	1.20417	0.607317	0.809238
	-116.841	-2.56699e-09	-1.87553e-11		1.12939	1.91335	1.14211									0.723487	1.06188	1.43986									1.66756	1.59704	1.32621	1.45644							0.863288	1.95795	0.782744	0.918804
	-116.801	-2.56318e-09	-1.80843e-11		1.43564	0.777559	1.28747									0.93623	1.08021	0.712644									1.41434	1.66648	1.49928	1.73619							0.531714	0.886689	0.641322	0.792592
	-116.761	-2.55872e-09	-1.81907e-11		2.015	1.89638	2.6339									1.5097	0.782881	1.28447									1.39063	1.58823	1.54634	1.08057							0.899513	0.959583	1.64115	0.843255
	-116.721	-2.55382e-09	-1.89442e-11		1.17464	2.48875	2.43064									1.14908	0.651072	0.714808									2.81407	1.76547	0.974275	1.89205							0.936148	0.652291	0.786418	0.723946
	-116.681	-2.54897e-09	-1.98199e-11		1.20222	0.950476	1.24152									1.37026	0.862021	0.843556									1.89737	1.53018	1.62868	1.71746							0.776276	0.755129	0.820308	0.771959
	-116.641	-2.54455e-09	-2.0262e-11		1.21354	2.22543	1.32069									1.0643	0.712834	0.454365									1.67964	1.79754	1.71548	1.98528							0.830405	0.688657	0.661349	0.969158
	-116.601	-2.54059e-09	-2.01287e-11		1.83449	1.62449	1.30072									0.945836	1.80511	0.783113									0.817115	1.81591	2.0212	1.63204							0.905937	0.74667	0.824434	1.72487
	-116.561	-2.53674e-09	-1.97701e-11		1.38067	1.6698	1.48286									1.06597	2.26545	0.601348									2.33825	1.71774	0.974306	2.07172							1.11055	1.11951	0.611796	0.655115
	-116.521	-2.5327e-09	-1.95735e-11		1.43702	1.36406	0.829215									1.67002	0.756038	0.960981									1.61942	1.4774	2.08724	1.47698							0.932248	1.02278	0.56623	0.835947
	-116.481	-2.52848e-09	-1.94853e-11		0.482399	1.84752	1.24751									1.59435	1.51763	0.597033									1.61413	2.27686	1.38366	1.79434							0.694001	0.821653	0.883032	0.616437
	-116.441	-2.5244e-09	-1.91444e-11		1.28021	0.663832	1.17212									0.780602	0.857763	0.61801									1.68134	1.45445	1.46337	1.63937							0.916826	0.993082	0.63063	1.21095
	-116.401	-2.52066e-09	-1.84644e-11		2.70034	2.77742	1.25986									0.773196	1.07472	0.702396									2.06249	2.10544	2.02383	1.732							0.672112	0.783748	0.784735	0.702396
	-116.361	-2.51708e-09	-1.78504e-11		1.59659	0.841689	1.34951									1.45825	0.588336	0.490354									1.54857	1.26434	1.84743	1.42728							1.01337	0.903534	0.792479	1.01733
	-116.321	-2.51328e-09	-1.77421e-11		1.46357	0.697545	1.30892									0.647149	1.38559	1.19366									1.60233	1.47094	1.48122	1.96675							1.16142	0.698331	0.539045	0.739569
	-116.281	-2.50915e-09	-1.81167e-11		1.60511	0.65942	1.67861									1.59473	0.590253	1.89124									1.91617	2.16666	1.06844	1.96724							1.48795	0.744495	1.16894	0.567038
	-116.241	-2.50493e-09	-1.85681e-11		0.915846	0.916272	1.31444									0.858108	1.21439	1.36984									2.2446	1.50289	1.41911	1.65205							0.99055	0.883098	0.634327	0.85776
	-116.201	-2.50098e-09	-1.8751e-11		1.49967	1.58371	1.80134									0.76178	1.06095	0.542933									1.21685	2.40056	1.6686	2.06389							1.5519	0.68005	1.51208	0.443509
	-116.161	-2.49731e-09	-1.86232e-11		1.15831	0.671766	1.50293									1.82622	0.934973	1.01316									1.27582	2.46875	1.07694	1.77695							0.859853	0.622969	0.781569	1.47082
	-116.121	-2.49371e-09	-1.83325e-11		1.35795	1.30101	1.28239									0.891459	1.10711	0.873092									1.66617	2.29667	1.52144	2.68062							0.742173	1.89683	0.589401	1.01177
	-116.081	-2.49002e-09	-1.80326e-11		0.995569	1.50379	1.44096									0.678679	1.04247	0.885044									1.50348	1.03468	1.40279	0.93821							0.876968	1.2719	0.802294	0.879772
	-116.041	-2.48632e-09	-1.78371e-11		1.70634	1.08412	1.70014									0.65576	1.1912	1.22944									1.54494	1.9593	2.11899	1.5749							0.944104	0.800297	0.672374	0.866264
	-116.001	-2.48269e-09	-1.78325e-11		1.24854	1.80443	1.52886									0.859813	0.944306	1.31091									1.59641	1.84772	1.86717	2.1939							0.948357	0.817141	0.805168	0.809722
	-115.961	-2.47903e-09	-1.80221e-11		3.94396	3.77962	1.61182									1.62432	1.72591	1.51564									0.87321	2.13689	0.970985	2.67811							1.31985	1.34361	0.641126	0.519698
	-115.921	-2.47515e-09	-1.82827e-11		1.74419	1.66711	1.4073									0.616758	0.780303	0.77249									2.59073	1.62014	1.79366	1.59697							1.21999	0.608623	0.65127	0.862818
	-115.881	-2.47097e-09	-1.84351e-11		1.13587	1.56246	1.63286									0.666466	0.597633	0.697232									1.43591	2.30835	1.9501	1.52931							0.877596	1.34772	0.835676	0.638771
	-115.841	-2.46664e-09	-1.83236e-11		1.33971	0.396628	1.05754									0.717092	0.757833	0.944807									1.60212	2.523	1.43416	1.56254							0.908577	0.910623	0.666413	1.03606
	-115.801	-2.46241e-09	-1.78444e-11		1.10744	0.920605	0.983155									0.93037	0.677419	1.24016									1.49392	1.03168	2.07714	1.63304							0.848942	1.00283	0.703002	0.626282
	-115.761	-2.45854e-09	-1.70586e-11		2.95763	1.53547	1.20122									0.767948	1.54894	1.22739									1.40645	1.25896	1.88765	1.78722							0.785622	0.755444	0.774997	0.890117
	-115.721	-2.45503e-09	-1.6317e-11		1.40798	0.707882	1.32213									0.959633	1.31593	0.610865									1.4122	1.6866	1.87507	1.32532							0.794099	1.28934	1.09247	0.780313
	-115.681	-2.45153e-09	-1.60704e-11		1.25345	0.442029	1.50958									1.39636	1.59532	1.46181									1.6799	1.61298	2.05192	1.27359							0.901458	1.99795	0.687908	1.15323
	-115.641	-2.44765e-09	-1.64526e-11		0.850065	1.17655	1.94444									1.15316	0.871681	0.826622									1.67815	1.68274	1.43638	1.82312							0.662637	0.928248	0.627282	0.542296
	-115.601	-2.44336e-09	-1.71874e-11		1.326	1.11465	1.67447									1.15813	1.26774	1.07944									0.862361	1.95978	1.71286	2.34591							0.789637	1.09154	0.791578	0.751254
	-115.561	-2.43901e-09	-1.79457e-11		1.13861	1.40198	1.06026									0.852843	0.6779	0.607419									1.55141	2.02191	1.36523	1.36406							0.794366	0.900377	0.88294	0.861607
	-115.521	-2.43489e-09	-1.86229e-11		1.5093	0.867174	1.94025									1.14515	0.93299	1.0884									1.96686	1.57481	0.902283	2.15227							0.827258	1.16961	1.10821	0.766769
	-115.481	-2.431e-09	-1.9215e-11		1.23177	1.53197	1.02361									1.28668	0.794278	0.68383									2.18695	1.65746	1.60371	1.5442							1.56947	1.21912	0.558407	0.603976
	-115.441	-2.42709e-09	-1.96139e-11		0.784104	1.79308	1.39964									0.896454	0.473394	0.9653									1.76268	0.755645	1.65857	2.1256							1.12928	1.3396	1.22913	0.741224
	-115.401	-2.42296e-09	-1.96641e-11		1.26177	2.06128	1.30701									0.618231	0.861017	0.92586									2.06661	1.60876	2.08388	1.59125							0.825879	0.968227	0.669307	1.22166
	-115.361	-2.41849e-09	-1.93533e-11		1.80046	1.92601	1.57995									0.817878	0.915129	0.641975									1.51868	1.83993	1.85034	1.77706							0.828579	0.809985	0.763013	0.827267
	-115.321	-2.41375e-09	-1.88641e-11		1.60208	1.10295	1.35455									0.915123	1.16021	0.882923									1.30418	2.25764	1.55663	1.82678							0.782643	0.959687	0.911122	1.04767
	-115.281	-2.4089e-09	-1.84393e-11		1.48906	2.06073	1.35198									0.795256	1.94981	0.726695									1.79312	1.85234	1.60864	1.98514							0.889438	1.10823	0.976871	0.74618
	-115.241	-2.40399e-09	-1.8212e-11		1.84552	1.41276	1.97858									0.678175	0.693798	0.77141									1.74816	2.29235	1.11965	1.63361							0.949914	0.967054	0.50559	1.13101
	-115.201	-2.3989e-09	-1.81592e-11		3.6431	1.35593	2.08174									0.884266	1.00443	0.694274									1.25517	1.53571	1.31603	1.18833							1.18315	0.877434	1.35588	1.25929
	-115.161	-2.39354e-09	-1.82169e-11		1.59057	2.97239	1.5533									1.11698	1.14414	1.18416									1.50099	2.14102	1.43	1.41647							0.717116	1.57569	0.8461	1.0965
	-115.121	-2.38807e-09	-1.83976e-11		1.55842	2.49799	1.98951									1.01754	0.730909	0.940651									1.19571	2.28808	1.39992	2.20252							0.9761	1.80519	0.591712	0.745331
	-115.081	-2.38287e-09	-1.87234e-11		2.3843	3.13222	1.66864									0.496176	1.40076	1.04506									1.368	2.0471	1.70415	1.82251							0.634855	0.788413	0.49099	0.775918
	-115.041	-2.37831e-09	-1.90535e-11		1.29198	2.6673	1.541									0.887628	0.733068	0.747841									1.36451	1.62922	0.735325	1.16399							0.909053	0.68039	0.498913	1.37936
	-115.001	-2.37449e-09	-1.90924e-11		0.958333	2.30702	1.30506									0.576976	0.913317	1.12227									1.34813	1.72534	1.39011	1.12347							1.24234	0.662392	0.815994	1.14956
	-114.961	-2.37119e-09	-1.86639e-11		1.47896	1.55295	1.42036									0.857143	1.00278	0.671267									1.31875	1.24468	1.44657	1.7416							0.84761	1.33244	0.720125	0.813225
	-114.921	-2.36787e-09	-1.79474e-11		0.715625	2.91729	1.75986									0.73805	1.06383	0.640927									1.47567	1.48087	1.69138	1.35019							0.700211	1.27302	0.67432	0.987272
	-114.881	-2.3639e-09	-1.73487e-11		1.75344	1.1692	1.42828									0.952916	0.971686	0.688738									1.52539	1.7628	1.39529	0.516189							0.694538	1.55085	0.811414	0.855849
	-114.841	-2.35905e-09	-1.71197e-11		0.983988	1.94229	2.08818									0.425557	0.898279	1.31296									1.51518	1.7521	0.778145	2.36632							0.849193	0.773046	0.925958	1.02172
	-114.801	-2.3536e-09	-1.71777e-11		1.07646	1.25994	1.83082									0.821267	1.17739	0.7385									1.14328	1.71585	0.910346	1.57829							1.14593	1.28169	0.86458	0.918732
	-114.761	-2.34809e-09	-1.73311e-11		1.18485	1.42188	1.54747									0.888761	0.338353	0.680825									1.99512	1.61335	1.56307	1.7372							0.646651	0.725559	0.778685	0.867246
	-114.721	-2.34288e-09	-1.75819e-11		1.67383	1.18347	0.825119									1.13366	0.893082	0.814723									1.44144	1.78074	1.40202	0.561299							0.596034	0.75545	1.14527	0.836061
	-114.681	-2.33806e-09	-1.80853e-11		2.02583	1.54113	1.6086									1.33246	1.01944	0.692308									1.16879	1.6262	1.97774	1.44145							1.07722	1.14095	0.616057	0.648578
	-114.641	-2.33359e-09	-1.88245e-11		1.38545	1.89225	1.24593									0.563758	0.877266	0.74924									1.41455	1.68913	1.72612	1.34491							0.969467	1.01635	0.868396	0.621114
	-114.601	-2.32938e-09	-1.94579e-11		1.29379	1.4743	0.671291									0.639831	0.776187	1.15781									1.49607	2.20457	1.53758	1.42439							0.943618	0.81471	0.625985	1.01819
	-114.561	-2.32525e-09	-1.95646e-11		1.52384	1.39048	1.33127									0.578794	0.948071	0.897468									1.90544	1.40188	2.10093	1.28107							0.609869	1.05476	0.738109	0.992593
	-114.521	-2.32105e-09	-1.90206e-11		1.26902	1.5472	1.30612									0.896532	1.26059	0.740533									2.31203	1.65065	1.31982	1.28754							0.875638	0.619951	0.691149	0.664755
	-114.481	-2.31681e-09	-1.81256e-11		1.16479	1.82055	1.1294									1.07208	0.715736	0.845771									1.97429	1.0611	2.3908	2.01537							1.10475	1.12832	0.938301	0.641587
	-114.441	-2.31276e-09	-1.73925e-11		1.13555	2.23696	1.48642									0.94896	1.157	0.519949									1.69377	1.67077	1.4681	1.52302							0.703502	0.782282	1.42835	1.3187
	-114.401	-2.30908e-09	-1.71787e-11		2.22877	2.16261	2.2989									0.806038	1.56266	0.66178									1.76174	2.84467	1.85202	1.47463							1.19021	0.689162	1.5435	0.691653
	-114.361	-2.30565e-09	-1.74414e-11		1.34163	1.06285	1.10163									0.807292	1.01805	1.12397									1.78209	1.85016	1.52489	1.60067							0.772604	1.13879	0.832239	0.761054
	-114.321	-2.30209e-09	-1.78202e-11		1.40526	1.81784	1.06778									0.815853	0.94466	0.812217									1.78421	1.24903	1.00787	2.0583							0.688991	1.35005	0.723065	0.73034
	-114.281	-2.29821e-09	-1.79696e-11		1.50673	1.816	1.66431									0.907811	1.22025	0.748425									1.88893	1.6317	1.60395	1.84004							1.00541	0.599239	1.1793	1.01649
	-114.241	-2.29419e-09	-1.78207e-11		1.13127	1.22739	1.46195									0.82239	1.57842	0.723353									1.19651	2.04303	1.86863	1.25971							1.06125	0.58039	0.857234	1.61949
	-114.201	-2.29039e-09	-1.75546e-11		1.39934	2.35844	1.39368									0.897571	0.773569	0.57257									1.35515	1.67666	0.925693	1.35781							0.909473	0.728459	0.673376	1.26888
	-114.161	-2.28699e-09	-1.73941e-11		2.37795	2.32676	2.88842									0.911302	0.879004	0.567112									1.37288	2.31147	1.62843	1.76906							0.694634	2.20336	0.896062	0.678307
	-114.121	-2.28394e-09	-1.74417e-11		2.49433	2.11897	3.03097									0.673585	1.84249	1.07035									1.09706	1.36513	1.22283	1.7463							1.00156	0.979558	1.1443	0.99323
	-114.081	-2.28115e-09	-1.76552e-11		1.1124	2.22747	1.5313									1.27721	1.31811	0.626168									1.49117	1.15941	1.30285	1.41275							2.11461	1.07015	1.02774	0.945423
	-114.041	-2.27859e-09	-1.78963e-11		2.36381	0.663421	1.18458									0.767143	1.2299	0.678945									1.30235	1.53715	1.94613	1.39195							0.804535	0.762058	0.963742	1.1624
	-114.001	-2.27607e-09	-1.79949e-11		0.795022	0.851977	2.08841									0.780149	0.745949	0.789559									2.77371	1.47934	1.65454	1.26066							0.963307	0.994192	0.665041	0.585252
	-113.962	-2.27324e-09	-1.78474e-11		1.66264	0.491071	0.565062									0.782543	1.2705	0.540962									1.80017	1.33263	0.734883	1.28004							1.05784	1.83837	0.870919	0.8779
	-113.922	-2.26979e-09	-1.75219e-11		0.964486	1.68998	1.42437									0.927007	1.00239	0.64455									2.331	1.94675	1.7059	1.87224							1.1991	0.756187	0.822546	0.90795
	-113.882	-2.26564e-09	-1.726e-11		0.769345	0.480392	1.48602									0.686726	1.29202	0.838517									1.52217	1.50648	1.83044	2.11931							0.982609	2.43506	0.64779	0.651203
	-113.842	-2.26096e-09	-1.73318e-11		1.11693	1.92187	1.14167									0.91315	0.751147	0.943678									1.00252	1.5976	1.52485	1.26014							0.706773	0.771196	1.24571	1.08506
	-113.802	-2.25592e-09	-1.78503e-11		1.146	0.488258	1.37575									0.800329	0.915438	0.923894									1.30977	1.42335	1.46897	1.44125							0.95221	1.56306	0.853911	0.887102
	-113.762	-2.25068e-09	-1.86731e-11		0.956127	1.37396	1.31917									1.12477	0.726841	0.367568									0.925231	1.9401	1.29259	1.97991							0.75342	0.89429	0.849743	0.907316
	-113.722	-2.24543e-09	-1.94388e-11		1.4613	1.6144	1.5006									0.858852	0.757755	0.539326									0.878041	2.05023	1.43053	1.58142							0.609306	0.759124	0.622247	0.886939
	-113.682	-2.24033e-09	-1.97367e-11		1.31068	1.40031	1.2435									1.17248	1.20435	0.821297									1.92414	1.9843	0.93179	1.27286							1.48279	1.29374	0.817293	0.803667
	-113.642	-2.23538e-09	-1.93547e-11		1.10706	1.71991	0.995253									1.48226	1.09053	0.4745									2.2211	2.01691	1.25396	1.44364							0.476136	0.669314	0.831193	1.8279
	-113.602	-2.23044e-09	-1.845e-11		1.29442	2.67194	1.49697									1.15048	0.862712	1.06139									1.01388	1.77361	1.44459	1.2948							0.73765	1.00065	1.01338	1.26338
	-113.562	-2.22544e-09	-1.74941e-11		1.30493	1.55959	1.25821									0.906803	1.22568	0.643775									0.525243	2.14427	1.55906	1.61727							1.67984	1.2132	0.656733	1.23777
	-113.522	-2.22055e-09	-1.69847e-11		1.94257	1.60999	1.07967									0.976092	0.905276	0.543311									1.84731	1.82768	1.71303	2.09468							0.696225	0.992734	0.993765	1.65823
	-113.482	-2.21603e-09	-1.70943e-11		1.3542	1.5941	1.29485									0.621908	0.743	0.570681									1.43675	2.16218	1.55104	2.09232							0.631081	1.01031	0.991014	0.74765
	-113.442	-2.21205e-09	-1.75416e-11		1.31609	0.801242	1.24351									1.28513	0.780353	0.698899									1.2786	1.94414	1.71245	2.00422							0.730839	1.36275	0.946483	1.14925
	-113.402	-2.20855e-09	-1.78772e-11		1.02687	1.65739	0.636042									1.07091	0.957483	0.587549									1.60819	2.39106	1.51553	1.35333							1.13198	1.02292	1.09625	0.989178
	-113.362	-2.20531e-09	-1.79519e-11		1.31561	1.36721	1.10762									0.830803	0.715064	0.513863									1.6613	2.14135	1.27691	2.54877							0.647392	1.17025	0.890245	1.09005
	-113.322	-2.20203e-09	-1.80439e-11		1.12614	1.72398	1.59442									1.36282	0.762336	0.663814									2.04151	2.11339	1.14018	2.19104							0.918957	0.87443	0.571282	0.98727
	-113.282	-2.1984e-09	-1.84805e-11		1.51167	1.40489	0.887039									0.687555	0.889111	0.972387									1.23592	2.24092	1.45799	0.97937							0.768203	0.850505	0.459859	1.12978
	-113.242	-2.19416e-09	-1.92081e-11		1.44083	1.01724	1.417									0.799118	1.16329	0.71139									1.66083	2.59149	1.43971	1.84052							0.790043	0.953738	0.955515	0.620396
	-113.202	-2.18914e-09	-1.97907e-11		1.09816	0.752833	1.2962									0.757463	1.06159	0.693252									1.76388	1.71298	1.48794	1.29923							1.49755	0.701809	0.485282	0.608826
	-113.162	-2.18339e-09	-1.97874e-11		1.21	0.778409	1.01805									0.71988	0.873679	1.01403									1.84891	2.48567	1.25221	0.999369							0.801278	1.19723	0.955676	0.87733
	-113.122	-2.17728e-09	-1.91125e-11		0.603087	1.34375	1.28077									0.955092	1.12868	0.781356									1.9123	2.44645	1.4188	0.90182							0.785695	0.805782	1.35784	0.851023
	-113.082	-2.17149e-09	-1.80949e-11		1.57353	1.41944	1.48803									1.23458	0.985216	0.530612									1.31563	2.39723	1.37624	1.29769							1.16346	0.720546	1.2831	0.666655
	-113.042	-2.16664e-09	-1.72292e-11		0.655348	1.64688	1.29455									1.03938	0.729204	0.715904									1.72128	1.97756	2.21201	1.15894							0.886131	1.01704	0.962951	0.58792
	-113.002	-2.16293e-09	-1.68326e-11		1.15836	1.38022	1.74468									0.614591	0.9935	0.819489									1.62612	1.76649	2.69409	1.38504							0.877912	0.438279	0.588275	0.878478
	-112.962	-2.16005e-09	-1.69021e-11		1.58925	1.71169	1.31042									0.586207	0.694307	1.08216									1.34278	1.82556	1.39604	1.58856							0.924752	0.759982	0.865628	0.910451
	-112.922	-2.15754e-09	-1.72601e-11		0.745098	2.01912	0.710556									0.945498	1.70375	0.818542									1.78025	1.8791	1.5916	1.65793							1.04581	0.909184	0.724617	0.825811
	-112.882	-2.15508e-09	-1.77416e-11		1.44929	2.33186	1.59086									0.782988	0.940358	0.771429									1.3468	1.85606	1.52377	1.43666							1.16824	1.01158	0.932915	0.979001
	-112.842	-2.15259e-09	-1.81961e-11		0.687919	1.96552	1.50838									1.30516	0.97769	0.49835									1.41881	2.08596	1.34272	1.1778							0.630277	0.681548	0.987348	0.534212
	-112.802	-2.15e-09	-1.84355e-11		0.936416	1.68248	0.915224									0.87259	0.805984	0.614786									1.35886	1.69178	1.79024	1.16274							1.11159	1.08225	0.580642	0.919881
	-112.762	-2.14707e-09	-1.83597e-11		1.50872	3.20301	2.58607									1.29091	0.786421	0.579017									1.44129	1.97511	1.42005	1.68915							0.600297	0.804132	0.618557	1.35682
	-112.722	-2.14359e-09	-1.81427e-11		1.03105	1.7918	1.27239									1.11973	1.20502	0.58631									1.28572	2.01476	1.13786	1.62976							0.790385	0.979442	0.777007	0.625398
	-112.682	-2.13967e-09	-1.81637e-11		0.923404	1.9287	1.16725									1.02694	1.25341	0.497121									2.11176	1.96002	1.53014	1.17165							1.02196	1.1886	0.554396	0.666325
	-112.642	-2.13569e-09	-1.86895e-11		0.798582	1.09091	1.58039									0.687956	0.866487	0.995676									1.41706	2.17364	0.997148	1.1627							0.639248	1.05522	0.739769	0.974032
	-112.602	-2.13186e-09	-1.96512e-11		0.913876	2.22133	0.753585									1.02859	0.996753	0.593909									1.48091	1.69835	1.72574	1.95057							1.35355	0.747132	1.09795	0.766109
	-112.562	-2.12792e-09	-2.07045e-11		1.39514	2.02865	1.17157									1.16276	0.946809	0.478339									1.57655	1.37348	1.54442	1.43376							0.628181	0.758446	0.854216	0.666637
	-112.522	-2.12343e-09	-2.14219e-11		1.30112	1.54268	0.753846									0.87975	1.03095	0.569728									1.40222	1.96065	1.47639	1.89194							0.88179	0.825259	0.763988	0.980819
	-112.482	-2.11819e-09	-2.14834e-11		1.53333	1.12173	1.51737									1.27052	1.22745	0.483469									1.95744	1.97596	1.50673	1.72809							0.548404	0.725703	0.729006	0.626194
	-112.442	-2.1123e-09	-2.08703e-11		1.44444	1.61092	1.27133									0.882	1.30144	1.70438									1.36127	1.77089	1.1397	1.63901							1.08218	1.05971	0.383592	1.35215
	-112.402	-2.10589e-09	-1.9929e-11		1.91514	2.06759	2.53826									0.895489	1.27545	0.45076									1.32668	2.03293	1.63796	2.50394							0.814377	0.812572	0.405411	0.790133
	-112.362	-2.09912e-09	-1.91125e-11		2.08409	1.42477	1.15239									0.473684	0.739492	0.814894									1.81436	1.86897	1.39885	1.06682							1.08315	0.928907	0.757465	0.571762
	-112.322	-2.09238e-09	-1.8606e-11		1.5518	2.64216	1.03346									0.778718	0.97646	0.586338									2.92807	1.13121	1.52601	1.52857							1.13225	0.804996	0.858407	0.780127
	-112.282	-2.08635e-09	-1.82978e-11		1.66232	2.49303	1.3882									0.871542	1.19989	0.796515									1.85547	1.70468	1.42433	1.6651							0.572196	0.891671	0.948633	0.720447
	-112.242	-2.08153e-09	-1.81002e-11		1.88382	1.65827	1.25641									1.04634	1.1449	0.952794									2.33843	1.90021	1.18242	1.40824							0.550929	1.26337	0.890994	0.683411
	-112.202	-2.07781e-09	-1.80997e-11		1.2503	0.922984	1.3887									1.05341	1.04472	1.73108									1.83232	2.67957	1.72972	1.57463							0.842501	0.940869	0.749529	0.526903
	-112.162	-2.07447e-09	-1.83311e-11		0.803063	1.37265	1.30136									0.755689	0.696833	1.05879									1.85592	2.36409	1.23468	1.79201							0.797908	1.85713	0.934868	0.828656
	-112.122	-2.07077e-09	-1.86037e-11		0.669211	2.05562	0.658153									0.967433	0.785692	0.739468									2.5495	1.7262	1.45584	1.49778							0.514807	0.799673	0.950579	1.23627
	-112.082	-2.06646e-09	-1.87072e-11		1.50728	1.76324	1.2989									1.30371	0.72619	1.21626									1.33682	1.99014	2.00368	0.953657							0.856069	1.26121	0.581134	1.96486
	-112.042	-2.06189e-09	-1.86793e-11		1.5654	0.60708	1.16786									0.884685	1.13904	0.727343									1.39395	1.74899	1.74276	1.50156							0.638257	1.45603	0.705129	1.08141
	-112.002	-2.0577e-09	-1.87121e-11		1.51018	1.50575	1.39037									0.720126	0.788479	0.935831									1.59886	2.14505	1.46551	1.66147							1.06307	1.0094	0.940566	0.989962
	-111.962	-2.0543e-09	-1.8839e-11		0.946705	1.05479	0.904315									0.992737	1.45959	0.76234									2.68498	1.82802	1.67382	1.41485							0.792077	0.959391	0.73657	1.11112
	-111.922	-2.05151e-09	-1.88472e-11		1.75889	1.40629	1.4396									0.608031	0.850544	0.764637									1.94173	1.72954	1.80021	1.98564							0.634498	0.870135	0.791552	1.20822
	-111.882	-2.04864e-09	-1.85365e-11		1.67382	1.63412	1.44474									0.602443	1.16726	0.891582									1.04091	1.83005	1.54455	1.60481							0.702088	0.992085	0.806096	1.03253
	-111.842	-2.04495e-09	-1.80221e-11		2.26057	3.1748	1.2619									0.815006	1.31927	0.795129									1.04808	2.04173	1.40945	1.12874							0.753343	0.886722	0.905971	0.741797
	-111.802	-2.04021e-09	-1.77487e-11		1.12121	1.39722	1.46789									1.17609	0.991379	1.17677									1.40645	1.93208	0.970678	1.41477							0.589253	0.587679	0.882663	0.721293
	-111.762	-2.03479e-09	-1.81277e-11		1.51317	1.25699	1.22437									1.04005	0.838956	0.956544									1.57931	1.84593	1.46539	1.48827							0.714928	0.988078	0.903761	0.829388
	-111.722	-2.02932e-09	-1.90693e-11		1.32512	1.57595	1.15132									0.886383	1.07634	0.995342									1.84141	2.49457	1.68519	1.32674							0.628141	1.02406	0.653519	1.6594
	-111.682	-2.02407e-09	-1.9914e-11		1.81734	1.66758	1.01427									1.21296	0.738193	0.989429									1.63233	1.91551	1.22479	1.06519							0.740063	0.778232	0.591593	0.594836
	-111.642	-2.01896e-09	-1.99922e-11		1.38593	1.78553	1.8634									0.749544	1.05742	1.05527									1.5682	1.04175	1.21328	1.60769							0.91453	0.744479	0.896428	0.785023
	-111.602	-2.01382e-09	-1.92874e-11		1.81818	1.96469	1.5027									1.55009	0.842635	0.97693									1.47999	1.83395	1.7116	1.64248							0.88938	0.851136	0.693841	0.621803
	-111.562	-2.00886e-09	-1.84262e-11		1.46111	1.9703	0.710594									1.34003	1.57187	1.27431									1.73941	2.25338	1.44539	1.73387							0.772647	0.743984	1.00009	1.01416
	-111.522	-2.00463e-09	-1.79983e-11		1.17526	1.92459	1.54807									0.932511	0.573756	0.791736									2.19043	1.94308	1.97306	1.4546							0.766907	0.772114	0.954747	0.586958
	-111.482	-2.00152e-09	-1.80458e-11		1.05395	1.74208	1.31091									0.695864	0.794913	0.707851									1.5055	2.57927	1.23514	1.30081							0.880633	0.824424	0.432448	0.603275
	-111.442	-1.99932e-09	-1.82468e-11		1.52459	1.61566	1.06714									1.18272	1.70877	1.00168									1.86171	2.17863	1.2935	1.84191							0.680169	0.932973	0.794933	1.13986
	-111.402	-1.99719e-09	-1.83754e-11		4.0075	1.9101	1.39823									0.964346	1.15424	1.04309									1.76722	2.27566	1.56164	1.31901							0.582685	0.919771	0.791613	0.62732
	-111.362	-1.99434e-09	-1.84255e-11		1.3351	1.5105	1.34595									0.636548	0.633094	0.848015									1.97534	2.77029	1.32932	2.50393							1.02082	0.916466	0.869026	0.83001
	-111.322	-1.99066e-09	-1.844e-11		1.56973	1.4974	1.28556									1.84716	1.47228	0.478358									2.00165	0.97162	1.09514	1.30477							0.564252	0.987642	0.97777	0.841202
	-111.282	-1.98667e-09	-1.84587e-11		1.54688	1.70149	1.05297									1.17256	0.9918	0.999427									1.5502	2.31506	1.61781	2.54242							0.857221	1.25629	0.84021	0.612351
	-111.242	-1.98271e-09	-1.86139e-11		1.93241	1.79882	1.34898									0.60794	1.167	0.463268									1.30947	1.79133	1.33224	1.64796							0.807805	0.714947	0.763985	0.621765
	-111.202	-1.97844e-09	-1.90598e-11		1.77889	1.56783	0.909138									0.778533	0.516779	0.798668									1.49972	1.84677	1.46385	1.49886							1.52591	1.01959	0.778636	0.735093
	-111.162	-1.9732e-09	-1.97301e-11		1.68788	1.25775	1.14066									1.12458	0.696756	1.08696									1.40218	2.65605	1.39967	1.53752							0.742115	0.613541	1.3234	0.717038
	-111.122	-1.96686e-09	-2.02803e-11		1.0885	1.70072	0.925719									0.790598	1.03314	1.36559									1.94311	1.8833	1.89579	1.62902							0.852298	1.07716	1.134	0.667135
	-111.082	-1.96001e-09	-2.03394e-11		0.623395	1.32058	1.06606									1.09666	1.55743	1.34671									1.87343	2.3645	1.20135	1.59531							0.655613	0.745883	1.12331	0.526913
	-111.042	-1.95337e-09	-1.98119e-11		1.23902	1.94205	1.01585									0.930807	0.784892	1.17652									1.32049	2.34429	1.86699	1.5277							0.673528	0.872529	1.01981	0.872404
	-111.002	-1.94721e-09	-1.89939e-11		0.803074	2.49302	1.76153									0.98816	0.952663	1.37073									1.45447	1.69611	0.89398	1.95696							0.809137	0.868789	0.787708	0.630469
	-110.962	-1.9415e-09	-1.84281e-11		0.909953	1.81838	1.04085									0.888999	0.635443	0.662519									1.3323	1.92293	1.63445	1.49							0.761448	1.11539	0.56942	0.713859
	-110.922	-1.93628e-09	-1.84984e-11		1.31925	1.90543	1.58									0.924546	0.665062	0.880811									1.65506	1.83593	1.32233	1.39638							1.08598	0.902328	0.712639	0.740412
	-110.882	-1.93173e-09	-1.90559e-11		1.0239	1.89943	1.23138									0.417122	0.777738	0.89576									1.48993	1.39918	1.45979	1.41701							0.677132	0.938401	0.372967	0.600908
	-110.842	-1.92783e-09	-1.95514e-11		1.47572	1.4901	1.40896									1.20598	0.745739	0.79798									1.05752	1.81217	1.16264	1.97914							0.844342	0.696061	1.03369	0.986679
	-110.802	-1.92437e-09	-1.96317e-11		1.48895	2.99774	1.18074									0.882618	0.97619	0.992849									1.37037	1.62696	1.35604	0.95981							0.624209	0.901461	1.03113	0.736922
	-110.762	-1.92126e-09	-1.9511e-11		2.00234	1.95728	1.57024									1.16168	0.968665	1.09242									1.14096	2.24836	1.29358	2.02999							0.660363	0.472466	0.769839	0.59309
	-110.722	-1.91858e-09	-1.96861e-11		3.97964	1.90321	1.01318									1.07242	1.05818	0.859255									1.89019	1.05979	1.26724	1.20459							0.76403	0.751989	0.639396	0.833908
	-110.682	-1.91624e-09	-2.03395e-11		1.82091	1.77534	1.18326									1.00853	0.849187	1.02361									1.4915	1.73238	1.40777	1.53017							0.672037	0.955223	0.887007	0.614034
	-110.642	-1.9138e-09	-2.10489e-11		1.38378	2.13465	0.899408									1.18723	0.989474	0.846847									1.96698	2.10004	1.31701	1.53966							0.814591	1.1124	1.21453	0.611497
	-110.602	-1.9107e-09	-2.10763e-11		1.60599	1.39051	1.33695									0.718861	0.81768	0.833671									1.80543	1.27288	1.4242	1.20431							0.815097	1.17161	1.14654	0.979108
	-110.562	-1.90656e-09	-2.00293e-11		1.40514	1.88925	1.36531									1.12375	1.0929	0.676757									2.58443	1.70077	1.4246	1.2854							0.688203	0.714995	0.686198	0.395844
	-110.522	-1.90131e-09	-1.83248e-11		1.19382	0.727605	1.06509									0.881558	0.905895	1.03648									1.40976	1.918	1.76923	1.22289							1.02496	0.733004	1.08644	0.681919
	-110.482	-1.89533e-09	-1.69583e-11		1.39305	2.28315	1.21058									1.54023	0.739653	1.07377									2.1716	1.86852	2.00827	1.34761							0.984307	1.20959	1.19748	0.630063
	-110.442	-1.88937e-09	-1.67223e-11		1.31345	1.71902	1.25233									1.04016	1.50716	0.826538									1.84715	1.96134	1.74127	1.67663							0.683684	1.35375	0.963809	0.832992
	-110.402	-1.88413e-09	-1.76106e-11		1.88538	3.04833	1.18169									0.674274	0.8	0.820152									1.80738	1.17453	1.66504	2.90357							0.722382	0.698764	1.44473	1.17395
	-110.362	-1.87974e-09	-1.8937e-11		1.23544	2.04067	1.44959									1.09091	0.707169	0.778351									0.990911	2.3972	1.32726	0.854782							0.687456	0.561251	0.626695	0.957858
	-110.322	-1.87585e-09	-1.99397e-11		1.28455	1.28336	1.58074									0.851732	1.11102	0.967583									1.86816	2.02783	1.91525	1.46897							0.583975	0.728094	0.703397	0.594549
	-110.282	-1.87198e-09	-2.02571e-11		1.81358	1.20282	1.43035									0.837917	1.12079	0.678074									1.30219	2.66643	1.11975	1.39625							0.460825	0.779637	0.89281	1.13003
	-110.242	-1.86794e-09	-1.99775e-11		2.20276	1.84604	1.04488									0.893855	1.3612	1.33333									1.22618	1.59833	1.28619	0.660057							1.02674	0.685239	2.1945	0.884683
	-110.202	-1.86369e-09	-1.94304e-11		1.17786	2.12909	1.28316									0.947257	1.12737	0.603075									1.83647	2.15957	1.39556	1.26912							0.679213	0.935836	0.567796	0.735782
	-110.162	-1.85924e-09	-1.89612e-11		1.39161	1.36947	0.570966									1.34912	1.04877	0.669262									1.29776	1.5736	1.73109	1.475							0.669899	0.758775	0.572514	0.616257
	-110.122	-1.85473e-09	-1.8773e-11		1.85268	2.30255	1.51408									0.917841	1.36645	0.749705									0.845541	2.38101	0.677094	1.54764							0.793603	0.851464	0.654948	0.678718
	-110.082	-1.85034e-09	-1.8876e-11		1.79872	1.53024	1.48776									0.666795	0.815017	1.11052									1.02477	1.39016	1.20838	2.0562							0.916388	0.735652	0.834047	1.00526
	-110.042	-1.84614e-09	-1.91561e-11		1.31388	1.74121	1.42677									1.74194	0.90249	0.842991									1.39403	2.00984	1.1099	2.10509							0.860092	0.780436	0.810815	1.17512
	-110.002	-1.84197e-09	-1.945e-11		1.63621	1.42233	0.398374									1.85114	1.14602	0.860236									1.92247	2.20046	1.41088	1.51494							0.773743	0.951254	0.613693	1.00525
	-109.963	-1.83773e-09	-1.95525e-11		1.32337	1.99166	1.14459									0.500917	0.674716	0.789003									1.37317	2.21635	0.872273	1.27415							0.876021	0.836592	1.0157	0.738487
	-109.923	-1.83352e-09	-1.92607e-11		1.49878	1.31166	0.75									0.602792	0.95619	0.93001									1.8995	2.13011	1.6696	1.85701							0.810402	1.83443	0.868542	1.45667
	-109.883	-1.82957e-09	-1.85248e-11		0.960961	1.97585	0.502988									1.25679	0.768573	1.0198									1.9246	2.45311	1.20083	1.37059							1.30447	0.450215	0.774914	2.15511
	-109.843	-1.82589e-09	-1.75577e-11		2.10454	1.862	1.32962									0.739535	0.617091	1.68301									1.63648	2.4071	1.30891	1.38148							0.916506	1.04156	0.772897	0.924944
	-109.803	-1.82222e-09	-1.67602e-11		2.10599	1.78027	1.18915									0.718836	1.3338	1.25058									1.60866	2.6476	2.20739	1.41921							0.86629	0.919177	0.870548	0.691855
	-109.763	-1.81833e-09	-1.65214e-11		1.13652	2.29216	1.40551									1.08878	1.45603	0.594695									1.36438	2.56102	1.32804	1.7657							0.542578	1.14827	0.732955	0.792873
	-109.723	-1.81425e-09	-1.70121e-11		0.642553	2.05452	1.10653									0.984375	1.11765	0.696721									1.11083	2.03781	1.64108	1.78743							0.68153	0.621598	0.965999	0.45918
	-109.683	-1.81019e-09	-1.80354e-11		0.875	2.22196	0.906926									0.90653	1.35763	0.628964									1.58662	2.52838	1.3741	1.3708							0.549683	0.66057	0.996327	1.02757
	-109.643	-1.80629e-09	-1.90474e-11		2.05717	1.50492	1.69192									1.18709	1.11097	0.702253									1.42639	2.19733	2.25925	1.39784							0.741382	1.20888	0.925193	0.676506
	-109.603	-1.8027e-09	-1.94936e-11		1.13187	1.53083	1.67925									1.04096	0.823071	0.616156									1.59863	1.69303	1.43197	1.33999							0.811237	0.58066	0.973425	0.585133
	-109.563	-1.7996e-09	-1.93047e-11		0.599026	1.60054	1.64351									0.656211	0.484115	0.738413									1.57501	2.93257	1.42695	1.43387							0.670864	0.635392	1.67692	1.2844
	-109.523	-1.79699e-09	-1.90065e-11		3.2821	1.68249	1.39463									1.03739	0.890151	1.59655									1.7182	1.97901	1.42871	2.45193							0.689052	0.930667	0.759501	0.966332
	-109.483	-1.79442e-09	-1.91625e-11		0.812597	1.56773	1.2777									0.658576	1.14653	0.989098									1.06689	1.73593	2.19978	1.53818							0.649966	0.88693	0.728181	0.520849
	-109.443	-1.79121e-09	-1.97084e-11		1.813	1.81238	1.35049									0.702326	0.521739	0.825082									1.55687	2.51687	1.53916	1.37523							0.834439	1.28031	0.752401	0.587166
	-109.403	-1.78698e-09	-1.9999e-11		1.06048	2.14764	1.36495									0.642322	1.09645	0.6892									1.20824	1.86087	1.60853	2.74892							0.938658	0.930796	0.965233	0.696516
	-109.363	-1.78187e-09	-1.95366e-11		0.949137	1.59837	1.11154									0.621647	0.646602	0.716538									1.23974	1.19236	2.39343	1.00085							0.789224	0.924908	1.07356	1.10865
	-109.323	-1.77646e-09	-1.85005e-11		0.778072	1.61348	1.61504									0.649096	0.710775	0.50935									1.63831	2.04092	1.68953	2.9788							0.688795	1.11015	0.792994	0.700717
	-109.283	-1.77141e-09	-1.7496e-11		0.616287	1.718	1.71233									0.803807	0.349866	0.696847									1.28951	1.46189	1.55518	1.24014							0.885415	0.752572	0.743857	0.978621
	-109.243	-1.76723e-09	-1.69178e-11		1.24356	1.09045	0.922156									1.30286	1.14458	0.731383									1.648	1.53764	1.53413	1.59843							1.20871	0.732275	0.729313	0.628119
	-109.203	-1.76402e-09	-1.66831e-11		1.12617	1.80769	1.37427									0.681182	1.11043	0.833521									1.46744	2.35871	1.59542	1.48162							0.693945	0.925354	0.87959	0.79718
	-109.163	-1.76151e-09	-1.65238e-11		0.995334	2.20677	1.49281									1.06595	0.770893	0.633005									1.65387	1.75013	1.57745	2.02866							1.35902	0.831994	0.832283	0.816074
	-109.123	-1.75922e-09	-1.63771e-11		1.10436	1.6465	1.14795									1.07679	0.862963	0.549419									1.53822	1.04406	1.57686	1.83303							0.886857	1.20201	0.77888	0.654898
	-109.083	-1.75666e-09	-1.64222e-11		3.23605	4.63079	1.38926									0.880695	0.597056	0.606589									1.54109	1.73423	1.89894	1.92921							0.686344	1.52414	0.794706	1.04927
	-109.043	-1.75349e-09	-1.67881e-11		2.42503	1.26623	1.06695									0.765478	0.877023	0.926372									1.95518	1.47345	1.7156	1.49651							0.812908	0.823762	0.750976	0.675396
	-109.003	-1.74957e-09	-1.732e-11		0.848485	2.03279	1.25346									0.815515	1.28714	1.20508									1.06044	1.12005	1.4461	1.35062							1.295	0.701336	0.842917	0.596659
	-108.963	-1.745e-09	-1.76956e-11		1.52554	2.09106	2.09347									0.812069	0.604869	0.733959									0.903772	1.85272	1.50524	1.39796							0.741578	1.27394	0.593759	1.04855
	-108.923	-1.74004e-09	-1.77654e-11		1.26013	1.73487	0.837875									1.09327	0.765971	0.803048									1.28529	2.00738	1.39554	1.97306							1.04142	0.832514	0.729732	0.962779
	-108.883	-1.73489e-09	-1.77183e-11		1.32284	1.29731	1.63644									1.31106	0.802742	1.52424									1.95725	2.72423	1.31361	1.83053							1.12995	0.784601	1.07651	0.929875
	-108.843	-1.72954e-09	-1.78701e-11		0.943719	1.61032	1.25041									1.02241	0.637913	0.849537									1.3635	1.5416	1.5308	2.49552							0.888724	0.657841	0.999538	0.765972
	-108.803	-1.72395e-09	-1.83118e-11		1.51161	1.40957	1.25274									1.12818	0.686482	0.665929									1.72896	1.89896	1.60551	1.79112							0.711574	0.722578	0.737696	1.06498
	-108.763	-1.71835e-09	-1.8807e-11		1.35201	0.894019	0.681754									1.06108	0.998141	0.787261									1.3234	2.39739	1.01175	2.65302							1.89031	0.927674	0.893812	0.441937
	-108.723	-1.71317e-09	-1.9016e-11		1.20174	1.9725	1.05861									1.13568	0.693994	0.543654									1.43829	2.17668	1.52906	1.56151							0.662099	1.07932	0.852803	0.446833
	-108.683	-1.70873e-09	-1.87559e-11		1.51896	2.01151	1.13812									0.520737	0.649903	0.830189									1.37629	1.56625	1.46525	1.59285							0.724656	0.844586	0.868221	0.760341
	-108.643	-1.70494e-09	-1.80599e-11		1.72128	3.34929	1.13438									0.845979	0.857237	1.58621									1.19785	2.78384	1.05303	1.71297							0.584127	0.614907	0.814685	0.633934
	-108.603	-1.70139e-09	-1.71186e-11		1.61775	1.90318	1.52488									0.673077	0.750513	0.79868									1.52327	1.47688	1.60319	1.94998							0.855246	1.23304	0.708113	0.715701
	-108.563	-1.69755e-09	-1.62441e-11		1.81001	1.11723	1.39891									0.993485	0.546633	0.756824									2.11334	0.854304	1.79668	2.08135							0.728733	0.727822	0.697913	1.00056
	-108.523	-1.69295e-09	-1.58017e-11		1.26374	1.8187	1.45887									0.652952	0.706152	0.603846									1.67532	1.79824	2.082	1.19426							0.816561	0.616685	0.634681	0.780256
	-108.483	-1.68743e-09	-1.6019e-11		1.42465	1.74822	1.30989									0.794912	1.12473	0.655063									0.566977	1.3612	1.47993	1.67413							1.05949	0.781291	0.827139	0.687748
	-108.443	-1.68129e-09	-1.67808e-11		1.91146	1.22261	1.06025									0.728692	0.847985	0.971449									1.41235	2.03557	1.67642	1.91784							1.0093	0.776866	0.810309	1.30187
	-108.403	-1.67519e-09	-1.76651e-11		1.89399	1.84023	0.983415									0.989117	1.77778	0.949153									1.60978	1.53644	1.16642	2.99615							0.756697	1.47652	1.27686	0.918829
	-108.363	-1.66965e-09	-1.83052e-11		1.76067	1.97783	1.33819									0.740566	1.03194	0.758089									1.47438	1.75161	1.81545	1.24359							0.545283	0.800915	0.89903	0.86231
	-108.323	-1.66469e-09	-1.87405e-11		1.1208	1.64516	1.69335									1.24135	1.08078	0.861814									2.71734	1.70231	1.43177	1.70872							0.536037	1.28873	0.952882	0.88869
	-108.283	-1.66007e-09	-1.92757e-11		1.62178	1.59777	1.65239									1.21009	0.819927	0.498361									2.11728	1.92964	1.09633	1.67511							0.610147	1.29393	1.05725	0.659486
	-108.243	-1.6556e-09	-1.99566e-11		1.15123	1.90003	1.44987									0.884064	0.738324	0.605302									1.7636	2.6168	1.90375	2.89668							0.860685	1.06497	1.03805	0.679294
	-108.203	-1.65124e-09	-2.0369e-11		1.94366	2.1873	1.57401									0.929703	0.815821	0.523308									1.60638	2.51855	1.69314	1.56189							1.30414	0.881931	0.909886	0.658355
	-108.163	-1.64691e-09	-2.0078e-11		1.37968	2.09105	1.53766									0.61553	0.522436	0.599559									1.66812	1.45809	2.06563	2.29097							0.552253	1.03468	0.739949	0.879897
	-108.123	-1.64247e-09	-1.91262e-11		0.776753	1.37927	1.4168									1.00489	0.707477	0.850218									2.03775	1.74218	1.46451	1.56221							1.18559	0.770294	1.13784	0.970856
	-108.083	-1.63783e-09	-1.79552e-11		1.40519	2.0844	1.28397									0.833333	1.26759	1.10788									1.36922	1.72728	1.82268	1.64529							0.775499	0.731078	1.02942	0.482311
	-108.043	-1.63313e-09	-1.69291e-11		0.88748	2.07446	1.30214									1.13752	1.14476	0.640115									1.5763	1.74195	1.89916	1.38393							0.689055	0.66843	1.13756	1.34372
	-108.003	-1.62882e-09	-1.60995e-11		1.62128	1.60049	1.11496									0.541744	0.735484	0.675325									1.47283	1.59473	1.61517	1.68946							0.678284	1.59746	1.36409	0.737243
	-107.963	-1.62528e-09	-1.54286e-11		1.5102	1.88867	1.08381									0.753536	1.58285	1.91774									1.52214	1.63092	1.59313	1.42472							0.590549	0.839547	1.12803	0.854686
	-107.923	-1.62237e-09	-1.50841e-11		1.69144	1.75795	1.37293									1.05154	0.858544	0.826545									1.44776	1.60023	1.38064	1.5947							1.40411	1.10082	0.803252	0.842846
	-107.883	-1.61945e-09	-1.53516e-11		1.79322	1.24498	1.35601									1.10309	0.892802	1.22626									1.50403	2.6145	1.38498	0.896652							1.35879	1.2553	1.3048	0.553023
	-107.843	-1.61597e-09	-1.62067e-11		1.47107	1.96024	1.10621									0.751351	2.05976	2.01329									1.36742	1.67618	1.79646	1.63491							0.897304	0.746328	1.17675	0.866334
	-107.803	-1.61189e-09	-1.71093e-11		1.26904	1.58228	1.51035									0.622086	0.882943	0.88161									1.20743	1.59864	1.60427	1.75368							0.763279	1.09116	0.894529	0.808525
	-107.763	-1.60749e-09	-1.74257e-11		1.89972	1.8917	1.48848									0.856085	1.92541	0.664751									1.35972	1.53506	1.49743	2.0331							0.988008	1.49718	1.26014	1.06009
	-107.723	-1.60308e-09	-1.70813e-11		1.45226	1.48148	1.46921									0.777062	0.877147	0.591572									1.94922	1.79388	2.26676	2.67495							0.744007	0.888751	1.53584	1.11683
	-107.683	-1.59886e-09	-1.66649e-11		1.36776	1.08489	1.31384									0.931466	0.877333	0.884675									1.4595	1.6528	1.23978	1.25538							0.750154	0.913636	1.11772	0.443731
	-107.643	-1.59501e-09	-1.68521e-11		1.133	1.71725	1.3978									0.968085	1.04101	0.901288									1.6716	2.15198	1.66329	1.35789							1.4742	0.948377	1.18273	0.980643
	-107.603	-1.59152e-09	-1.77897e-11		1.43364	1.72264	1.91411									0.616587	0.842448	0.537736									1.29685	2.10606	1.46382	1.7505							0.573674	0.999015	0.615162	1.25112
	-107.563	-1.58817e-09	-1.89773e-11		1.50108	2.15643	1.39153									0.596321	1.98841	0.609173									2.63212	1.51785	1.4835	1.5842							0.540037	0.949464	0.629805	0.792913
	-107.523	-1.58466e-09	-1.9617e-11		1.30297	1.69352	1.68759									0.824151	0.707267	1.23128									2.02113	0.99789	1.43749	1.69331							1.04199	1.05355	1.60512	1.03202
	-107.483	-1.58077e-09	-1.91644e-11		1.31471	1.71016	1.68425									0.789151	0.749254	1.48418									1.71487	1.6466	1.36388	1.99818							0.665211	1.17232	0.968157	0.536624
	-107.443	-1.57645e-09	-1.7753e-11		1.28269	2.75063	1.25616									1.34747	0.931069	0.576054									1.60513	2.46234	1.25135	1.83174							0.83159	1.16534	1.36903	0.809958
	-107.403	-1.57184e-09	-1.61119e-11		1.19539	2.4965	1.20142									0.808971	0.886866	0.655914									2.3459	1.32394	1.83106	1.76708							1.26499	0.852672	0.560294	1.14752
	-107.363	-1.56729e-09	-1.49672e-11		1.22101	1.60511	1.31725									0.751369	0.753571	0.582207									1.64897	1.82079	1.43694	1.6507							0.656807	0.941889	0.761791	0.831838
	-107.323	-1.56308e-09	-1.4542e-11		0.598101	1.59327	1.87243									0.529924	0.762284	0.691299									1.60281	2.46992	1.85436	1.8738							0.449054	1.26499	0.498715	0.412416
	-107.283	-1.55919e-09	-1.46693e-11		0.430722	1.53059	0.975143									0.954318	1.31548	0.677122									2.37084	1.42098	1.03417	1.58192							0.709831	1.12659	0.614639	0.692715
	-107.243	-1.55529e-09	-1.51711e-11		2.46188	1.57018	1.37687									0.784678	0.66388	0.738069									1.36635	1.67881	2.36705	1.65642							0.56148	0.990939	1.03386	0.903847
	-107.203	-1.55105e-09	-1.59044e-11		1.48075	1.79194	1.29213									1.11115	0.898968	0.731662									1.62381	1.6782	1.61226	1.76905							1.80557	1.10678	1.6536	1.64164
	-107.163	-1.54648e-09	-1.65908e-11		1.50894	1.90015	1.54722									0.509333	0.729005	0.769475									1.30426	1.99718	2.37707	1.51396							0.896556	1.02228	0.871095	1.12957
	-107.123	-1.54194e-09	-1.69345e-11		1.5482	1.76634	1.42648									0.57948	1.51744	1.78387									1.49494	2.10691	1.75818	1.63805							0.74347	1.07617	0.702188	0.610286
	-107.083	-1.53778e-09	-1.69722e-11		2.53318	1.77823	1.0887									0.593583	0.729401	0.94968									1.37117	2.46988	0.855196	1.47924							0.644847	1.068	0.989559	1.43674
	-107.043	-1.53403e-09	-1.71185e-11		1.48424	1.78704	0.730662									1.04976	0.851675	0.840762									1.49423	2.47711	1.41478	1.70619							0.756142	1.82658	0.590983	1.24377
	-107.003	-1.53042e-09	-1.77334e-11		1.40286	1.76435	0.968442									0.504329	1.16354	0.822932									1.42888	1.45825	1.4394	1.59838							0.925054	1.3911	0.848392	1.01007
	-106.963	-1.52667e-09	-1.86599e-11		1.61185	1.56309	1.04823									0.642973	0.78876	1.29965									1.6732	2.01368	1.70532	1.87078							0.939992	1.50117	0.629779	0.812846
	-106.923	-1.52255e-09	-1.92784e-11		1.85745	1.95807	0.654851									0.821479	1.14659	0.794872									1.27807	2.17863	0.93219	1.60836							0.662204	0.814916	0.652814	1.12593
	-106.883	-1.51792e-09	-1.91026e-11		1.54333	2.37763	1.20784									0.549669	0.924237	0.607495									1.25053	1.40799	1.85186	1.67658							1.13769	1.3966	1.02848	0.981565
	-106.843	-1.51271e-09	-1.82845e-11		1.48614	1.5997	1.03387									0.528706	1.10672	1.14675									1.41013	2.00422	1.7895	1.51519							0.518084	1.18949	0.884355	0.712586
	-106.803	-1.50706e-09	-1.74219e-11		0.975167	1.77371	1.51184									0.895196	1.10115	0.912685									1.66721	1.16088	1.17864	1.86891							0.770351	1.18294	0.60827	1.02753
	-106.763	-1.50143e-09	-1.69047e-11		2.22965	1.38182	1.35911									0.681073	1.22615	1.02222									1.68174	1.30996	1.53324	1.50809							0.951518	0.721039	0.811426	0.747865
	-106.723	-1.49629e-09	-1.66194e-11		1.13247	1.79129	0.583433									0.703676	0.735314	0.702752									1.50964	1.99716	2.10176	1.63307							0.76924	0.989549	0.966043	0.866477
	-106.683	-1.49176e-09	-1.62947e-11		1.11054	1.81973	1.04938									0.629712	1.48032	1.76867									1.56282	2.13073	1.97387	1.5603							0.779481	0.794433	0.927512	0.89429
	-106.643	-1.48752e-09	-1.59078e-11		1.24916	1.70037	1.28159									0.531356	0.915051	0.921824									1.31387	1.21178	1.53725	1.58551							1.07563	0.896608	0.847533	0.942335
	-106.603	-1.48315e-09	-1.56225e-11		1.6516	1.92228	1.13465									0.853715	0.677468	0.963452									1.47985	1.7063	1.66231	1.27131							1.47495	1.13264	1.17728	0.795664
	-106.563	-1.47851e-09	-1.54852e-11		1.20625	2.01736	1.01225									1.03318	1.13936	0.825414									1.41026	1.77009	1.19308	1.65203							0.740968	0.963802	1.23183	0.762237
	-106.523	-1.47378e-09	-1.53841e-11		1.93211	2.19301	1.02419									1.59918	0.922964	0.630416									1.56394	1.50205	1.36653	1.05757							0.619331	0.968124	1.15323	0.5673
	-106.483	-1.4693e-09	-1.53031e-11		1.34938	1.99105	1.28849									1.43056	1.02335	0.786957									1.4618	1.49155	0.864861	1.71856							0.79472	0.971507	0.7174	1.21682
	-106.443	-1.46528e-09	-1.54472e-11		1.3673	1.37119	0.960145									0.686093	1.16625	0.884784									1.53234	1.58312	1.77855	1.22374							0.518257	1.04463	0.572708	0.874523
	-106.403	-1.4617e-09	-1.59885e-11		1.86919	2.35821	1.77024									0.893217	0.722438	0.863826									1.80506	2.04429	1.71722	0.721067							0.788541	0.958525	0.693137	0.946858
	-106.363	-1.45825e-09	-1.67282e-11		1.63452	2.01338	1.33497									0.660479	1.44158	0.715054									1.45613	1.71836	1.44919	1.57563							0.970553	1.15187	0.848803	0.687375
	-106.323	-1.45455e-09	-1.7166e-11		2.33709	1.94118	1.37911									1.04403	0.840371	0.458289									1.50646	1.30563	1.65803	1.38083							0.709853	0.947516	1.00584	0.790498
	-106.283	-1.45038e-09	-1.69868e-11		1.63499	2.12268	1.41373									1.2734	1.63901	0.682897									1.34702	1.641	0.823011	1.53641							0.53733	0.994758	0.945055	0.833657
	-106.243	-1.44591e-09	-1.63917e-11		2.37111	1.86428	1.23539									0.826472	0.927649	0.791214									1.60884	1.4385	0.710153	1.49928							1.07396	0.9543	0.391799	0.571056
	-106.203	-1.44156e-09	-1.58532e-11		1.5076	1.88028	1.12915									1.0355	1.38319	1.7819									1.35519	1.34493	1.46561	1.24603							0.726485	1.2168	0.588854	1.49791
	-106.163	-1.43765e-09	-1.5626e-11		2.52845	1.51573	1.40409									1.16743	0.853451	0.88717									1.2405	1.44369	1.91071	1.58581							0.718788	0.67335	0.75619	0.997633
	-106.123	-1.43413e-09	-1.56231e-11		3.32313	1.32124	1.5809									0.770737	0.791713	0.990099									1.44658	2.73552	2.24527	1.7829							0.967601	0.750197	0.667503	0.514503
	-106.083	-1.43054e-09	-1.57129e-11		1.6788	1.58115	1.34985									1.03429	1.23945	0.868396									1.77713	2.26984	1.43198	1.57699							0.823041	0.768383	0.631619	0.589236
	-106.043	-1.42641e-09	-1.59505e-11		1.15125	2.05528	1.09701									0.751948	1.95624	0.959459									1.713	1.619	0.877051	1.26817							0.883164	0.968791	0.611056	0.812782
	-106.003	-1.42161e-09	-1.64641e-11		0.946035	1.63248	1.33194									1.19004	0.625081	0.71338									1.35928	1.12114	0.922517	1.75234							1.7547	1.20566	0.725823	0.586916
	-105.964	-1.41658e-09	-1.72283e-11		1.08411	1.30825	1.17931									1.22621	0.740658	0.556972									1.69798	1.88924	2.48966	1.8047							0.810189	0.920244	0.654669	0.976068
	-105.924	-1.41199e-09	-1.8041e-11		1.5035	1.81498	1.15848									0.775105	1.28571	0.843572									1.97663	1.15511	1.08511	1.66996							1.24469	0.804647	0.592363	2.07909
	-105.884	-1.40822e-09	-1.86672e-11		0.482078	2.10708	0.681878									1.06634	1.16912	0.754873									1.92352	1.80959	1.33985	1.80997							0.805278	0.825906	0.626772	0.771405
	-105.844	-1.4051e-09	-1.89226e-11		1.11198	2.52978	0.861592									1.45881	0.696673	0.797373									1.10499	1.20461	1.52949	1.61241							0.596656	1.08615	0.655399	1.57372
	-105.804	-1.40205e-09	-1.86861e-11		1.42367	2.18704	0.614238									1.2332	0.876551	1.0694									1.86199	1.51417	1.09095	1.81601							0.662319	1.03677	0.601151	1.05224
	-105.764	-1.39854e-09	-1.79835e-11		1.29994	1.86286	0.988956									1.79962	1.32577	1.03781									1.5075	1.65566	0.630241	2.15572							0.870215	2.06738	0.811944	0.56268
	-105.724	-1.39438e-09	-1.70749e-11		1.11576	1.45686	1.00334									0.891691	0.892837	0.683893									1.37147	1.02341	0.966603	1.58707							0.847709	1.08755	0.766845	0.704633
	-105.684	-1.38972e-09	-1.63262e-11		1.2081	1.63432	1.56908									0.837748	0.929032	1.50768									1.36737	1.62282	1.58446	1.78014							1.53773	1.88671	0.730204	0.554778
	-105.644	-1.38478e-09	-1.59261e-11		1.82971	1.14653	1.69274									1.0321	1.03944	1.18115									1.40428	1.39529	1.55359	2.3482							0.639214	1.05956	0.860077	0.74364
	-105.604	-1.37977e-09	-1.57738e-11		0.660029	2.23134	1.89293									0.847328	0.794173	0.739202									1.88843	1.78385	1.50604	1.31071							0.486621	2.01226	0.673298	0.80553
	-105.564	-1.3749e-09	-1.56614e-11		2.05429	1.50711	1.48964									1.17794	0.669521	0.997917									1.48166	2.62508	1.30085	1.90623							0.897943	1.03875	0.729975	0.911222
	-105.524	-1.37031e-09	-1.55033e-11		1.52244	2.32519	1.45753									0.99318	0.768556	0.812431									1.39954	1.74027	1.24942	1.63633							2.17813	1.16329	0.732833	0.702933
	-105.484	-1.36599e-09	-1.53734e-11		1.22242	1.97147	1.41084									0.758845	1.08185	1.29751									1.51316	1.85108	1.51953	1.49263							0.705867	1.54174	1.00165	0.682077
	-105.444	-1.36183e-09	-1.53844e-11		1.43711	2.28867	1.66898									1.02112	0.442424	0.869833									1.1383	1.84747	1.44872	1.6341							0.668732	0.742818	0.671464	0.435151
	-105.404	-1.35783e-09	-1.55605e-11		1.94716	1.89663	0.869742									0.9362	0.823484	0.937981									1.4064	1.7921	1.32245	2.51375							0.993236	1.07988	1.0203	0.940887
	-105.364	-1.35404e-09	-1.57683e-11		1.4462	1.97272	1.31468									0.780656	1.624	0.938436									0.807206	1.71512	1.63583	1.83327							0.675803	0.590866	0.636446	1.10193
	-105.324	-1.35048e-09	-1.57439e-11		0.65285	1.25112	1.87623									0.8	1.08967	0.650697									1.33956	1.79491	1.39625	0.480939							1.30007	0.899487	0.568372	0.781567
	-105.284	-1.34703e-09	-1.52866e-11		1.5451	2.2928	1.97033									0.940417	0.897943	0.697859									1.47679	1.7758	2.23723	1.92575							0.836363	1.31107	0.972117	1.0626
	-105.244	-1.34343e-09	-1.45422e-11		0.943717	1.40794	1.59108									0.944615	1.61538	0.466887									2.06568	1.9118	1.52883	1.75097							0.726533	0.79517	1.02217	0.906413
	-105.204	-1.33938e-09	-1.40561e-11		1.65051	1.59725	1.28471									1.00543	0.573933	0.994678									1.44032	1.89921	1.59149	1.17594							0.612661	0.826	0.744312	0.942198
	-105.164	-1.33471e-09	-1.43665e-11		1.63429	1.60593	1.4699									0.843467	1.07546	0.746778									1.40383	2.31172	2.47947	2.42292							0.749594	1.04309	0.673803	0.829429
	-105.124	-1.32957e-09	-1.54442e-11		1.29664	1.26072	1.35214									0.909416	1.59107	0.768342									0.921443	2.15039	1.70871	1.7438							0.986132	0.983794	0.639591	1.08189
	-105.084	-1.32447e-09	-1.66198e-11		1.25701	1.31676	1.44674									0.824383	0.838095	1.3018									2.26866	1.68906	1.57963	1.78811							1.01567	0.941748	0.617909	1.09917
	-105.044	-1.31999e-09	-1.71688e-11		1.53598	2.04034	1.46217									0.743788	1.27816	0.801927									1.14327	1.91102	1.21591	1.90853							0.667473	1.04494	0.658635	0.636787
	-105.004	-1.31632e-09	-1.69398e-11		1.44622	1.71487	1.58158									1.05755	0.599309	0.487409									0.355737	2.46329	1.50976	1.27531							0.870007	1.25535	0.728874	0.941184
	-104.964	-1.31327e-09	-1.63641e-11		0.754695	2.23749	1.56506									0.829114	1.13324	0.940079									1.70533	1.80974	1.60039	1.40094							0.771004	0.806433	0.519322	0.599115
	-104.924	-1.31039e-09	-1.5929e-11		0.53365	1.5023	1.35634									0.969741	1.3057	0.968367									1.79581	1.75942	1.43402	1.6777							0.695069	0.837021	0.946766	0.469922
	-104.884	-1.30736e-09	-1.57396e-11		1.30164	2.10668	1.45007									1.05287	0.903922	0.908062									1.3758	1.76018	1.49033	1.95748							0.961355	0.865192	0.656404	0.892515
	-104.844	-1.30402e-09	-1.55641e-11		1.32321	1.34703	1.33729									0.792317	2.43013	0.866667									1.3344	2.22536	1.51224	1.33567							0.713488	0.938491	0.757762	0.687068
	-104.804	-1.30032e-09	-1.51835e-11		1.24568	1.96711	1.1631									0.873655	0.776463	0.796596									2.14145	2.17906	1.6572	1.95399							0.69849	1.23366	1.0552	0.491956
	-104.764	-1.29636e-09	-1.46294e-11		0.831707	1.62731	1.11798									0.783355	0.343034	0.719703									1.65568	2.44044	1.38796	1.85521							0.744685	0.577774	0.878095	0.499695
	-104.724	-1.29235e-09	-1.41289e-11		1.79918	0.922355	0.542056									1.2011	0.891509	1.12916									1.39081	2.48686	1.47029	2.80778							0.614941	0.95364	0.71077	0.695692
	-104.684	-1.28839e-09	-1.39165e-11		1.25594	0.992457	1.35085									0.610608	0.703911	0.734807									1.46763	2.16526	1.56842	1.39435							0.665696	0.814062	0.800682	1.05295
	-104.644	-1.28437e-09	-1.41199e-11		1.36184	0.597874	1.67662									1.04723	0.690909	1.38538									1.12388	1.50731	2.00363	1.89726							0.983952	1.08794	0.887077	0.817419
	-104.604	-1.28018e-09	-1.47377e-11		1.26923	1.71807	1.33574									0.83209	0.684909	0.447244									1.37707	2.34355	2.19062	1.31243							1.10448	0.735828	1.73094	0.817666
	-104.564	-1.2758e-09	-1.56337e-11		2.13528	1.30314	1.6638									0.740023	1.11975	1.59078									1.28518	1.82471	2.2682	1.86057							0.690325	1.011	0.774368	0.605395
	-104.524	-1.27124e-09	-1.65484e-11		1.76052	2.00765	1.1323									1.20374	0.662854	1.42944									2.11412	1.69367	1.48621	1.35618							0.482608	0.754613	0.85958	0.77753
	-104.484	-1.26645e-09	-1.71855e-11		1.34477	1.81267	1.41694									0.790102	0.790816	0.577358									1.40887	1.80416	1.7955	1.33973							0.606245	0.963956	0.653553	0.663964
	-104.444	-1.26149e-09	-1.73499e-11		1.51967	1.64094	1.27578									0.626556	0.926335	0.845869									1.42149	1.30962	1.49117	1.52193							1.05745	0.906758	1.04414	0.597723
	-104.404	-1.25671e-09	-1.70345e-11		1.20905	0.980392	1.07663									0.788732	1.17778	0.618005									1.93416	2.26455	1.444	1.7057							0.660195	1.10629	0.700291	0.597415
	-104.364	-1.25259e-09	-1.6387e-11		1.36899	1.41766	1.43018									1.23315	0.723853	0.491892									1.28512	1.36142	1.33718	1.77837							0.645914	1.13097	0.687273	0.46338
	-104.324	-1.24945e-09	-1.56089e-11		1.25321	1.48446	1.15303									0.775591	0.959199	1.14877									1.40102	1.67012	1.79443	1.66399							0.86735	0.900605	0.638893	0.463124
	-104.284	-1.24723e-09	-1.49007e-11		1.89342	0.946771	1.5876									1.10113	0.667311	1.13676									1.35019	2.32116	1.57806	1.67659							0.754618	0.84854	0.770924	0.867057
	-104.244	-1.24549e-09	-1.44795e-11		1.86304	1.894	1.77683									0.849341	1.08872	0.667322									1.28173	1.80156	1.41492	2.02906							0.585932	0.811813	0.652176	0.835221
	-104.204	-1.24361e-09	-1.45442e-11		1.41015	2.07362	1.40903									1.09369	0.759178	0.735958									1.32462	2.00748	1.54888	1.60505							0.850937	0.975369	0.610868	1.26264
	-104.164	-1.241e-09	-1.50997e-11		1.51308	1.72121	2.02416									1.96694	1.18252	0.78705									1.43388	0.745883	1.5417	2.16616							0.743326	0.973998	0.539692	0.747273
	-104.124	-1.23733e-09	-1.58113e-11		1.3977	1.91179	1.71795									1.422	0.601006	0.739949									1.87824	1.74484	1.56899	1.55608							0.706359	0.512217	0.63385	1.09551
	-104.084	-1.23253e-09	-1.61726e-11		1.11254	1.56456	0.669019									0.827316	0.649581	0.850962									1.09524	0.884803	2.37087	1.57358							0.643169	0.79141	0.600244	2.84764
	-104.044	-1.22682e-09	-1.5923e-11		1.59904	1.61376	1.05283									0.828877	1.05916	0.938608									1.40314	1.3462	1.51927	1.43521							0.995626	0.826843	0.746681	0.812645
	-104.004	-1.22065e-09	-1.52846e-11		1.82795	1.84	1.25753									0.779362	0.642096	0.865994									1.34057	1.37774	2.80662	1.31715							0.362544	0.860671	1.32021	0.759025
	-103.964	-1.21458e-09	-1.47524e-11		1.09797	1.23992	0.639361									0.72	0.718621	0.810093									1.18422	2.16098	1.75529	1.77319							0.667856	0.884008	0.901274	0.827967
	-103.924	-1.2092e-09	-1.46779e-11		1.58529	1.71156	1.44084									0.873315	1.11295	0.535885									1.68658	1.79142	1.37689	1.47092							0.976642	0.900783	0.764064	0.921978
	-103.884	-1.20503e-09	-1.50423e-11		1.77323	1.81383	1.42963									1.2381	1.04508	0.714724									1.37542	2.07733	1.59508	1.81216							0.596346	0.926735	0.570464	0.808455
	-103.844	-1.20221e-09	-1.55442e-11		1.0801	1.37336	1.23843									0.77392	0.842597	1									1.42363	2.08514	0.568389	1.92443							1.05042	1.24684	0.6479	1.7984
	-103.804	-1.20036e-09	-1.58417e-11		1.09617	1.82499	1.33739									0.915541	1.22465	0.898711									2.12382	1.84912	1.32095	1.6346							0.895853	0.803672	0.920306	0.781902
	-103.764	-1.19874e-09	-1.57488e-11		1.6075	1.68256	0.884726									1.04389	1.06235	0.715969									1.17081	1.58709	1.43417	1.80393							0.972406	0.91406	1.05286	0.906619
	-103.724	-1.19669e-09	-1.52898e-11		1.58988	1.07089	1.52736									1.39658	0.959093	0.955514									1.32111	1.16168	0.993334	1.65263							0.921098	1.18576	1.02315	0.784579
	-103.684	-1.19389e-09	-1.46366e-11		1.2915	1.60842	1.28959									0.634057	1.03116	0.533624									1.92322	2.14857	1.87946	2.51906							0.511813	1.85711	0.674835	0.39562
	-103.644	-1.19035e-09	-1.39989e-11		1.47096	1.31739	1.59692									0.676328	0.976613	0.779484									2.0324	1.55989	0.859515	1.55518							0.77883	0.717535	0.988043	0.626763
	-103.604	-1.18623e-09	-1.35192e-11		1.48393	1.59786	1.21756									0.994036	0.919851	0.547183									1.24718	2.16357	1.58529	1.50695							0.802215	1.19274	1.13666	0.906648
	-103.564	-1.18189e-09	-1.32123e-11		1.60526	1.30933	0.798365									0.86478	1.04555	0.913325									1.28175	1.83218	0.701983	1.57137							0.730978	0.755	0.6094	0.583038
	-103.524	-1.17785e-09	-1.30015e-11		1.29011	1.88117	1.7448									0.611301	0.89243	0.794564									1.78217	2.40537	1.29735	1.6451							0.88043	1.13432	0.960975	0.777077
	-103.484	-1.17433e-09	-1.28338e-11		1.33296	1.50191	1.30769									0.838753	1.18369	1.14245									1.74085	1.61016	1.81945	2.00327							0.934207	1.00953	0.873894	0.85705
	-103.444	-1.17087e-09	-1.27693e-11		1.18196	1.58828	1.15556									0.926097	0.743902	0.968017									1.57458	1.55654	0.700086	1.47747							0.564072	0.710281	0.676506	0.486
	-103.404	-1.16673e-09	-1.29575e-11		1.46441	1.30124	1.43272									0.857607	1.18262	0.755391									1.55215	2.0687	1.54803	1.56144							0.633549	1.02244	0.63728	0.681401
	-103.364	-1.16168e-09	-1.35094e-11		1.6479	1.49824	1.33655									0.630412	1.09427	1.70075									1.41479	1.77708	2.57273	1.68383							0.641412	0.94789	1.07658	0.830918
	-103.324	-1.15646e-09	-1.4344e-11		1.94354	1.02654	1.28417									0.697534	0.959627	0.801248									1.42784	2.02178	1.71555	1.49527							0.634253	0.747733	0.632639	0.89196
	-103.284	-1.15205e-09	-1.51264e-11		1.48992	1.59091	1.23622									0.383698	0.710866	1.20912									1.60726	1.67803	1.54172	1.55027							0.615023	1.09375	1.15617	1.49505
	-103.244	-1.14882e-09	-1.54067e-11		1.18156	1.60993	1.22293									0.738439	0.886497	1.59688									1.39089	2.00645	1.57412	1.43265							0.520419	0.745622	0.676806	1.42292
	-103.204	-1.14626e-09	-1.49387e-11		1.22989	1.50467	1.37405									1.2439	0.892486	0.851951									1.53352	1.56239	1.29719	1.46854							1.0568	0.717996	0.712902	1.60293
	-103.164	-1.1435e-09	-1.39362e-11		1.78414	2.15995	1.27847									0.812798	0.817263	1.24928									1.53647	1.97035	1.80751	1.41856							0.903221	0.853093	0.916752	0.780192
	-103.124	-1.14005e-09	-1.29881e-11		1.18738	1.51597	0.539213									0.791545	1.1987	0.666332									1.50992	1.77803	2.53277	1.55527							0.532505	1.09578	0.779427	0.813124
	-103.084	-1.136e-09	-1.2637e-11		1.41107	1.22319	3.11002									1.28053	1.03731	0.690909									1.21945	2.11042	2.20816	2.55851							0.923991	0.788853	0.914353	1.21923
	-103.044	-1.13176e-09	-1.29941e-11		1.19022	1.59444	1.40367									0.722817	1.67276	0.789211									2.45733	2.26093	1.87442	1.3918							0.58308	1.20378	0.774284	0.815764
	-103.004	-1.12767e-09	-1.37525e-11		1.20354	1.31228	1.52137									0.710709	0.93591	0.743151									1.13633	2.01761	1.39642	1.45618							0.962131	0.757661	0.696398	0.822649
	-102.964	-1.12389e-09	-1.45259e-11		1.6485	1.44338	2.10956									0.983671	1.05259	0.451895									2.28579	2.04553	1.26432	1.43645							0.823074	0.925787	0.824006	0.865622
	-102.924	-1.12052e-09	-1.5122e-11		1.38258	1.34596	0.97958									0.797373	1.56143	0.741573									2.9514	2.15747	1.45285	1.719							0.966134	1.51294	1.01109	0.748639
	-102.884	-1.11769e-09	-1.55397e-11		1.69287	1.23194	1.08915									0.695817	0.896696	0.881254									1.36269	1.91953	1.8513	2.22149							0.661046	1.80566	0.921266	0.762498
	-102.844	-1.11537e-09	-1.58278e-11		1.48554	1.58464	1.129									1.37625	1.03907	0.92503									0.884926	2.22604	1.02236	1.26908							0.387656	0.679872	1.60462	0.783564
	-102.804	-1.1131e-09	-1.59801e-11		1.66102	1.16174	0.969376									1.03401	1.39059	1.04573									2.92696	1.97133	1.38127	2.36323							0.813882	0.923072	0.559361	0.905947
	-102.764	-1.11017e-09	-1.59132e-11		1.11482	1.4575	1.56827									0.91147	0.875439	0.784186									1.11355	1.95455	2.18834	0.891579							0.702942	1.24372	0.692954	0.755327
	-102.724	-1.10599e-09	-1.55374e-11		0.938318	1.66051	1.79821									1.162	0.75554	0.574286									1.33312	1.92311	1.30151	1.44283							0.553212	1.32621	1.02189	1.04097
	-102.684	-1.10052e-09	-1.48662e-11		1.34229	1.86491	1.27965									0.754286	1.50778	1.42									1.41442	1.32943	1.68541	1.99732							0.565154	0.926606	0.875301	1.04947
	-102.644	-1.09433e-09	-1.40141e-11		1.03349	1.1445	1.28414									0.493279	0.768271	1.58044									1.44281	1.29511	1.44392	2.35962							0.542715	2.1502	0.6557	0.729657
	-102.604	-1.08823e-09	-1.30819e-11		1.69808	1.51485	1.55726									0.924354	0.668617	0.857752									1.42213	1.28675	1.04003	1.13562							0.574484	0.963042	0.605844	0.686036
	-102.564	-1.0828e-09	-1.21552e-11		0.685908	0.856492	1.52133									0.617168	0.715891	0.876033									2.08905	1.6709	1.46439	2.44038							1.03184	0.648237	1.09756	0.60814
	-102.524	-1.07816e-09	-1.14709e-11		1.1494	1.25962	1.62291									1.08734	0.998649	1.21616									1.13152	1.64218	1.46494	1.2819							0.63236	0.931165	0.541564	0.885096
	-102.484	-1.07408e-09	-1.14259e-11		1.66835	0.901452	1.50348									1.40493	1.7536	0.963569									2.28085	1.66919	1.23579	1.38314							0.569496	0.937666	1.22057	0.891241
	-102.444	-1.07034e-09	-1.22332e-11		0.878571	1.94025	1.41986									0.899031	0.666989	0.710709									1.62315	1.9993	1.33749	1.49092							0.667785	1.02566	0.459526	0.894456
	-102.404	-1.06676e-09	-1.3609e-11		1.59141	1.56926	2.93455									0.998397	1.6359	0.985728									1.37501	1.50904	1.80694	1.68008							0.897555	0.735209	0.943679	1.05296
	-102.364	-1.06319e-09	-1.49442e-11		0.972843	1.12258	1.1353									1.00392	1.09917	0.761871									1.69666	1.41556	1.53455	2.79612							0.569669	0.672221	0.861405	0.638987
	-102.324	-1.0595e-09	-1.57851e-11		1.79097	1.28903	1.45448									1.44922	1.28153	0.603712									1.09321	1.64432	1.5198	2.80219							1.12916	0.677731	0.860109	1.02375
	-102.284	-1.05564e-09	-1.60591e-11		1.15541	1.54642	1.74213									0.911001	0.974074	1.21053									1.942	2.16223	1.39183	1.35868							1.1555	0.727411	0.981087	0.874911
	-102.244	-1.0516e-09	-1.58923e-11		1.28381	1.95961	1.39662									1.39588	1.2606	0.761989									2.26392	1.50681	1.59373	1.43737							0.743463	0.990726	0.640095	0.712912
	-102.204	-1.04742e-09	-1.53809e-11		1.43007	1.75407	1.456									1.5816	0.880486	0.490919									1.79072	2.31465	1.55291	1.65671							0.671405	0.796765	1.15457	0.755663
	-102.164	-1.04327e-09	-1.45903e-11		1.27914	1.43545	1.65997									0.898876	1.09846	0.808425									1.30246	1.4339	1.45138	1.46816							0.711506	0.738214	1.31141	0.965912
	-102.124	-1.03944e-09	-1.3652e-11		1.46667	1.97833	1.69666									0.981785	1.06496	0.854911									2.15144	2.19633	2.51692	1.50089							0.948421	0.713665	0.556439	1.24575
	-102.084	-1.03617e-09	-1.27466e-11		0.995068	0.811159	1.43526									0.950664	1.31626	0.949744									2.17154	1.5011	1.44977	1.57897							1.036	0.720146	0.592381	1.32357
	-102.044	-1.0334e-09	-1.20085e-11		3.62384	3.09797	1.35683									1.24188	0.674783	0.803318									1.91866	2.21405	1.49208	1.41337							1.06642	0.717124	1.04109	0.849777
	-102.004	-1.03077e-09	-1.15241e-11		2.09876	1.56606	1.27756									0.883195	0.840643	0.97137									1.22092	1.65456	1.47309	1.2077							0.738441	0.624405	1.53416	1.51967
	-101.965	-1.02789e-09	-1.1396e-11		1.38844	2.10483	1.4366									1.1403	0.757356	0.642076									1.63425	1.78813	1.45086	2.07624							0.61008	0.843684	1.46459	1.31823
	-101.925	-1.02443e-09	-1.16872e-11		1.30468	1.69691	1.21497									0.632446	1.02328	0.501264									2.53195	1.62876	1.47627	2.00888							0.637963	0.990049	0.514249	1.6221
	-101.885	-1.02026e-09	-1.22815e-11		0.784167	1.33562	1.51327									0.878175	1.43715	0.603093									2.08675	1.55694	0.996048	1.84019							0.595212	0.683095	1.52307	0.906262
	-101.845	-1.01545e-09	-1.29212e-11		0.680851	1.74528	1.59738									0.852876	1.09905	1.68506									2.7278	2.27876	1.60562	1.28602							0.782856	0.797979	0.761349	0.722369
	-101.805	-1.01027e-09	-1.34293e-11		0.821285	1.16323	1.15317									0.883472	0.871947	0.822592									1.50452	1.80705	1.31519	1.48785							0.657656	1.27132	0.907862	0.922296
	-101.765	-1.00524e-09	-1.38108e-11		2.40741	1.26053	1.50277									0.803491	0.692982	0.767481									2.76996	1.61189	1.53198	1.42926							0.539042	1.1258	1.04995	0.783202
	-101.725	-1.00095e-09	-1.4126e-11		1.26427	1.66245	0.817173									0.817204	1.08362	0.8									1.76908	1.98476	1.47925	2.09706							0.663911	0.824709	0.899135	1.71396
	-101.685	-9.97771e-10	-1.43664e-11		1.61618	1.23223	1.68659									0.912934	0.868941	0.454902									1.19495	1.13506	1.38075	1.4317							0.98714	1.0301	1.33934	1.17526
	-101.645	-9.95534e-10	-1.4477e-11		1.38751	1.26725	1.54257									0.743647	0.88484	0.632541									1.6867	1.67963	1.95175	2.07571							0.552425	1.05537	0.711439	0.714293
	-101.605	-9.93623e-10	-1.44284e-11		1.56902	1.78777	1.50934									0.871473	0.795153	0.865913									1.75717	1.89549	1.55562	2.27933							0.647408	1.04299	0.753738	2.37987
	-101.565	-9.91363e-10	-1.42814e-11		1.29609	2.15654	1.36966									0.86267	0.963287	0.830106									1.69128	1.51872	2.51594	2.67286							0.759324	0.814537	0.857344	0.574307
	-101.525	-9.8842e-10	-1.42484e-11		1.37192	2.06497	1.40939									0.685961	0.669234	0.704545									1.62563	2.15887	1.43496	1.82786							1.00331	1.01562	0.793324	0.670841
	-101.485	-9.84861e-10	-1.46263e-11		1.6092	0.888192	1.59019									1.01005	1.04156	0.928035									2.27527	2.03258	1.40363	2.07111							0.909738	1.04653	0.582115	0.617156
	-101.445	-9.80976e-10	-1.55102e-11		1.56126	1.64206	2.19358									0.797814	1.4416	1.37435									1.78265	1.34702	1.94817	1.43736							0.618703	0.914581	1.09998	0.699174
	-101.405	-9.7704e-10	-1.65522e-11		1.78726	3.65809	1.24132									0.768533	0.802934	1.09882									1.7406	1.75555	2.05785	1.91494							0.837583	0.900175	0.702518	0.698551
	-101.365	-9.73157e-10	-1.71427e-11		1.56085	2.10545	1.75422									1.01252	1.57904	0.904212									1.49592	2.89876	1.34757	2.84219							1.14138	1.1021	0.690107	1.31888
	-101.325	-9.69224e-10	-1.69101e-11		1.68543	1.23052	1.89334									0.734228	0.867222	0.727842									1.9361	2.22757	1.31422	1.67506							0.650831	0.966109	1.20416	0.335419
	-101.285	-9.6512e-10	-1.59843e-11		1.35865	1.17659	1.34219									0.923518	1.5023	0.772997									1.92502	1.40976	2.65198	1.90244							0.808537	1.05712	0.832871	1.00573
	-101.245	-9.60931e-10	-1.47643e-11		2.15394	1.1967	1.40541									0.806363	0.731953	0.972328									1.27448	1.91147	1.47472	1.71176							0.725477	0.565876	0.622239	0.992108
	-101.205	-9.56891e-10	-1.35723e-11		1.18665	1.14041	0.618619									1.12858	1.66089	0.798196									1.62404	1.57636	1.51612	1.56628							1.64765	1.15459	0.680494	0.323893
	-101.165	-9.53062e-10	-1.26144e-11		1.90018	2.50377	1.73211									1.02566	0.971591	0.734038									1.32192	1.5318	1.60405	1.4471							0.954873	0.897673	0.744289	0.832416
	-101.125	-9.49243e-10	-1.21031e-11		1.26637	1.92298	0.895494									1.23338	1.51368	1.10841									1.65478	2.84631	1.75025	1.54092							0.890141	0.870436	0.586602	0.939271
	-101.085	-9.45313e-10	-1.21543e-11		1.55527	1.54963	1.59563									1.99491	1.35612	1.65091									2.27332	1.19907	1.00348	1.48597							0.57541	1.3923	0.686822	1.28107
	-101.045	-9.41484e-10	-1.25473e-11		1.6538	1.44229	1.5039									1.02947	0.594417	0.8									1.54011	2.42559	1.58478	2.14529							0.562524	1.02886	0.936794	0.989085
	-101.005	-9.38022e-10	-1.28118e-11		1.08566	1.38977	1.76011									0.945161	0.746161	0.998811									2.06404	1.53678	1.34941	2.43419							0.751969	0.792203	0.797822	1.22704
	-100.965	-9.34831e-10	-1.26945e-11		1.17923	1.82374	0.859788									0.803474	0.77431	0.537069									1.70342	1.57359	1.28521	2.34831							0.700868	0.686015	0.626988	0.847119
	-100.925	-9.31525e-10	-1.24357e-11		1.31472	1.87095	1.34817									0.883893	0.661386	1.52553									1.4026	1.5596	1.3133	1.28425							1.3528	0.624212	0.788904	1.66669
	-100.885	-9.27837e-10	-1.24736e-11		1.59671	1.62393	1.65906									1.16438	0.699804	0.881266									2.17355	1.53109	1.31669	2.48195							0.778593	0.86117	0.429939	0.529336
	-100.845	-9.23756e-10	-1.29507e-11		0.710095	1.56115	1.52529									1.05973	0.81338	1.57326									1.95525	2.07926	1.57154	1.64681							0.665452	1.08437	0.748255	0.554405
	-100.805	-9.19321e-10	-1.36214e-11		1.27898	4.17208	1.35092									1.11858	1.22487	0.814653									2.6161	1.06232	1.32243	1.39447							0.742279	0.926129	1.17661	0.800776
	-100.765	-9.14545e-10	-1.41746e-11		1.32956	1.54783	1.22244									0.834174	1.03197	1.00639									1.98509	1.47973	2.02941	1.92829							0.754862	0.983345	1.87383	0.648685
	-100.725	-9.09653e-10	-1.4503e-11		1.39835	1.47203	1.63057									0.771329	0.861789	1.09524									1.46868	1.67183	1.35033	1.75652							0.91173	0.834833	1.00097	0.739105
	-100.685	-9.05182e-10	-1.46541e-11		2.0759	1.65436	1.4309									1.00839	1.13801	0.62854									1.56373	1.4847	1.60329	1.65356							1.48112	0.739129	0.588509	0.735483
	-100.645	-9.01578e-10	-1.46629e-11		0.847716	1.23292	1.66372									1.1836	0.752715	0.981988									1.59444	1.47139	1.42999	2.18428							0.707922	0.674646	0.637953	1.25843
	-100.605	-8.98608e-10	-1.45324e-11		1.56974	1.74853	1.25802									1.06657	1.04952	0.808808									2.23491	1.36918	1.69075	1.22129							0.724864	0.994807	0.851826	0.858435
	-100.565	-8.95337e-10	-1.43162e-11		1.11131	1.29972	1.3762									0.771462	1.35938	0.843612									1.64974	2.15702	1.33894	1.77199							1.0253	0.63133	0.591399	0.611433
	-100.525	-8.90931e-10	-1.4105e-11		1.16774	1.22159	1.84485									0.648381	1.2085	0.858404									1.39479	1.16765	1.66715	1.61114							0.943392	0.843737	0.989754	0.613129
	-100.485	-8.85499e-10	-1.39341e-11		1.03792	1.67093	1.72216									0.903057	0.70333	1.14573									1.45381	1.40629	1.86233	2.83199							0.87458	1.22294	0.88221	0.603633
	-100.445	-8.80043e-10	-1.37881e-11		1.16078	1.68207	1.7238									1.90744	1.08568	0.835165									1.26904	1.58445	1.41358	1.40103							0.667918	1.13036	0.561775	0.894968
	-100.405	-8.75552e-10	-1.36746e-11		1.53023	1.42918	1.625									1.8401	0.920139	0.978392									1.83165	2.43234	1.84413	1.4747							0.621057	0.799774	0.509078	0.953456
	-100.365	-8.7227e-10	-1.35842e-11		0.687679	0.756198	1.19628									0.891185	0.890449	0.706414									2.04533	1.55758	1.43871	2.11984							0.926751	0.997913	0.648354	0.905994
	-100.325	-8.69752e-10	-1.3399e-11		1.32575	1.34646	1.59313									1.45076	0.833853	0.831715									1.55833	1.40313	1.39064	1.37658							0.715001	0.770785	1.15142	0.675244
	-100.285	-8.6737e-10	-1.29859e-11		1.16279	1.62405	1.22211									1.36786	0.701769	1.5625									1.51967	1.93311	1.48274	1.47473							0.589965	0.753341	0.831322	0.941953
	-100.245	-8.64658e-10	-1.24124e-11		1.56615	1.06191	1.31122									0.823529	1.71446	0.948339									0.756535	1.78097	1.1141	1.7831							1.20033	0.681923	0.947798	0.855542
	-100.205	-8.61391e-10	-1.1968e-11		0.85906	1.61734	1.39929									1.57798	1.07687	1.67114									1.8155	1.93226	1.24539	1.41785							0.437835	0.720865	1.25164	1.26023
	-100.165	-8.57616e-10	-1.19318e-11		1.56954	1.64494	0.920548									0.811321	0.86	0.962963									1.69427	1.12828	1.45482	1.56533							0.824043	0.776334	0.760567	1.72378
	-100.125	-8.53595e-10	-1.23688e-11		1.19162	1.78838	1.08253									0.832854	0.745152	1.2616									1.36682	1.38945	1.5841	1.61417							0.795995	0.805068	0.63981	1.081
	-100.085	-8.496e-10	-1.31224e-11		1.36289	0.486639	1.20706									1.93083	0.920896	0.487023									1.23917	2.3771	2.24529	1.29042							0.932237	0.830929	0.493444	0.842248
	-100.045	-8.45722e-10	-1.39035e-11		1.08668	1.36733	0.478077									0.674562	0.966801	0.834473									1.68638	1.9081	2.00528	1.02524							0.95287	0.889059	0.835909	0.644396
	-100.005	-8.41941e-10	-1.44158e-11		1.15269	0.52887	1.89317									1.28499	1.09057	1.01049									2.059	1.81921	1.50668	1.30576							0.614915	0.692249	0.572213	0.81732
	-99.965	-8.38304e-10	-1.45543e-11		0.872801	1.75432	1.78708									0.692737	0.807826	0.707143									1.36619	1.26296	1.45607	1.58361							0.706375	2.16619	1.0133	0.839017
	-99.925	-8.34882e-10	-1.45243e-11		0.986681	1.36095	1.88318									1.05035	0.906377	0.901679									1.33945	1.58242	1.24424	1.46958							0.691391	0.862255	0.805077	0.664593
	-99.885	-8.31518e-10	-1.46362e-11		1.71739	0.926866	1.59375									0.80931	1.00297	1.08438									1.70327	2.09839	1.43322	1.46708							0.681313	0.701239	0.80861	0.802556
	-99.845	-8.27814e-10	-1.49118e-11		1.35956	1.47246	2.10732									1.21269	0.901036	0.739206									1.80898	1.79682	1.5866	1.85813							0.631116	0.927335	0.726993	0.980266
	-99.805	-8.23562e-10	-1.5008e-11		1.41824	1.51252	1.1705									0.46495	1.96471	1.20392									1.27043	1.17066	1.64914	1.24368							0.776832	1.19309	0.720836	0.955552
	-99.7651	-8.19097e-10	-1.4632e-11		0.884106	0.945455	0.656539									0.815648	1.86193	0.876359									1.30605	2.16838	0.785624	1.64485							0.842979	0.78747	0.641	1.16118
	-99.7251	-8.14978e-10	-1.39472e-11		1.60742	1.59458	1.12285									0.535857	0.794059	0.608802									1.66835	2.62235	1.32181	1.31916							0.615546	0.77865	1.02002	0.749681
	-99.6851	-8.11306e-10	-1.34104e-11		1.59434	1.69319	1.37465									0.688725	1.77431	0.905594									1.59493	1.97304	2.01172	0.695169							0.760237	1.01366	0.591083	0.742964
	-99.6451	-8.07518e-10	-1.32344e-11		1.5256	1.75083	1.19108									0.702404	0.899689	0.809572									1.53513	1.53836	2.33824	1.44634							0.835481	0.800511	0.562727	0.708389
	-99.6051	-8.03021e-10	-1.31913e-11		1.76917	1.58366	2.23022									0.871338	1.07708	0.63048									1.46502	2.26091	1.13143	1.50878							0.715803	1.00572	0.999174	0.808879
	-99.5651	-7.97924e-10	-1.29907e-11		1.79655	1.40734	1.20876									0.693578	1.65047	0.856908									2.22572	1.92252	0.965853	1.51631							0.927075	0.646503	1.2112	1.00316
	-99.5251	-7.92972e-10	-1.26835e-11		1.52189	1.76691	0.946565									0.921053	1.09609	0.79									1.88186	2.4272	1.24645	1.21975							1.54484	0.628643	0.643782	1.43344
	-99.4851	-7.88752e-10	-1.25773e-11		1.81409	1.39336	1.11177									0.788648	0.816853	0.618729									1.45951	1.6532	2.01764	2.22911							0.906292	1.01638	0.492544	1.00736
	-99.4451	-7.85167e-10	-1.284e-11		1.76305	1.68404	1.05924									0.80666	0.850539	0.906849									1.91548	1.32361	2.35641	1.10363							1.14029	0.687945	0.727336	0.837535
	-99.4051	-7.81752e-10	-1.3298e-11		1.0938	0.825243	1.44402									0.697244	0.892015	0.822624									1.66691	2.20766	1.04114	2.49412							0.802459	1.44341	0.827275	1.93113
	-99.3652	-7.78316e-10	-1.36191e-11		1.33851	1.69797	1.22694									0.848063	0.789294	0.72113									1.55538	2.13812	1.89867	1.34607							0.928149	1.25209	0.765329	0.757369
	-99.3252	-7.75069e-10	-1.36444e-11		1.2022	2.33779	1.47212									0.812003	0.831793	1.13326									1.66656	1.36949	1.50918	2.25121							0.648747	0.866465	0.928196	1.92208
	-99.2852	-7.72207e-10	-1.3518e-11		0.972863	1.58641	1.33368									0.869671	0.88368	0.688188									1.52911	2.65137	1.54009	1.3604							0.771088	0.786257	0.847707	0.985119
	-99.2452	-7.695e-10	-1.34992e-11		1.96953	2.61815	1.40782									1.1258	0.682598	0.825674									1.31027	1.88121	1.20443	1.72592							0.94717	1.017	0.853315	0.951658
	-99.2052	-7.66376e-10	-1.36943e-11		1.36811	1.57157	1.32789									0.841062	0.880869	0.692724									1.16948	2.41861	1.38482	1.46592							0.88699	0.673357	0.751028	0.689352
	-99.1652	-7.62387e-10	-1.39971e-11		1.40382	2.09063	1.01932									0.735577	1.61715	0.8403									1.68598	1.83325	1.65967	1.31475							0.630188	1.38918	0.681366	0.571843
	-99.1252	-7.5759e-10	-1.42268e-11		1.64667	1.99055	1.38957									0.985974	1.008	0.768825									1.139	1.59612	1.2932	1.35845							0.756936	0.592367	1.04219	0.884193
	-99.0852	-7.52509e-10	-1.42692e-11		1.26052	1.66595	2.3248									0.620377	0.686221	0.790869									1.48974	1.6622	1.25926	1.16022							0.835371	0.784395	0.825669	0.815715
	-99.0452	-7.47782e-10	-1.41305e-11		2.06128	1.75826	1.16518									0.94289	0.96888	1.09751									0.869216	2.37327	1.54795	1.77654							1.01507	0.738458	0.59535	0.874721
	-99.0052	-7.43814e-10	-1.39057e-11		1.69274	1.95504	0.771696									1.04126	0.881761	1.01208									0.896552	2.03989	1.35417	1.66339							0.848367	1.12943	0.673225	1.05923
	-98.9653	-7.40604e-10	-1.36783e-11		1.32301	1.55064	0.71407									0.725296	0.983871	1.48229									1.45976	1.64666	1.55756	1.7234							0.720097	0.887996	0.723464	0.880489
	-98.9253	-7.37829e-10	-1.34486e-11		1.49848	1.88602	1.0567									1.0169	1.41429	0.63149									1.63024	2.22315	1.71974	2.23672							0.832227	1.00058	1.00268	0.641487
	-98.8853	-7.35109e-10	-1.31965e-11		1.4569	1.91419	1.21716									0.769355	0.751183	0.795362									0.982589	1.88416	1.69406	2.28172							1.42033	0.712548	0.846831	1.01526
	-98.8453	-7.32253e-10	-1.30006e-11		1.60169	1.66706	0.602452									0.744579	1.03352	1.0159									1.79602	1.56274	1.65883	1.99028							0.947293	1.07713	0.883207	1.08863
	-98.8053	-7.29205e-10	-1.30417e-11		1.12234	1.17841	1.13249									0.967742	1.35425	0.881809									1.43559	1.84265	1.17258	2.36358							0.706948	0.992824	0.778577	0.679156
	-98.7653	-7.25783e-10	-1.34516e-11		2.13357	1.86885	1.2861									0.954074	1.07617	1.24576									1.63821	2.06965	2.01691	1.29856							0.769693	0.978684	1.38147	0.76022
	-98.7253	-7.2169e-10	-1.41343e-11		1.37835	2.29968	1.45819									1.35405	1.48176	0.73037									1.33961	1.74282	0.502589	1.37416							2.08706	1.26669	0.562842	0.825672
	-98.6853	-7.16909e-10	-1.47468e-11		1.25787	1.96007	0.663653									1.18389	1.03409	0.649206									1.40001	2.33052	1.40692	1.99818							0.820027	1.2749	0.651491	0.686337
	-98.6453	-7.11958e-10	-1.49489e-11		1.3083	1.48085	1.0369									1.52364	2.44165	0.97351									1.46406	1.75534	1.34266	1.60409							0.776837	1.41438	0.987602	0.754587
	-98.6053	-7.07574e-10	-1.47534e-11		1.37397	2.77462	1.74059									0.782811	1.25139	0.837341									1.6136	1.48515	0.773082	1.53839							0.908186	1.27741	0.672849	0.609438
	-98.5654	-7.04173e-10	-1.45618e-11		1.98538	2.21159	1.15052									1.02156	0.792178	0.575937									2.39201	1.60426	1.67717	1.79436							0.905023	0.653629	0.675929	0.982172
	-98.5254	-7.01617e-10	-1.47268e-11		1.4613	1.90508	1.11635									0.5826	0.956573	0.746926									1.29233	1.76608	1.34606	1.55125							1.04574	1.17979	0.695288	0.859337
	-98.4854	-6.99392e-10	-1.51067e-11		1.14721	2.96462	1.06742									1.11914	1.09733	0.697026									1.54745	1.76923	1.93045	1.53257							0.872069	0.669285	1.08233	0.610776
	-98.4454	-6.96976e-10	-1.52073e-11		1.22514	1.86674	2.0384									0.891648	0.75755	0.712614									1.50138	2.03217	1.76001	1.55125							0.853172	0.917229	0.847845	0.869323
	-98.4054	-6.94153e-10	-1.47736e-11		1.95342	1.60376	1.2411									0.617177	1.14789	1.0264									2.29859	1.48836	1.451	1.36108							0.857164	0.71995	0.650174	1.18315
	-98.3654	-6.91068e-10	-1.40784e-11		1.14166	1.32836	1.31156									0.827538	0.941606	0.842561									2.02799	1.61299	1.26652	1.25916							0.698374	0.955642	0.81507	1.22059
	-98.3254	-6.87961e-10	-1.35762e-11		1.25937	1.68919	1.06268									0.591572	1.15226	0.715151									2.1692	1.57663	1.07176	1.0942							0.84923	0.815012	0.874849	1.0295
	-98.2854	-6.84843e-10	-1.34374e-11		0.929548	1.77219	1.64196									0.963582	1.21601	1.70065									1.81783	1.20602	1.41534	1.82359							1.34455	0.930896	0.812163	0.357313
	-98.2454	-6.81484e-10	-1.35069e-11		1.30268	2.68882	1.44252									0.57485	0.836997	0.508951									2.52712	1.43479	0.719524	1.11055							0.754033	0.62919	1.34924	1.17507
	-98.2054	-6.77726e-10	-1.35685e-11		0.961868	1.84728	1.34456									0.608173	0.872114	0.672828									1.41636	1.77626	1.41656	1.49721							0.742195	0.610958	0.761073	1.16107
	-98.1655	-6.73753e-10	-1.3523e-11		0.898714	2.34102	0.726368									0.448326	0.916107	0.782116									1.44371	1.74536	1.88328	1.44023							0.754762	0.970387	1.33864	1.06477
	-98.1255	-6.69989e-10	-1.34085e-11		1.51644	1.16718	0.744019									0.961652	1.2408	0.746882									1.78307	1.66267	1.56516	1.45981							0.77527	1.11635	0.893742	1.20492
	-98.0855	-6.66721e-10	-1.3374e-11		1.52044	1.42982	1.50085									0.553333	0.819572	0.740637									1.24043	1.63112	1.53025	1.62876							0.663856	0.944528	1.06368	0.816142
	-98.0455	-6.63851e-10	-1.35946e-11		1.69112	2.0051	1.47962									0.824777	1.27848	0.642659									1.41542	2.05901	1.72312	1.44528							0.953668	0.761742	1.31639	1.01066
	-98.0055	-6.61016e-10	-1.41238e-11		1.22241	2.46644	1.47795									1.12945	0.903768	1.04949									2.04094	2.39934	1.28246	1.34977							1.06011	1.17046	0.65074	0.859622
	-97.9655	-6.57939e-10	-1.48153e-11		1.22635	1.87478	1.16686									0.666667	1.14123	1.03668									2.16852	1.55806	1.85366	1.7795							0.704068	0.802006	0.946774	0.803833
	-97.9255	-6.54636e-10	-1.53901e-11		1.27076	1.99808	1.34146									0.634862	1.09947	0.950774									1.40722	1.77253	2.31132	1.86617							0.794248	0.720296	0.751679	0.715547
	-97.8855	-6.51274e-10	-1.55775e-11		1.67617	1.54807	1.36663									1.16981	0.794118	0.730948									1.1757	1.25595	1.47662	1.95404							0.594718	1.02294	1.05342	1.15075
	-97.8455	-6.47921e-10	-1.52594e-11		1.38374	1.40422	1.2756									0.827174	0.939207	1.12597									1.77732	2.42588	1.94951	2.22569							0.723716	0.74851	0.627603	0.732782
	-97.8055	-6.44518e-10	-1.45497e-11		1.32041	1.65473	1.51935									0.800562	1.22041	0.880024									2.56051	2.42345	1.41052	2.73977							0.974959	0.565263	0.713716	0.962928
	-97.7656	-6.41077e-10	-1.37194e-11		1.40506	1.69745	1.50548									0.944761	1.3738	0.541728									1.50214	2.82109	1.164	1.56762							0.689518	1.25257	0.916961	1.03227
	-97.7256	-6.37777e-10	-1.30113e-11		1.411	2.22181	1.22222									0.980159	1.33073	0.773966									1.74827	2.22499	1.85387	1.7033							0.679362	0.761211	0.786268	0.980938
	-97.6856	-6.34774e-10	-1.25355e-11		1.11338	2.14441	1.16193									0.955752	0.937934	0.448743									1.85141	2.25404	1.1266	1.74016							0.950294	0.831779	0.9185	1.4721
	-97.6456	-6.31944e-10	-1.23311e-11		1.31453	1.81831	1.25417									0.831056	0.950837	1.14155									2.59529	1.85512	1.43915	1.60075							0.829606	0.902033	0.648096	1.27421
	-97.6056	-6.28903e-10	-1.24486e-11		1.24669	1.70784	1.25051									0.747504	1.05897	0.923432									2.74986	2.96473	1.87617	1.55717							0.567202	0.912669	0.718383	0.836581
	-97.5656	-6.2534e-10	-1.29025e-11		2.42496	2.12291	0.92678									0.951613	0.588375	0.916418									1.67745	2.35725	1.25544	2.06699							0.869014	0.923387	0.871317	1.15251
	-97.5256	-6.2132e-10	-1.35713e-11		1.71522	1.94932	1.24377									0.79219	0.948687	1.17619									2.52322	1.90206	1.26037	1.60298							0.806553	0.863024	0.887006	0.708196
	-97.4856	-6.17255e-10	-1.4242e-11		1.68266	1.80595	1.14258									0.883415	1.77766	0.970848									1.53256	2.37265	1.72072	2.05227							0.908156	0.757788	0.98233	0.631769
	-97.4456	-6.13624e-10	-1.47752e-11		0.971429	2.7036	1.37428									1.0367	0.811863	0.376563									1.75117	2.66324	1.82768	2.06823							1.06171	1.24552	1.08471	0.872941
	-97.4056	-6.10686e-10	-1.51393e-11		1.2581	1.52842	1.40532									0.853958	0.735406	0.678363									1.50305	2.00432	1.34338	1.4891							1.2022	0.746553	0.996137	0.433175
	-97.3657	-6.08365e-10	-1.52835e-11		1.69014	1.23115	1.113									0.910361	0.867727	0.550538									2.50994	2.6546	0.797374	1.99364							0.980525	0.761182	0.581075	0.76217
	-97.3257	-6.06298e-10	-1.5138e-11		1.16586	1.75769	1.22655									0.720353	0.972148	0.905303									1.54661	2.16238	1.41416	1.75898							0.865888	0.9457	1.00864	1.66419
	-97.2857	-6.04025e-10	-1.4795e-11		1.99576	2.80082	1.12332									0.876827	1.03012	1.60482									1.4057	1.99118	1.30387	1.17099							0.630462	0.833965	1.027	1.03947
	-97.2457	-6.01233e-10	-1.45284e-11		1.34236	1.56699	1.35254									1.03592	0.90252	0.952766									1.29654	2.1791	1.9366	1.30208							1.06519	1.25758	0.624921	0.892002
	-97.2057	-5.97927e-10	-1.45434e-11		1.07899	0.687815	2.44305									0.910633	0.935383	1.06189									1.42368	1.90971	1.96219	2.15592							0.819208	0.918112	0.692812	0.8322
	-97.1657	-5.94362e-10	-1.48176e-11		1.46183	1.64491	1.19959									1.71792	0.770859	0.966495									1.46785	1.74105	1.83997	1.66536							0.639186	0.781337	0.576678	0.735085
	-97.1257	-5.90816e-10	-1.52113e-11		1.78966	1.33268	0.945073									0.925546	0.862242	0.618934									1.53486	1.34946	1.01793	1.91132							0.656244	0.953785	0.613675	0.715786
	-97.0857	-5.87428e-10	-1.55615e-11		1.58724	1.68237	1.15224									1.07699	0.819169	0.73546									1.42811	2.19303	0.947335	1.501							1.25001	0.824492	1.08322	0.939129
	-97.0457	-5.84223e-10	-1.56176e-11		1.5594	1.61119	2.08202									1.23614	0.953239	0.698622									1.42484	2.42214	1.04438	1.40999							1.39179	1.68315	0.813704	0.582964
	-97.0057	-5.81204e-10	-1.51148e-11		1.2578	1.05916	1.69574									0.854733	1.19409	0.662465									1.51443	2.58655	1.90625	2.93519							1.1245	1.12156	0.988776	0.866909
	-96.9658	-5.78372e-10	-1.41013e-11		1.04262	1.7967	0.793827									1.57175	0.888273	0.802206									1.69842	2.05556	1.40401	1.69045							1.39723	0.925719	0.887554	1.13562
	-96.9258	-5.75677e-10	-1.30856e-11		1.28112	1.77419	0.38196									1.80354	0.905549	0.758667									1.48505	2.13397	1.1146	1.42179							0.801946	1.00184	1.01406	0.54362
	-96.8858	-5.72997e-10	-1.2644e-11		1.49869	1.70978	1.16335									1.28506	0.840426	0.928608									1.46786	2.3673	1.51941	2.26043							0.808897	0.855349	0.961232	0.66618
	-96.8458	-5.70229e-10	-1.28661e-11		1.25	1.70309	1.51216									0.755424	0.988263	0.786137									1.09495	2.09188	1.46517	2.27405							1.11769	0.664858	0.715827	0.815885
	-96.8058	-5.67395e-10	-1.33281e-11		1.72608	1.41322	1.43875									1.93097	0.776932	1.24583									1.68019	1.83423	1.67822	1.72041							0.676971	0.856162	1.09804	0.942388
	-96.7658	-5.64656e-10	-1.36464e-11		1.26708	1.10062	1.31525									0.858152	0.678233	1.0189									1.34217	2.37104	1.31479	2.26768							0.6676	1.17733	0.83053	0.699351
	-96.7258	-5.62178e-10	-1.38945e-11		1.40485	1.11163	1.12671									1.02542	1.01012	1.11068									1.52768	2.40969	1.86267	2.05367							0.595134	1.12896	0.881681	0.975715
	-96.6858	-5.59934e-10	-1.43634e-11		1.50438	1.48105	1.23186									0.842342	0.641667	0.929341									1.51955	2.38421	1.94564	1.9529							0.713126	1.04187	0.740418	0.64513
	-96.6458	-5.57608e-10	-1.50459e-11		1.21362	1.88421	1.66099									0.756353	0.947183	0.746795									1.45867	1.6576	1.5254	1.84143							1.36196	0.701554	0.753159	1.20982
	-96.6058	-5.54704e-10	-1.55778e-11		1.55858	1.28269	1.44874									1.04828	0.856269	1.12921									1.1563	1.81813	0.667323	2.0154							1.02532	0.374952	0.848984	1.27982
	-96.5659	-5.50843e-10	-1.56873e-11		0.630747	1.11623	0.486043									0.833072	0.768421	1.08291									1.86269	2.68876	1.52807	1.90045							0.78324	1.31543	0.601921	0.816966
	-96.5259	-5.46072e-10	-1.55113e-11		1.23069	2.08756	1.96343									1.13324	0.801324	1.16078									1.17327	2.9151	1.72088	1.55418							0.736268	0.761326	0.587075	0.944833
	-96.4859	-5.40966e-10	-1.53787e-11		1.71488	2.62787	1.44979									1.06314	0.521099	1.03437									1.56037	1.90652	1.51313	1.394							0.728642	0.813152	0.611597	0.699744
	-96.4459	-5.36376e-10	-1.53891e-11		1.72898	1.98435	1.32148									0.795022	1.00529	0.84284									1.40503	2.31751	1.62438	1.78863							1.00331	1.06086	0.908456	0.831307
	-96.4059	-5.32932e-10	-1.53099e-11		1.12933	1.77651	1.18624									1.07101	0.675676	1.03526									1.37836	1.80855	1.916	1.79354							1.37368	0.882657	0.794206	1.27295
	-96.3659	-5.30688e-10	-1.48722e-11		1.38927	2.3208	1.32529									0.748641	1.06292	1									0.960025	1.85476	1.75693	2.15507							0.790452	1.27284	0.672667	1.08986
	-96.3259	-5.29163e-10	-1.41195e-11		1.54392	1.94186	1.1428									0.900962	0.723529	0.930986									1.32821	2.17021	0.69338	1.65244							0.99745	0.684235	0.731903	0.874351
	-96.2859	-5.27678e-10	-1.34506e-11		1.95472	1.34081	1.27842									0.659929	0.886121	0.46875									1.36097	2.54027	1.18896	2.42915							0.972716	0.784598	0.7572	0.876496
	-96.2459	-5.25745e-10	-1.32953e-11		1.4004	1.8386	1.26007									0.898139	0.564579	0.553636									1.37905	2.0671	1.78405	1.92606							0.794665	1.18276	0.686822	1.06439
	-96.2059	-5.23312e-10	-1.3714e-11		1.24559	1.67514	1.07895									0.79686	0.319392	0.747748									1.20727	1.47684	1.45967	1.60562							1.3728	0.84739	0.787911	0.531397
	-96.166	-5.20691e-10	-1.43136e-11		0.772094	1.14516	1.81673									1.01845	0.78326	0.645612									0.711035	2.87668	1.03497	2.37101							0.817828	0.599998	0.829456	1.01081
	-96.126	-5.18219e-10	-1.45828e-11		1.30056	2.07513	1.18384									0.950969	0.750477	0.605491									2.34835	1.74688	1.32492	1.94233							0.671923	0.8608	0.546929	0.70875
	-96.086	-5.15954e-10	-1.43348e-11		1.36364	1.82844	1.54088									0.825088	0.986891	0.946368									1.43119	1.81024	1.23322	1.97797							1.18543	0.603797	1.16618	0.618114
	-96.046	-5.13675e-10	-1.3845e-11		1.66937	1.64247	1.49395									1.00122	0.981509	0.949664									1.96478	1.98261	1.02218	1.82006							0.979408	1.01447	0.617289	0.60502
	-96.006	-5.11062e-10	-1.35795e-11		1.5641	1.31232	1.62895									1.0848	0.786408	0.853256									1.51726	1.77176	1.14853	2.42782							0.904051	1.06211	0.75869	0.941831
	-95.966	-5.07857e-10	-1.37792e-11		0.866525	1.52648	1.44207									0.603074	1.04526	0.472868									1.40615	2.01508	1.20341	1.05272							0.747288	0.932546	0.652725	1.13318
	-95.926	-5.03984e-10	-1.42639e-11		0.761165	1.79817	1.4321									0.679348	0.793621	1.17288									1.53569	1.94562	1.28318	1.87501							0.779318	1.30691	0.717895	0.699235
	-95.886	-4.99714e-10	-1.46098e-11		1.24961	1.74586	1.028									1.07643	0.885382	1.32669									1.58561	1.46364	1.80504	1.53072							1.1879	0.925967	0.807624	0.945831
	-95.846	-4.95661e-10	-1.45262e-11		1.4097	1.80362	1.32892									0.761364	1.00477	0.765414									1.63765	1.49532	1.64248	1.59658							0.90635	0.943365	0.65889	1.08558
	-95.806	-4.92471e-10	-1.4083e-11		1.01462	1.98864	0.767986									0.938453	1.20928	0.643927									2.43497	1.97855	1.57784	2.61492							1.19442	0.882041	0.544036	0.738408
	-95.7661	-4.90408e-10	-1.36143e-11		1.41583	2.36965	1.06853									0.968266	1.12515	0.888041									1.97126	2.05902	1.50929	1.49473							0.812277	1.23931	0.819429	0.606584
	-95.7261	-4.89197e-10	-1.34414e-11		0.968836	2.3139	1.32614									0.9472	0.765778	0.838492									1.81531	2.23339	1.86138	2.73362							0.968836	0.867181	0.991368	1.18634
	-95.6861	-4.88241e-10	-1.36673e-11		1.10565	2.11399	2.02741									1.02574	0.930701	0.80012									1.54836	2.04948	1.25149	2.09202							1.34159	1.04218	0.814049	0.752527
	-95.6461	-4.86905e-10	-1.41491e-11		1.38936	2.08197	1.47113									0.759358	0.820084	0.525199									1.2519	1.56631	1.63744	1.81335							1.50844	0.968766	0.772553	0.609421
	-95.6061	-4.84727e-10	-1.46337e-11		2.01092	2.41033	1.38877									0.97138	0.684855	0.82208									1.18896	1.39378	1.33972	1.68313							0.945602	0.54615	0.827945	0.809668
	-95.5661	-4.81596e-10	-1.49786e-11		1.83168	1.85714	1.31429									0.72586	0.664744	0.549808									1.53165	1.4365	1.67928	1.59727							0.616126	1.24479	0.56433	0.74501
	-95.5261	-4.77892e-10	-1.52698e-11		1.08825	1.02203	0.987792									1.42149	1.13242	0.588152									0.856704	1.82542	1.12116	2.10557							0.639821	0.853277	0.499058	0.54028
	-95.4861	-4.74363e-10	-1.56763e-11		1.26385	2.07637	1.07804									1.0163	1.13524	1.41075									1.24244	2.77977	2.05735	2.09483							0.854114	1.1984	1.28472	0.627063
	-95.4461	-4.71627e-10	-1.61894e-11		1.20151	1.44076	2.26426									1.14121	0.880231	0.534379									2.2638	1.76637	0.585478	1.96568							1.06641	1.25582	0.714766	0.769403
	-95.4061	-4.69672e-10	-1.65877e-11		1.87823	2.10411	1.27078									1.72827	1.01455	0.71973									2.08351	1.9444	1.44935	1.54638							0.723522	1.0483	0.589814	0.86572
	-95.3662	-4.67848e-10	-1.66629e-11		1.30941	2.37563	1.06011									0.768606	0.784587	0.735795									2.08634	2.24904	1.63626	2.02043							0.981992	1.16875	0.929166	1.34219
	-95.3262	-4.65379e-10	-1.63749e-11		1.41562	1.97226	1.47048									0.841713	1.25299	1.02492									1.56127	1.83278	1.28644	2.45381							1.13585	0.687368	0.688088	1.4953
	-95.2862	-4.6196e-10	-1.57795e-11		0.928315	1.84601	1.62118									1.14165	0.879578	0.747967									1.28973	1.94824	1.52063	1.8037							0.610774	0.814241	0.837557	1.42336
	-95.2462	-4.58013e-10	-1.49715e-11		2.45682	2.37413	1.54818									0.952237	0.556818	0.864745									1.34072	2.21327	1.3576	1.49878							0.94587	1.33781	0.84582	1.06698
	-95.2062	-4.54383e-10	-1.41971e-11		1.34971	1.95455	0.997879									0.849677	1.66769	0.863187									1.57305	2.10077	0.985572	2.64974							0.91091	1.13709	0.505128	1.05361
	-95.1662	-4.51679e-10	-1.38412e-11		1.27968	1.87458	2.40359									0.677798	0.988764	0.875286									1.86201	1.86872	1.65244	1.09083							1.59786	0.870282	0.737384	0.615572
	-95.1262	-4.49783e-10	-1.40756e-11		1.32077	1.88331	1.6277									0.641454	0.831028	1.75246									1.72454	1.64187	1.26799	2.2349							0.790758	0.660207	0.577945	1.30321
	-95.0862	-4.47984e-10	-1.45613e-11		1.0688	2.28184	1.35098									0.886598	0.722628	0.830882									1.3462	2.38386	1.74121	2.20499							0.800548	2.03736	0.764426	1.41243
	-95.0462	-4.4555e-10	-1.46935e-11		1.0218	2.22312	1.3628									1.01198	0.607531	0.744283									1.60003	1.986	1.36162	1.55005							1.3774	1.27594	0.931545	0.701009
	-95.0062	-4.422e-10	-1.41952e-11		1.13642	2.13319	1.05196									1.10515	0.879252	0.735196									1.67019	1.49545	1.85506	1.57797							0.882688	1.06778	0.615977	0.737146
	-94.9663	-4.38206e-10	-1.34077e-11		1.35063	2.27318	1.67993									0.780012	0.897558	0.628796									1.15486	2.26525	0.939026	1.19785							0.720939	0.795495	0.784643	0.868321
	-94.9263	-4.34236e-10	-1.3006e-11		1.69303	1.45537	1.23666									0.870912	0.932571	1.07729									1.43866	1.27867	1.67895	2.74815							0.581969	2.17899	0.676913	2.11413
	-94.8863	-4.30941e-10	-1.34554e-11		1.30404	2.07527	0.905975									0.84265	1.82299	1.03665									1.76258	2.39471	1.64336	2.05599							0.974514	1.27693	0.757456	0.76186
	-94.8463	-4.28446e-10	-1.46574e-11		1.44774	1.26203	1.53394									0.6901	1.13388	0.952223									1.19032	1.70969	1.23313	2.08483							0.720182	0.900925	0.985728	0.783415
	-94.8063	-4.26216e-10	-1.60148e-11		1.50489	2.25625	1.7539									1.03783	0.645441	0.64191									1.34396	2.48189	1.90274	2.14942							0.739565	0.802712	0.560108	0.706596
	-94.7663	-4.2357e-10	-1.68502e-11		1.22687	1.7628	1.14015									0.97096	1.13644	1.43566									1.67859	1.87217	1.55419	1.7046							0.849094	0.885379	0.933008	1.06614
	-94.7263	-4.20309e-10	-1.68414e-11		1.54123	1.66376	1.27337									0.758144	1.26937	1.01108									1.27738	1.38698	1.71512	1.93483							0.846187	0.893815	0.778098	0.688483
	-94.6863	-4.16745e-10	-1.61475e-11		0.606488	1.89274	1.27668									0.816626	0.646962	0.744966									1.48851	2.4334	1.48028	1.83652							1.52902	0.784033	0.508237	0.880813
	-94.6463	-4.1323e-10	-1.52193e-11		1.26415	1.55504	2.44861									0.588757	0.577929	0.6									1.1169	1.29758	1.67896	1.76534							1.09664	1.35756	0.867437	0.876666
	-94.6063	-4.09905e-10	-1.45179e-11		1.63451	1.70066	1.20334									1.33613	1.78576	0.675367									1.51204	1.743	1.42941	2.24384							0.840892	0.888407	1.25595	0.871895
	-94.5664	-4.06849e-10	-1.42726e-11		1.55177	1.48047	1.41607									0.889908	0.862963	1.78891									1.92415	1.60587	1.71233	1.54544							0.678408	0.69614	0.783136	0.66408
	-94.5264	-4.0415e-10	-1.43417e-11		1.35126	1.21522	1.32292									0.836828	1.04068	1.25857									0.369815	2.43619	1.19823	2.22456							1.79065	0.890295	0.90729	1.14742
	-94.4864	-4.01758e-10	-1.43323e-11		1.22152	1.78114	0.673507									1.0265	0.949124	1.06183									1.72888	1.94121	1.78446	1.39088							0.61537	0.752375	0.819203	0.607461
	-94.4464	-3.99435e-10	-1.39795e-11		1.95072	1.75645	1.59769									1.14264	0.947784	1.24548									1.73183	1.05583	1.47631	2.18807							0.694704	0.868958	0.899401	1.34362
	-94.4064	-3.96982e-10	-1.34305e-11		1.30497	1.43008	1.25362									0.753465	0.977636	0.980115									2.32229	1.88413	1.85485	1.55604							0.652234	1.11815	1.14147	0.772682
	-94.3664	-3.94437e-10	-1.30859e-11		1.24343	1.50485	1.24225									1.51435	0.698485	1.25869									1.35984	1.74953	1.23637	1.47235							0.813345	0.804161	0.659646	0.911737
	-94.3264	-3.9197e-10	-1.31568e-11		1.49383	1.64554	1.78198									0.644621	0.698725	0.933975									1.64003	2.06805	1.40109	2.31758							0.772437	0.906091	0.655541	1.01449
	-94.2864	-3.89655e-10	-1.34436e-11		1.19259	1.70248	1.06447									1.26923	0.493642	1.01166									0.945031	2.35593	1.04416	1.38203							0.990141	0.90338	0.792385	0.830738
	-94.2464	-3.87385e-10	-1.35921e-11		1.34342	1.38045	1.38033									0.896086	0.881074	1.36726									1.63472	1.86313	1.79778	1.77897							1.11556	1.10666	1.07408	0.714391
	-94.2064	-3.84958e-10	-1.35317e-11		1.37883	1.39876	1.10035									0.975376	0.902335	0.963295									2.25667	1.79136	1.42142	1.99163							0.777005	0.864733	0.771311	0.645632
	-94.1665	-3.82193e-10	-1.35882e-11		1.61192	1.9429	1.28642									0.832884	0.868107	1.21791									1.11774	1.9439	1.28757	2.30634							0.683681	0.648835	0.871504	0.6398
	-94.1265	-3.78989e-10	-1.41475e-11		1.36557	2.54131	0.793418									0.810658	0.78481	0.787879									1.24814	2.07115	1.05624	1.49625							0.757433	0.71979	0.808841	0.638656
	-94.0865	-3.75373e-10	-1.52478e-11		1.23902	1.71743	2.43262									0.868047	1.26018	0.675042									2.29343	1.73898	1.63006	1.56101							1.72429	0.808012	0.658265	0.888838
	-94.0465	-3.71573e-10	-1.64883e-11		1.58195	1.08642	2.14395									1.19231	0.869565	0.93686									1.50175	2.14476	1.35215	1.64604							1.10043	0.973443	0.896596	0.726861
	-94.0065	-3.68011e-10	-1.7252e-11		0.876033	2.20297	1.27869									1.2399	0.616834	1.09838									1.55158	1.5564	1.7534	1.62467							0.772426	0.786253	0.439356	1.30437
	-93.9665	-3.65095e-10	-1.70443e-11		1.63269	1.81601	1.2598									1.20737	0.679551	0.68272									2.30274	1.67163	1.40088	1.48691							0.686044	0.969767	0.835637	0.766222
	-93.9265	-3.62905e-10	-1.58064e-11		1.28267	1.26383	1.77758									0.883303	1.03866	1.00845									2.59913	1.68618	0.804106	2.37869							0.817769	0.910118	0.836535	0.926843
	-93.8865	-3.61082e-10	-1.40274e-11		1.2709	1.30948	1.24757									1.30895	0.83216	0.771698									1.26546	1.59546	2.08218	1.35622							0.878004	0.98229	0.782192	0.997074
	-93.8465	-3.59132e-10	-1.24835e-11		1.56828	4.23256	2.15944									1.26024	1.01995	0.77761									1.43167	1.38828	1.25667	1.95866							0.865611	1.30271	0.399283	0.842811
	-93.8065	-3.56881e-10	-1.17455e-11		1.04878	1.55193	1.43448									1.1583	0.665907	1.00397									1.44684	1.52467	1.76738	1.60199							1.19019	1.3698	0.863777	0.798624
	-93.7666	-3.54601e-10	-1.18751e-11		1.61246	1.15163	1.48129									0.808167	0.550916	0.95867									1.59772	1.81308	2.24312	1.52465							0.947137	0.939472	0.787279	1.11196
	-93.7266	-3.52704e-10	-1.2538e-11		1.41329	0.986584	0.918203									1.16209	0.804192	0.723384									1.0816	1.88849	2.2378	1.60728							0.797445	0.724084	0.606879	0.755584
	-93.6866	-3.51333e-10	-1.33226e-11		1.16631	1.44071	1.11121									1.59342	1.24573	0.936155									1.48745	1.67536	2.32398	1.51678							0.597028	1.39537	0.624995	0.833308
	-93.6466	-3.50143e-10	-1.39481e-11		0.817337	1.9052	1.72348									1.14149	0.508417	0.416667									1.56774	1.23277	1.85732	1.7172							0.941325	0.605618	0.669628	0.862981
	-93.6066	-3.48387e-10	-1.42937e-11		1.54235	1.48475	1.44988									1.15789	0.675991	1.28927									1.2161	2.17598	1.6123	1.73615							0.846552	1.00273	0.641236	0.99939
	-93.5666	-3.45388e-10	-1.43617e-11		1.24355	1.37163	1.24864									1.20469	0.903723	1.20694									1.46118	1.69634	1.07205	1.47808							0.972694	0.662	0.714555	0.851127
	-93.5266	-3.41135e-10	-1.42127e-11		1.22555	1.61111	1.20161									0.913683	0.731333	0.579545									0.869717	1.42574	2.08197	1.73451							0.736284	0.939504	0.55757	0.993889
	-93.4866	-3.36406e-10	-1.3873e-11		1.55188	1.32186	1.51792									1.47773	1.46714	0.83945									1.48186	1.48526	1.279	2.86495							1.07567	0.838489	0.85358	1.50983
	-93.4466	-3.32183e-10	-1.33401e-11		1.06426	1.27611	1.27005									0.733933	0.685212	1.13725									0.659087	1.43516	1.34387	1.0776							1.18758	0.834501	0.806146	0.771938
	-93.4066	-3.28994e-10	-1.27428e-11		1.70874	1.84887	1.05272									0.840571	0.874555	0.875969									0.880764	1.55522	1.69985	1.09226							0.98421	0.771887	0.795862	1.11498
	-93.3667	-3.2678e-10	-1.2401e-11		0.828729	1.65393	1.41316									0.787682	1.02879	1.0188									1.39989	2.7916	1.42871	2.31396							0.756089	1.0328	0.74258	0.706775
	-93.3267	-3.25169e-10	-1.25764e-11		1.26986	2.46743	1.18919									0.784584	1.10708	1.19414									1.33465	1.21835	2.37932	1.54416							0.90017	0.639682	0.63039	0.990675
	-93.2867	-3.23733e-10	-1.31986e-11		0.777429	2.15811	1.37838									1.43874	1.36585	0.497706									0.408648	1.21643	1.43793	1.27736							1.41003	1.23654	0.828878	1.22547
	-93.2467	-3.22173e-10	-1.39482e-11		1.49702	2.06255	1.67641									1.01916	0.873692	1.0417									1.24843	1.95628	2.18374	0.828618							0.815618	0.666963	0.711584	0.941936
	-93.2067	-3.2047e-10	-1.45593e-11		0.692149	1.30202	0.980681									0.634551	0.814118	1.10478									1.40633	1.42794	2.10777	1.36543							1.50388	0.640944	1.29728	0.648662
	-93.1667	-3.18815e-10	-1.49318e-11		1.95487	1.76555	1.29542									0.954545	0.578025	0.49546									1.45086	1.57648	1.66077	1.86461							0.758889	0.978655	0.725588	1.27001
	-93.1267	-3.17304e-10	-1.5017e-11		1.31808	2.04965	1.45239									1.01941	0.634748	0.538835									1.2258	1.87107	1.52585	1.92636							1.13485	1.15316	0.96243	0.910742
	-93.0867	-3.15727e-10	-1.47437e-11		0.914912	1.72573	1.78766									0.920703	1.15306	0.63535									1.099	0.782372	1.77724	2.12204							0.833851	0.769827	0.704031	0.630191
	-93.0467	-3.13697e-10	-1.40871e-11		1.73009	0.70483	1.71761									1.65067	1.00157	0.77154									1.61192	1.64544	1.64329	1.59067							0.994944	0.685771	0.646254	0.837427
	-93.0067	-3.10984e-10	-1.31666e-11		1.0496	1.1997	1.60976									0.997672	0.861032	0.732591									1.50101	1.75212	1.36877	1.66298							1.26746	0.742887	0.805418	1.9179
	-92.9668	-3.07724e-10	-1.22887e-11		1.48918	1.83511	1.81555									0.638494	0.562698	1.33736									1.44232	1.71461	1.0303	1.4174							1.09681	0.783151	0.859782	0.551366
	-92.9268	-3.04359e-10	-1.18633e-11		1.35341	1.8342	1.25738									1.72984	2.25061	1.25871									1.33636	2.40267	2.22194	1.44968							0.966746	0.845179	0.781306	0.742534
	-92.8868	-3.01388e-10	-1.21159e-11		1.05626	2.21544	1.36964									0.768041	1.46104	0.723048									1.37593	1.40918	1.53971	1.67171							1.36198	0.666109	1.1792	1.03138
	-92.8468	-2.99068e-10	-1.28084e-11		1.6237	1.6049	1.76879									1.31206	0.729939	1.04049									1.7438	1.73092	1.70843	1.75387							0.617625	1.01857	0.694699	0.833516
	-92.8068	-2.97282e-10	-1.33928e-11		1.43216	2.04509	1.9379									0.89211	1.11822	1.23362									1.51626	1.55124	1.52316	1.69799							0.965376	0.45214	0.603467	0.450328
	-92.7668	-2.95676e-10	-1.35483e-11		1.1439	1.38006	1.5755									0.856507	1.00664	0.939496									1.85969	1.63059	1.90392	2.02485							1.64734	0.875267	0.898084	0.827513
	-92.7268	-2.93965e-10	-1.34619e-11		1.66583	1.22416	0.933272									0.744661	0.981215	0.917772									1.42611	1.48168	2.94716	1.46512							0.789214	0.762543	0.958445	1.35488
	-92.6868	-2.92055e-10	-1.35023e-11		1.66548	1.30181	0.756798									0.911715	1.20341	0.76461									1.49526	1.63318	1.48849	1.94422							1.2659	0.661235	0.93124	0.898555
	-92.6468	-2.89917e-10	-1.37404e-11		1.43799	1.47149	1.06287									0.909519	1.52123	0.504451									1.57212	1.33215	1.44415	1.3869							0.776918	0.956164	0.864656	0.908472
	-92.6068	-2.87507e-10	-1.39067e-11		1.65388	1.72126	1.06716									1.81258	0.986181	0.768553									1.52922	1.20852	1.63885	1.72501							0.698702	0.915204	0.821919	1.26391
	-92.5669	-2.84898e-10	-1.37631e-11		1.03198	2.23283	1.69109									0.697063	0.757616	1.56439									1.4595	1.53319	1.94608	1.2323							0.88501	0.7903	1.02942	0.536928
	-92.5269	-2.82336e-10	-1.34224e-11		1.66628	1.37308	0.546061									0.872849	0.506106	1.2588									1.62721	0.763115	1.23262	1.80573							0.811105	0.981842	0.891095	1.05263
	-92.4869	-2.80016e-10	-1.32881e-11		0.978202	1.94466	1.64249									0.879477	1.03159	0.927103									1.62399	2.10407	1.49505	2.11286							0.802745	1.10709	1.20205	0.817462
	-92.4469	-2.77798e-10	-1.37021e-11		0.831797	2.19331	1.32606									0.766892	1.27849	0.813094									1.13901	1.55453	1.50966	2.12814							0.611019	0.604739	0.83853	0.968956
	-92.4069	-2.75289e-10	-1.46176e-11		1.39021	1.82514	1.21611									1.31682	0.917386	0.856322									1.65961	1.91077	1.43242	1.64417							0.622581	0.618887	0.650681	0.60692
	-92.3669	-2.72244e-10	-1.55462e-11		1.49312	2.64466	1.50115									0.567855	0.901572	0.810639									1.74562	1.88282	1.59102	2.34176							1.4799	0.729138	1.00092	0.848372
	-92.3269	-2.68844e-10	-1.58384e-11		1.23639	4.42794	1.53029									1.16833	1.5927	0.837398									2.85195	1.73647	1.74096	2.59088							0.789412	0.651161	0.320354	0.96088
	-92.2869	-2.65518e-10	-1.51653e-11		1.21064	1.36446	0.896552									1.02288	0.765233	0.918527									1.03486	1.35918	2.11095	2.01016							0.608168	0.535865	0.665959	1.16422
	-92.2469	-2.62492e-10	-1.38499e-11		1.68561	1.7832	1.22629									1.57363	1.10289	1.74007									1.4578	2.36468	1.24327	1.15301							1.13353	0.771052	0.768433	0.975129
	-92.2069	-2.5963e-10	-1.26791e-11		1.44018	0.964029	1.12971									0.930941	1.57973	0.882745									1.02243	2.78884	1.91603	2.08823							1.09838	0.638228	0.770398	0.981762
	-92.167	-2.56727e-10	-1.22853e-11		1.21237	1.6931	1.52879									0.637216	1.59578	1.28115									1.70646	1.66213	1.25127	1.58113							0.912798	0.750765	0.925056	0.764407
	-92.127	-2.53829e-10	-1.26975e-11		1.29702	1.49586	1.28598									0.7473	1.35714	0.689605									1.96945	1.79377	1.6937	1.52133							1.17807	1.0361	0.851003	0.657306
	-92.087	-2.51115e-10	-1.34761e-11		1.19034	2.33745	1.18662									0.805706	1.12468	0.722522									1.66222	1.72367	1.13029	2.329							0.635007	0.752296	0.957842	1.10822
	-92.047	-2.48579e-10	-1.4154e-11		1.47366	1.62959	1.20696									0.781146	0.967794	0.752553									1.2815	1.2189	1.48528	1.85179							1.19003	0.695043	0.571944	1.01005
	-92.007	-2.46012e-10	-1.44855e-11		1.14833	1.57178	1.16202									0.91954	0.798032	0.720168									1.58553	1.8027	1.92059	2.0498							2.75547	0.757153	0.55139	1.16139
	-91.967	-2.4331e-10	-1.44344e-11		1.04817	1.59965	1.49229									1.06281	1.05433	1.28297									1.51568	1.84297	1.69352	1.69853							0.654903	0.847823	0.978344	0.838051
	-91.927	-2.40635e-10	-1.41185e-11		2.34146	1.30884	1.38353									0.793556	1.36302	0.799655									2.17907	2.35277	1.42331	1.62322							0.962841	0.681182	0.671682	0.843628
	-91.887	-2.38261e-10	-1.37504e-11		1.11513	1.346	1.58112									0.704875	0.757426	0.538346									1.5441	2.62848	0.860207	1.60217							1.40328	0.727829	0.677711	0.731206
	-91.847	-2.36326e-10	-1.35134e-11		1.63108	1.51694	1.00718									0.840493	0.683453	0.735543									1.29953	2.38971	1.56268	1.61488							1.45753	0.723606	0.497756	0.81797
	-91.807	-2.34726e-10	-1.34646e-11		1.08742	2.13318	1.53793									0.819549	1.18695	0.920899									1.48427	2.16505	0.743663	1.62927							0.888389	0.770441	0.901312	0.98474
	-91.7671	-2.33169e-10	-1.35716e-11		1.31852	1.96524	1.17919									0.801357	1.35846	0.45022									1.30366	2.63829	1.15575	1.57837							2.01116	0.81644	1.09957	1.1432
	-91.7271	-2.31368e-10	-1.37862e-11		0.99631	1.51499	1.29038									0.866171	0.77437	0.666667									1.3364	1.80899	1.55233	1.84057							0.897261	0.723372	0.928427	0.847029
	-91.6871	-2.29254e-10	-1.40338e-11		1.09187	1.49028	1.71334									0.700806	1.54139	1.29469									1.89079	2.10158	1.48139	1.95657							0.648665	0.631904	0.621834	1.49897
	-91.6471	-2.26999e-10	-1.41813e-11		1.58838	1.80936	0.955215									1.16146	1.82538	1.47834									0.922467	2.28161	1.31585	2.47784							0.743427	1.10166	0.537067	1.03205
	-91.6071	-2.24815e-10	-1.40858e-11		1.49743	1.15299	1.58303									1.27965	0.836842	0.716394									1.76064	2.12188	1.47532	1.99107							0.737311	1.25381	1.83299	0.783282
	-91.5671	-2.22749e-10	-1.37038e-11		1.46654	1.43713	1.16271									0.911887	1.06206	0.748933									0.802598	1.81538	1.53583	1.50782							0.807288	0.650456	0.642353	0.69094
	-91.5271	-2.20661e-10	-1.31434e-11		1.24376	2.34519	1.24174									0.943912	1.51102	1.22148									1.31694	2.43543	1.1026	1.94188							0.683987	0.853552	0.532403	0.92988
	-91.4871	-2.18366e-10	-1.25743e-11		1.46971	1.2705	1.36842									0.8896	0.626866	0.776243									2.57765	1.52591	1.64615	1.8077							0.487373	0.771485	0.971486	1.26985
	-91.4471	-2.15749e-10	-1.20576e-11		1.29138	1.97132	1.15152									0.99826	0.580431	1.70227									1.76835	1.92824	1.97881	1.59771							0.671856	1.11294	1.30001	0.76813
	-91.4071	-2.12817e-10	-1.15358e-11		1.48962	2.0021	1.03445									0.798349	1.16035	0.789709									1.63174	1.87795	1.29061	1.56427							1.12343	0.95053	0.679237	0.748796
	-91.3672	-2.09742e-10	-1.10775e-11		1.60782	1.41652	1.36576									0.913268	1.22105	1.01624									1.24594	2.00635	1.60916	1.83547							0.751878	0.920254	0.736609	0.797551
	-91.3272	-2.0688e-10	-1.10282e-11		1.302	1.85977	0.699176									0.821956	1.02694	0.947735									1.71837	2.10099	1.56814	1.55828							0.718097	0.906056	0.645311	1.57039
	-91.2872	-2.04632e-10	-1.16989e-11		0.888959	1.29309	1.35528									0.76822	1.1375	0.800777									1.77384	2.90106	1.99153	1.53946							0.531844	0.797878	0.742624	1.55668
	-91.2472	-2.03193e-10	-1.28927e-11		0.694814	1.54058	1.39531									1.0784	0.9422	0.716452									1.83346	1.28333	1.34156	1.40608							0.948379	0.683733	0.794865	0.765887
	-91.2072	-2.02402e-10	-1.39492e-11		1.22821	3.21361	1.41707									0.994669	1.00385	0.702564									1.58638	2.11458	1.69136	1.77385							0.686958	2.07156	0.966967	0.568867
	-91.1672	-2.01846e-10	-1.43637e-11		1.34735	1.80822	1.92048									0.707136	0.930966	1.3812									2.11271	1.99797	1.59838	1.04839							0.792978	0.979807	0.804467	0.888186
	-91.1272	-2.0107e-10	-1.42268e-11		1.47424	1.64888	0.704494									0.751669	0.663858	0.795544									1.96806	1.53096	2.09702	1.84984							0.997476	0.585229	0.903926	0.722342
	-91.0872	-1.99752e-10	-1.39646e-11		1.10684	1.86682	1.90782									0.762004	1.25942	0.562339									1.73459	2.83146	1.15922	2.35545							0.618986	0.829939	0.924054	0.728349
	-91.0472	-1.97834e-10	-1.38047e-11		1.65499	1.71429	1.24707									0.912327	1.20193	1.36314									1.62892	1.83169	1.01203	1.68784							0.510848	1.08446	0.840125	0.698334
	-91.0072	-1.95552e-10	-1.36611e-11		1.82008	1.74695	2.10216									0.754255	0.67333	1.07381									1.61011	1.62349	0.933483	0.905435							1.11802	0.950183	0.817047	0.464861
	-90.9673	-1.93235e-10	-1.34233e-11		2.59789	1.77075	1.38454									0.922115	1.65625	0.734904									1.06689	1.98523	2.26655	2.04485							0.586551	0.767991	0.945578	0.762228
	-90.9273	-1.90977e-10	-1.31181e-11		1.26354	1.60801	1.58379									0.726721	1.09144	1.53738									2.00251	1.46461	1.2879	1.01544							0.901164	1.14874	0.904087	0.821955
	-90.8873	-1.88603e-10	-1.27898e-11		1.56618	2.39085	1.72835									0.783247	1.52022	1.23225									2.17399	2.50371	1.32416	1.34268							0.812847	0.971855	0.788752	0.824041
	-90.8473	-1.86009e-10	-1.24425e-11		1.20854	2.57774	1.46081									0.672643	0.831713	0.535073									2.34951	1.42097	2.18697	1.82698							0.794994	1.16194	0.750912	1.69084
	-90.8073	-1.83419e-10	-1.21761e-11		1.29769	1.22575	1.2255									0.826956	0.654959	1.286									2.41898	1.47512	0.665782	1.24984							0.654729	0.612202	0.500246	0.876655
	-90.7673	-1.81241e-10	-1.22158e-11		1.36853	1.40554	1.513									1.03607	0.155807	1.34931									0.995679	1.23465	1.78543	1.54097							0.799714	0.873158	0.597629	0.509323
	-90.7273	-1.79738e-10	-1.26883e-11		1.2233	2.00293	1.65554									1.1145	0.552215	0.861538									1.82829	0.943701	2.31964	1.34219							0.87258	1.39456	1.04941	0.686057
	-90.6873	-1.78864e-10	-1.34547e-11		1.13784	1.95707	0.480734									0.707602	0.869712	0.81015									1.29585	1.72573	2.45904	1.62552							0.82265	1.0528	1.36753	0.999902
	-90.6473	-1.78261e-10	-1.42397e-11		1.16886	1.34816	1.03101									0.71567	0.848414	0.918762									1.95976	2.04041	1.55689	1.58246							0.7027	1.03513	0.721233	0.649555
	-90.6073	-1.77396e-10	-1.4824e-11		1.28029	1.57297	1.35959									1.31104	0.943717	1.50268									1.18902	1.82405	1.63212	1.42544							0.807656	0.71919	0.74183	1.99669
	-90.5674	-1.75837e-10	-1.50269e-11		0.89539	2.66016	1.51515									0.889269	0.899225	0.795492									1.53969	2.187	1.60008	1.54832							1.53442	0.859384	0.870101	0.895254
	-90.5274	-1.73506e-10	-1.46522e-11		1.85675	1.22157	1.12162									0.594859	0.140558	0.756757									1.70114	1.60135	1.40123	1.61956							0.628811	0.897505	0.9034	0.652053
	-90.4874	-1.70681e-10	-1.36722e-11		1.47627	1.54404	1.68633									1.04274	0.939707	1.29075									1.76361	1.59799	1.81396	1.50178							0.667778	0.978795	1.12468	0.603118
	-90.4474	-1.67779e-10	-1.24544e-11		1.30514	1.98594	1.00745									0.787814	1.18835	0.586995									2.25594	1.48883	1.76136	1.45936							0.497767	1.38538	0.735026	0.996293
	-90.4074	-1.65099e-10	-1.16374e-11		1.02019	1.08233	1.4032									1.33043	1.06841	1.30077									2.05867	1.66258	2.46428	2.13041							0.956134	0.966768	1.24975	0.716886
	-90.3674	-1.62684e-10	-1.16981e-11		1.40102	1.19656	1.19871									1.10267	1.01901	0.801515									1.71227	1.92782	2.27707	1.65501							1.55737	0.932911	0.504646	1.06363
	-90.3274	-1.60375e-10	-1.26131e-11		1.8862	1.91176	1.29108									0.715182	1.18655	0.630542									1.80255	1.83919	2.42281	1.58293							0.958441	0.962551	0.80995	0.898288
	-90.2874	-1.5805e-10	-1.38661e-11		0.784423	1.33277	1.63686									0.723425	1.78961	1.10008									1.42825	2.97808	1.99986	1.36003							0.678199	1.95008	0.854397	0.762401
	-90.2474	-1.5583e-10	-1.47678e-11		0.756309	2.54584	1.42496									0.538803	1.26683	0.619744									1.81265	1.83052	1.27311	1.74456							0.531931	0.820141	0.818304	0.650083
	-90.2074	-1.53988e-10	-1.48876e-11		1.65135	1.57702	0.71597									1.2234	1.07807	0.953226									1.33216	1.17747	1.50751	1.32509							0.799744	0.996623	1.20011	1.20902
	-90.1675	-1.52647e-10	-1.42956e-11		1.25865	1.62176	1.31321									0.847397	0.741023	0.579384									1.88871	2.38339	1.46326	1.88943							0.984386	1.65681	0.737616	1.62812
	-90.1275	-1.51597e-10	-1.3432e-11		1.22992	1.55998	1.18476									0.851266	0.832481	0.859517									1.72104	1.92898	1.88139	1.60243							1.50866	1.07326	0.629802	0.782901
	-90.0875	-1.50451e-10	-1.27787e-11		1.35275	0.933464	1.07378									0.885077	1.1417	1.07845									1.78642	1.94901	1.49528	1.65441							0.743242	0.997204	0.880322	0.830356
	-90.0475	-1.48966e-10	-1.26375e-11		1.05469	1.94238	1.34074									0.910615	1.1217	0.850443									1.74796	2.41621	1.52712	1.83395							0.843631	0.732931	0.805639	0.628302
	-90.0075	-1.47215e-10	-1.3074e-11		1.87014	1.66153	1.0829									0.647025	1.1504	1.00183									1.56858	2.04925	2.03974	1.54208							1.38413	0.738345	0.595588	0.985476
	-89.9675	-1.45474e-10	-1.38995e-11		1.4908	1.84493	2.65857									0.623377	1.14714	0.666667									1.57551	1.41888	1.49565	1.74892							0.82332	1.11027	0.77489	0.513202
	-89.9275	-1.43925e-10	-1.46882e-11		1.08546	1.85629	1.07411									0.788584	1.00304	0.86876									1.68197	1.84121	2.00517	1.56534							0.865216	0.773275	1.4783	0.702679
	-89.8875	-1.42502e-10	-1.49461e-11		1.42144	2.51829	1.59856									0.604049	1.27245	0.830508									1.89645	1.73074	1.20459	1.58268							0.777085	0.819987	0.904218	0.803467
	-89.8475	-1.41005e-10	-1.44089e-11		1.06485	2.48255	1.46617									0.949721	1.07948	0.814619									1.65621	1.50861	0.779785	1.68153							0.846884	0.797946	0.66834	1.01933
	-89.8075	-1.39311e-10	-1.32473e-11		1.32947	1.69723	1.25643									0.978947	1.07455	0.961223									1.52345	1.59513	1.53715	0.979891							0.598175	0.767021	0.842888	0.560843
	-89.7676	-1.37471e-10	-1.19877e-11		0.921739	1.98588	0.886736									0.819095	1.02138	2.26199									1.26836	1.92375	1.5657	1.70444							0.704356	0.76032	0.54958	1.6143
	-89.7276	-1.3571e-10	-1.11874e-11		1.3399	0.996976	1.18189									0.999115	1.40296	0.548473									1.41126	1.88747	1.14785	1.203							0.745062	0.684224	1.0099	0.932009
	-89.6876	-1.34366e-10	-1.10994e-11		1.24322	1.82387	1.13234									0.968696	1.16259	1.49707									1.81682	1.85232	1.49457	1.75134							0.926374	0.689281	0.942177	0.990724
	-89.6476	-1.33666e-10	-1.15632e-11		1.52732	1.06781	1.07103									0.709355	0.944351	1.172									2.13891	2.51024	1.70216	1.48952							0.866931	1.38896	0.918141	0.953147
	-89.6076	-1.33403e-10	-1.21809e-11		1.11838	1.37785	1.05532									0.660377	1.04744	0.628225									1.31675	1.53216	1.11587	1.16236							0.51107	1.44661	1.05761	0.770603
	-89.5676	-1.32868e-10	-1.26076e-11		1.41256	2.11282	1.32029									0.828014	1.49381	0.807525									2.01578	1.33967	2.62258	1.81947							0.882661	1.05802	0.841627	1.03265
	-89.5276	-1.31266e-10	-1.26903e-11		1.31472	1.05628	1.16134									0.736274	0.705394	1.46791									1.74865	1.59609	1.44212	1.07173							0.826497	0.905884	0.600266	0.919528
	-89.4876	-1.28319e-10	-1.2398e-11		1.47575	2.07533	1.10567									0.639752	1.33793	1.39916									1.50194	1.6221	1.7606	1.64805							1.13459	0.583424	1.34847	0.572441
	-89.4476	-1.24519e-10	-1.17734e-11		0.751938	1.58278	1.53857									0.825977	1.00166	0.843705									1.35884	1.68634	1.36457	1.64961							0.638601	1.21038	0.961555	0.85178
	-89.4076	-1.20836e-10	-1.10275e-11		1.10597	1.76585	1.24156									1.10109	1.39468	0.877907									1.99155	1.5889	1.21741	1.70287							0.836814	0.783976	0.659074	0.690231
	-89.3677	-1.18197e-10	-1.0542e-11		1.38626	2.01451	2.6737									0.890775	1.3576	1.03559									1.32404	1.72074	2.19657	1.48261							0.856499	1.32827	0.714496	0.723563
	-89.3277	-1.17048e-10	-1.05908e-11		0.899001	1.64194	1.09267									0.68917	1.03716	0.647966									1.09459	1.74979	1.61978	1.35984							1.11822	0.892365	0.769706	1.14617
	-89.2877	-1.17118e-10	-1.10493e-11		0.903499	1.55444	1.12534									0.798009	0.869764	0.898204									1.48209	2.33089	1.45914	1.44521							1.15972	1.17763	0.641719	0.776821
	-89.2477	-1.17496e-10	-1.14847e-11		1.00873	1.56395	1.09938									0.664137	1.01852	1.37801									1.28733	1.78748	2.10417	1.6654							0.775786	1.06127	1.27444	0.718081
	-89.2077	-1.17119e-10	-1.15747e-11		1.57843	1.41748	1.57074									0.688366	0.931665	1.18199									1.26153	1.94999	1.59097	1.53667							1.03049	1.87003	0.672541	0.877395
	-89.1677	-1.15414e-10	-1.13878e-11		1.25738	1.47611	1.68733									0.568147	0.834286	1									1.17063	1.71577	2.49194	1.66784							1.09654	0.774642	0.86329	0.849888
	-89.1277	-1.12633e-10	-1.12157e-11		1.37612	2.40741	1.21797									0.745267	1.02824	0.829966									1.65824	1.96125	1.69238	1.40924							1.28742	1.14569	0.789715	0.660159
	-89.0877	-1.09579e-10	-1.11872e-11		1.3215	1.48598	1.44384									0.868293	0.55615	1.09647									1.86586	1.64391	1.50044	2.25533							0.59961	1.13777	0.715044	0.866061
	-89.0477	-1.06972e-10	-1.11581e-11		1.22101	1.75758	1.18457									0.8438	1.18429	0.661733									1.41064	2.31574	2.02883	1.2812							0.726945	1.22754	0.555318	0.931084
	-89.0077	-1.0502e-10	-1.09911e-11		1.33239	2.02508	1.05934									0.787379	1.29203	0.862237									1.32979	2.22662	1.52427	2.13281							1.41409	0.851928	0.613936	0.702088
	-88.9678	-1.03486e-10	-1.08108e-11		1.53242	2.30639	1.15625									0.804539	0.782822	0.926782									1.93907	2.46816	1.932	2.7924							0.860894	0.958105	0.494627	0.931437
	-88.9278	-1.02039e-10	-1.08819e-11		1.12219	1.57467	1.1323									0.872149	0.881246	0.77554									1.92214	2.44109	1.60468	1.34927							1.30127	1.00151	0.850038	0.520272
	-88.8878	-1.00484e-10	-1.1279e-11		1.16986	1.82398	1.20753									0.628329	0.875331	1.083									1.38085	1.81338	1.25702	1.5838							0.738098	0.881403	1.22566	1.04064
	-88.8478	-9.87999e-11	-1.17463e-11		0.940796	2.62901	0.791899									0.790841	1.22324	0.872432									2.63146	1.85096	1.81205	1.70795							0.962408	0.884188	0.719119	0.55451
	-88.8078	-9.71069e-11	-1.18973e-11		1.1152	2.08889	2.30648									0.696734	1.4791	0.829983									1.25636	1.80217	1.2192	1.65224							1.05533	0.715868	0.70255	0.658086
	-88.7678	-9.55478e-11	-1.15855e-11		1.41959	1.66	1.38274									0.911458	1.0749	1.21745									1.77072	2.06371	1.02602	2.44582							0.665942	0.757912	1.61538	0.319724
	-88.7278	-9.41102e-11	-1.11075e-11		1.656	0.960212	1.30298									0.727273	0.716317	0.6768									1.39428	2.09157	1.02941	1.9727							0.997441	1.29196	0.769296	0.833277
	-88.6878	-9.26173e-11	-1.09796e-11		1.63399	0.644162	1.16828									0.708911	0.647687	0.584108									1.53496	1.94322	1.99319	1.45074							0.527595	0.907466	0.759821	1.36063
	-88.6478	-9.09553e-11	-1.14249e-11		1.35477	1.25573	1.32316									0.705455	0.814551	0.748663									1.68285	1.63131	1.54149	2.42007							0.77628	0.823383	0.551422	0.692518
	-88.6078	-8.9206e-11	-1.21023e-11		1.28748	2.08311	1.35322									0.921935	0.321915	0.584485									1.36064	1.5147	0.989718	1.48801							0.85828	1.89788	0.685442	0.793247
	-88.5679	-8.7457e-11	-1.24189e-11		1.56563	2.33107	2.20255									0.640297	1.09284	1.39428									2.24289	2.24131	1.3747	2.7634							0.669545	1.73251	0.823647	1.44724
	-88.5279	-8.55894e-11	-1.21004e-11		1.26238	2.28909	1.71269									0.798077	0.86114	1.36211									1.46524	1.98861	1.48984	2.46972							0.756613	1.61663	0.727264	1.44005
	-88.4879	-8.34132e-11	-1.13976e-11		1.12168	0.440937	1.41619									1.11322	1.21648	0.794643									1.3877	1.65285	1.55452	2.20532							0.754949	0.953617	0.569775	0.860083
	-88.4479	-8.09813e-11	-1.07734e-11		1.46677	1.63176	1.34356									0.614198	1.11467	0.874847									1.41984	1.64801	1.63298	1.36949							0.73495	1.1818	0.647178	0.898123
	-88.4079	-7.86037e-11	-1.05007e-11		1.09978	2.48852	1.984									0.794836	0.97599	0.435811									1.5955	1.81666	1.55161	1.7154							1.6276	1.15364	0.832462	0.731261
	-88.3679	-7.65373e-11	-1.05925e-11		1.61188	1.56604	1.5342									0.733503	0.120112	0.697514									1.40204	1.60062	1.63646	1.75112							1.56113	1.11488	0.529183	0.911398
	-88.3279	-7.47995e-11	-1.09777e-11		1.44209	2.05352	1.09647									0.78	1.22817	0.683301									1.12404	1.97843	2.27939	2.11601							0.71741	0.92902	0.611983	0.706398
	-88.2879	-7.32818e-11	-1.15646e-11		1.89621	1.55991	1.77948									0.744026	1.32817	0.688239									1.08809	2.78391	2.24901	1.41371							1.0962	0.861872	1.03333	0.898776
	-88.2479	-7.18535e-11	-1.21265e-11		1.24575	1.70264	1.7344									0.765957	0.158273	0.61578									1.55896	2.20671	1.79276	0.707498							0.823203	0.770849	0.544988	0.795804
	-88.2079	-7.0329e-11	-1.2325e-11		1.23752	1.25519	1.7602									0.803747	1.60031	0.406302									2.05136	2.7283	1.87958	1.374							0.740815	1.12129	0.669613	1.63508
	-88.168	-6.8555e-11	-1.20108e-11		1.51378	1.18589	1.89514									0.774051	1.10903	0.463415									1.30613	2.11011	1.52766	1.73664							0.997608	0.872665	0.840555	0.855225
	-88.128	-6.66414e-11	-1.14427e-11		1.69598	2.12317	1.67878									0.834141	0.862403	0.848485									1.29732	2.11935	1.97951	1.6899							1.11651	0.799461	0.689808	1.38255
	-88.088	-6.49712e-11	-1.1064e-11		1.3547	1.27485	1.50052									0.753751	1.03102	0.754772									1.45691	2.16972	1.90027	1.49415							1.06758	0.476161	0.84877	1.06828
	-88.048	-6.38381e-11	-1.10616e-11		1.13018	1.72909	2.06814									0.730769	1.34143	0.848158									1.61045	2.17884	1.04665	1.392							0.53693	0.929068	1.13197	0.846961
	-88.008	-6.30894e-11	-1.12454e-11		1.1941	3.06843	1.48485									0.690743	0.978346	0.879867									1.20086	2.00338	1.0421	2.13428							1.02918	0.646312	0.683852	0.747965
	-87.968	-6.22212e-11	-1.13452e-11		1.3586	2.37027	1.37466									0.824755	1.90884	0.711443									2.34357	1.61626	1.50646	1.05721							1.00395	1.29004	0.703794	1.00723
	-87.928	-6.08781e-11	-1.12844e-11		0.906081	2.35833	1.01407									0.904651	0.710213	1.41715									1.223	2.4547	1.22815	2.10636							0.93624	0.742623	0.961713	1.26293
	-87.888	-5.92013e-11	-1.11203e-11		1.36574	0.646729	1.86307									0.732249	0.702985	0.714742									1.41096	1.6878	1.86726	1.66183							0.924949	1.63135	0.542907	0.826774
	-87.848	-5.76542e-11	-1.08755e-11		1.04676	2.48602	0.996047									1.24365	0.76412	0.900715									2.3342	1.93997	1.55911	1.52871							0.474486	0.474717	0.723787	0.779009
	-87.808	-5.6595e-11	-1.05634e-11		0.528834	2.50721	1.50348									0.844082	1.22257	0.796816									1.07176	2.13055	1.25374	1.01123							0.572445	1.1681	0.628732	0.666403
	-87.7681	-5.6049e-11	-1.02737e-11		1.0583	1.77196	1.50441									0.67635	0.681308	1.47011									1.40804	1.99409	1.48073	1.42476							0.830807	0.720136	0.882494	0.920999
	-87.7281	-5.5732e-11	-1.00796e-11		0.712575	2.32719	1.25832									0.981228	1.07923	1.12462									1.26304	2.41567	1.33418	1.43255							0.72335	1.11141	0.818721	0.751781
	-87.6881	-5.51848e-11	-9.9427e-12		1.5206	1.67989	1.32879									0.868114	1.04056	0.764908									1.32791	1.99497	1.49867	1.34281							0.642472	0.452104	0.715319	1.02493
	-87.6481	-5.40152e-11	-9.87528e-12		1.32438	1.30846	2.66019									1.11006	0.982026	0.729634									1.07088	2.36504	2.02523	1.52314							0.855243	1.11872	0.714589	0.983142
	-87.6081	-5.21659e-11	-1.01218e-11		0.674451	1.77872	1.67405									0.911619	0.819251	0.947886									1.22702	2.38207	1.60758	1.42997							0.773285	1.58211	0.55738	0.93764
	-87.5681	-4.99437e-11	-1.09425e-11		1.19444	1.86283	1.9751									1.06475	0.907029	1.2821									1.13564	2.02883	1.41137	1.7506							0.969364	1.54573	0.574549	0.586311
	-87.5281	-4.77549e-11	-1.21461e-11		1.21942	1.56288	1.59666									0.682951	0.833979	0.75632									1.39976	2.37521	1.6102	1.75796							0.488766	0.753982	0.559235	0.870348
	-87.4881	-4.58316e-11	-1.30026e-11		1.3325	1.45022	0.787826									0.646823	0.801656	0.904328									1.50837	1.80683	1.43765	1.07963							0.684336	1.27959	0.63107	0.603085
	-87.4481	-4.41978e-11	-1.28142e-11		1.37666	1.91115	1.28634									0.727099	0.782353	0.882432									1.18348	2.72746	1.36228	1.36771							1.02154	1.14324	0.671715	0.897383
	-87.4081	-4.27948e-11	-1.16177e-11		1.6002	2.07547	2.3035									0.722531	0.906994	1.36575									1.70994	2.01561	1.90186	1.39396							0.60224	1.67848	0.66809	0.96475
	-87.3682	-4.15534e-11	-1.02282e-11		1.1902	1.75961	0.78866									0.772122	0.865639	1.16808									1.79112	2.43866	1.06019	1.55467							0.555436	1.0521	0.51616	0.869347
	-87.3282	-4.04012e-11	-9.50616e-12		0.838631	2.00956	1.96817									1.04683	0.829041	1.50464									1.0402	2.07873	1.43195	2.33299							0.683971	0.640984	0.998099	0.670095
	-87.2882	-3.93216e-11	-9.61586e-12		1.37234	1.95998	1.4081									0.688196	0.745322	0.77396									1.86644	1.67032	1.42194	1.39785							0.619403	0.881366	0.916981	0.632051
	-87.2482	-3.83992e-11	-1.00577e-11		1.24657	2.20872	1.43276									0.709701	1.09509	0.761649									1.07485	2.37503	1.43213	1.55788							0.618398	0.890087	1.03946	1.21857
	-87.2082	-3.76982e-11	-1.03207e-11		1.38332	2.11597	2.05095									1.0133	0.719711	0.829102									1.89562	1.82413	1.64715	2.12456							0.638033	0.983968	0.863803	1.65576
	-87.1682	-3.70945e-11	-1.03316e-11		1.27396	1.25792	1.18065									0.757437	0.290058	0.881879									1.64552	2.2993	1.82553	2.03029							0.867775	0.827868	0.6698	0.904456
	-87.1282	-3.63293e-11	-1.03102e-11		1.38965	1.44653	1.42299									0.881614	1.04933	0.823164									2.11264	2.33536	1.35862	2.25465							0.644817	0.812287	0.965513	1.11649
	-87.0882	-3.52569e-11	-1.04276e-11		1.50663	2.05348	1.57947									0.74973	1.2604	0.68268									1.19914	1.60333	1.87197	1.65509							0.46258	1.1922	0.930504	0.584229
	-87.0482	-3.39731e-11	-1.06934e-11		1.32849	2.10892	1.77314									0.709145	1.4062	0.97451									1.71001	1.58293	1.40483	1.28095							0.594224	0.922157	0.495695	0.714558
	-87.0082	-3.26796e-11	-1.10086e-11		1.75969	2.59308	1.2261									1.08993	0.875326	0.7949									1.19671	2.40585	1.69008	1.62545							0.669572	0.982702	0.786184	1.46859
	-86.9683	-3.1463e-11	-1.1203e-11		1.1	1.49561	0.607595									0.622313	1.02286	1.29149									1.27411	1.94768	1.38681	1.13218							1.03434	1.42842	0.912812	0.639315
	-86.9283	-3.02376e-11	-1.11216e-11		1.22706	1.75663	1.47407									0.744991	0.754237	1.00116									1.40738	2.02437	2.07679	1.94376							0.923835	0.673613	0.740018	1.22624
	-86.8883	-2.88796e-11	-1.07792e-11		1.39755	1.17744	1.62981									0.516071	1.15975	0.921626									1.68193	2.86353	1.73245	1.61487							0.952536	0.951855	0.896104	0.794238
	-86.8483	-2.73692e-11	-1.03739e-11		2.24453	2.15895	1.41785									0.778708	0.865412	0.974529									1.53899	1.85209	1.48967	1.31146							0.540686	0.992605	0.571956	0.758351
	-86.8083	-2.57909e-11	-1.00787e-11		0.998359	1.5546	2.01871									0.870968	0.737469	0.638732									1.35541	2.97052	1.76459	1.47617							0.775581	1.27862	0.793306	0.974836
	-86.7683	-2.4263e-11	-9.86555e-12		1.05628	1.16064	1.32453									0.780556	0.787274	0.488991									1.10991	1.61628	1.54032	1.59961							0.458223	1.06353	0.658037	0.827184
	-86.7283	-2.29133e-11	-9.59622e-12		1.54345	1.32602	2.10307									0.815765	1.0478	1.36568									1.01454	2.00967	0.828946	1.65435							0.742396	0.911947	1.03886	0.600707
	-86.6883	-2.18456e-11	-9.25288e-12		1.04828	2.35154	0.89863									0.955828	0.925287	0.465074									1.48815	1.49526	1.42639	1.53257							0.609926	1.05737	1.03522	0.695463
	-86.6483	-2.10272e-11	-9.0014e-12		1.32181	0.943615	1.20513									0.843664	1.32081	0.916084									1.30552	1.88663	1.30051	1.36559							0.91234	0.830438	0.721478	0.935884
	-86.6083	-2.02403e-11	-9.01405e-12		1.28629	1.21597	1.99392									1.55662	1.12281	0.918919									1.12433	2.35117	1.75021	1.53641							0.740604	1.1151	0.84042	0.674707
	-86.5684	-1.92529e-11	-9.29048e-12		1.36979	1.51152	1.63068									0.724232	0.897145	1.01175									1.88298	2.01085	1.24603	1.77976							0.951367	1.23785	0.777759	0.952625
	-86.5284	-1.80438e-11	-9.68232e-12		0.94825	0.984536	1.32224									1.22525	0.272306	1.29558									1.84971	2.03194	1.75976	1.75305							1.00805	0.981233	0.913812	0.610984
	-86.4884	-1.67723e-11	-1.00336e-11		1.62803	1.98645	0.894904									0.780992	0.777985	0.793364									1.75589	1.74397	0.967614	1.72531							0.638159	1.32255	0.794026	0.758038
	-86.4484	-1.5516e-11	-1.02564e-11		0.682482	1.56037	1.82769									0.835129	1.10382	0.754407									1.49567	1.43895	1.2027	1.74925							0.865314	0.968513	0.844525	0.769149
	-86.4084	-1.41453e-11	-1.03233e-11		1.26385	1.54785	1.4629									0.729529	0.854859	0.596535									1.31523	2.66783	1.30945	2.00442							0.641227	0.697901	0.444692	0.724025
	-86.3684	-1.25338e-11	-1.02394e-11		1.43499	1.48007	1.33081									1.14317	0.857765	0.604037									1.38109	1.46416	1.50817	1.65056							0.5791	0.763664	0.521386	0.853011
	-86.3284	-1.08028e-11	-1.0019e-11		1.29904	1.38816	1.93655									0.774233	0.740307	0.634241									1.45008	2.31071	1.70108	1.18496							0.796993	1.51142	0.870009	0.936098
	-86.2884	-9.2246e-12	-9.7055e-12		1.60501	2.32649	1.53548									0.843517	0.561939	0.737801									1.09645	1.48038	1.29473	1.12323							0.746455	0.864299	1.15918	0.635533
	-86.2484	-7.91655e-12	-9.41463e-12		1.41051	1.04589	1.63682									0.70232	0.980903	0.781807									1.24307	1.79047	1.81655	2.08384							0.792733	0.99433	0.792639	0.814352
	-86.2084	-6.77826e-12	-9.3027e-12		1.18745	1.38213	1.10224									0.747706	1.19697	0.840246									1.43865	1.57566	1.51711	1.57928							0.713591	0.738203	0.72299	0.814552
	-86.1685	-5.72825e-12	-9.46384e-12		1.53715	1.43174	0.893588									0.651584	0.797737	0.879616									1.33546	1.47917	1.54047	1.79133							0.893162	1.25139	1.10904	0.651409
	-86.1285	-4.84417e-12	-9.88852e-12		1.10875	1.62596	1.5441									0.877519	0.872816	0.472388									1.47274	1.96579	1.44365	0.494515							0.725133	1.10951	1.2708	0.823823
	-86.0885	-4.22302e-12	-1.04748e-11		1.36966	2.25294	1.61332									0.721854	0.843175	0.61935									1.43723	2.61717	1.28125	1.82899							0.633153	1.24115	0.706827	1.55916
	-86.0485	-3.81936e-12	-1.10033e-11		1.26145	1.81794	2.05584									0.659048	1.04818	0.793201									1.75868	1.67757	1.92481	1.39956							0.638156	0.692395	0.663501	0.408352
	-86.0085	-3.46525e-12	-1.11839e-11		1.26818	1.48056	1.67541									0.585459	1.90815	0.993976									1.28743	1.88125	1.42066	1.38514							0.666803	0.890071	0.671045	0.662128
	-85.9685	-2.97947e-12	-1.08795e-11		1.07415	1.49175	1.52057									0.815009	0.854288	0.447009									2.50242	2.52031	2.55312	1.39694							0.800745	0.965152	1.00756	0.548871
	-85.9285	-2.27424e-12	-1.02814e-11		1.29128	1.59921	2.0971									0.888507	0.836965	0.496885									1.25847	2.06363	1.34919	1.0924							0.642251	0.892626	1.12645	0.765155
	-85.8885	-1.4484e-12	-9.79254e-12		0.996484	1.35758	1.85962									1.13433	0.825342	1.08699									1.14255	2.12739	0.520258	1.4852							0.640079	1.22209	0.623854	0.852197
	-85.8485	-7.24603e-13	-9.74559e-12		1.22544	2.40109	2.43413									0.797802	0.920223	0.893557									1.70034	2.23129	1.79854	1.41945							0.870715	1.37951	1.16113	0.619042
	-85.8085	-1.44417e-13	-1.02148e-11		2.03766	2.1256	1.58515									0.782934	0.701673	1.02806									1.42382	2.37677	2.3811	1.19059							0.685483	0.861453	0.719348	0.901445
	-85.7686	6.40244e-13	-1.09641e-11		2.0254	1.91581	1.89641									1.08082	1.51664	0.76051									1.90469	2.70441	2.16814	1.83252							0.748519	0.846593	0.552819	0.694773
	-85.7286	2.06853e-12	-1.15251e-11		1.80267	1.8739	1.31164									1.10951	1.09539	0.868227									1.53396	1.93365	1.65199	2.13185							0.600095	0.822322	0.76726	0.797281
	-85.6886	4.10779e-12	-1.14627e-11		1.23815	2.15583	1.51538									0.847244	0.750499	0.76835									1.75015	2.28974	2.10814	1.4409							1.07326	0.976091	0.683883	0.692147
	-85.6486	6.12693e-12	-1.07078e-11		1.32532	1.77588	1.20856									1.1138	1.34249	0.982206									1.65278	2.10352	1.41478	1.59318							0.649822	1.00558	0.761733	0.721618
	-85.6086	7.38844e-12	-9.62806e-12		3.90314	1.81752	0.425612									0.757183	0.937984	0.838866									1.39191	1.64814	1.24836	1.60005							0.535717	1.54744	0.787073	0.917927
	-85.5686	7.61748e-12	-8.73108e-12		1.40786	1.60272	1.39806									0.63244	0.643731	0.672694									1.40648	2.1134	2.06651	1.54375							0.550854	0.895632	1.07693	1.39655
	-85.5286	7.19321e-12	-8.31076e-12		1.37719	1.06452	1.48421									0.780531	1.2425	0.637306									1.27733	1.74784	1.30385	1.64335							0.668828	0.996294	0.665924	0.493344
	-85.4886	6.99515e-12	-8.37627e-12		1.64179	1.35021	1.41772									0.693095	0.75395	0.923077									1.71112	2.22415	1.604	1.63486							0.744838	1.62305	0.768289	0.555263
	-85.4486	7.99398e-12	-8.81519e-12		1.57116	1.09595	1.40192									1.19406	0.711466	0.884234									1.49766	1.4739	1.45985	1.53943							0.664026	1.60671	0.732408	0.77335
	-85.4086	1.06196e-11	-9.50184e-12		1.42542	1.98999	1.17994									0.811856	0.93669	0.665266									1.40432	2.41592	1.43129	1.55176							0.568224	1.10289	0.899863	0.897114
	-85.3687	1.43064e-11	-1.02599e-11		1.58552	1.16137	2.32314									0.829809	0.948097	0.897902									1.56132	1.32531	1.57164	1.44777							0.552874	0.84802	0.52181	0.525488
	-85.3287	1.7786e-11	-1.08594e-11		1.88932	2.09082	1.24518									0.378109	0.911836	0.737685									1.62333	2.68757	2.05313	1.27843							0.769922	0.901302	0.863017	0.608951
	-85.2887	2.00126e-11	-1.11399e-11		1.08203	1.76369	1.8559									0.757848	0.705289	1.36861									1.61975	1.97657	1.7061	1.37037							0.60532	1.0505	0.598226	0.846363
	-85.2487	2.08235e-11	-1.11045e-11		1.47601	1.99623	1.47172									0.798717	0.756178	0.769994									1.76403	1.99108	1.63257	2.08382							0.618329	0.963771	0.579979	1.25703
	-85.2087	2.07351e-11	-1.0863e-11		1.48037	2.51724	1.45335									0.784693	0.77892	0.53235									1.03388	1.91774	1.92542	1.46029							0.853705	1.07742	1.04444	1.0344
	-85.1687	2.03079e-11	-1.05308e-11		0.716714	1.2004	1.6619									0.906977	0.567812	0.56492									1.02138	1.6664	1.2613	2.41209							0.945885	1.17388	0.888825	0.665814
	-85.1287	1.98901e-11	-1.02006e-11		0.638138	2.88394	1.2207									0.827354	1.23516	0.866013									1.44471	1.73354	1.41121	1.16312							0.944224	1.17666	0.761588	0.643129
	-85.0887	1.97841e-11	-9.94846e-12		1.45314	2.40063	1.17326									0.859193	0.830869	0.654457									1.23442	2.26638	0.771735	1.8178							1.19841	0.87695	0.655521	0.820795
	-85.0487	2.02269e-11	-9.81506e-12		1.06284	2.16619	1.457									1.13075	0.94723	0.532525									1.76242	1.67632	1.80687	1.45088							0.713534	1.18206	0.666738	0.486617
	-85.0087	2.10813e-11	-9.77339e-12		1.14514	1.66307	1.83301									0.881114	0.942987	0.775107									1.14037	2.5057	1.88421	1.60194							0.822844	0.91071	0.650609	0.771675
	-84.9688	2.18716e-11	-9.70371e-12		1.30423	1.2594	1.34059									1.09069	0.849578	0.775081									1.72643	2.51883	1.80246	1.55934							0.711453	1.1871	0.576293	0.930822
	-84.9288	2.23538e-11	-9.43202e-12		1.15016	1.83877	1.36192									1.47691	0.761345	1.00289									1.35993	2.18353	1.96367	1.35605							1.58605	2.04721	0.610444	0.692542
	-84.8888	2.28589e-11	-8.90013e-12		1.55333	1.72999	1.46176									0.579749	0.556122	1.28383									1.11619	1.73836	1.25341	1.78228							0.549063	0.848321	0.654485	0.577357
	-84.8488	2.38829e-11	-8.34413e-12		1.49399	0.458857	1.07663									1.6533	1.13616	0.909412									1.38808	1.61112	1.42858	1.62089							0.723057	0.867401	0.601024	0.644829
	-84.8088	2.54973e-11	-8.20868e-12		1.23664	1.8153	1.45455									0.75244	0.905277	0.941756									2.082	1.70084	0.63703	1.3185							1.20205	1.1097	0.500683	0.438234
	-84.7688	2.73286e-11	-8.78024e-12		1.15305	1.87205	1.317									1.39949	0.721295	0.705008									0.867823	1.157	1.56316	1.87775							1.24812	0.668752	0.994995	0.406246
	-84.7288	2.89781e-11	-9.90105e-12		1.21782	1.92682	2.06465									1.44207	0.880083	0.609068									2.0843	1.61629	1.31922	1.05199							0.694	1.48994	0.678643	0.685399
	-84.6888	3.02807e-11	-1.10654e-11		2.03179	1.72523	0.99115									0.823848	0.993355	0.631651									1.23487	1.52325	1.44521	1.69352							0.841062	0.768057	0.577577	1.20825
	-84.6488	3.12338e-11	-1.17807e-11		1.1548	1.42938	1.18044									0.897325	0.838219	0.556533									1.40982	2.77961	1.43797	1.47691							0.670207	1.11707	0.953711	0.73786
	-84.6088	3.18562e-11	-1.18528e-11		1.18305	1.52158	1.8546									0.724719	0.825826	1.07686									1.72082	2.14541	0.854242	1.51087							1.04584	0.63615	0.766682	0.85507
	-84.5689	3.21806e-11	-1.14146e-11		1.42349	1.56544	1.66574									1.51419	0.933333	0.962758									1.65364	1.37178	2.0526	1.23654							0.892358	1.08672	0.545208	0.853461
	-84.5289	3.23568e-11	-1.07538e-11		1.40925	1.3491	1.5463									1.09901	0.681298	1.0196									1.74857	1.15335	1.08348	1.46424							1.01838	0.924018	0.87592	1.18258
	-84.4889	3.27028e-11	-1.01092e-11		1.46577	1.72482	1.32194									0.777941	0.944649	0.715574									1.68465	1.3862	1.49784	1.43067							0.905213	1.01439	0.502646	0.565251
	-84.4489	3.35298e-11	-9.59377e-12		1.73027	1.78819	1.33136									0.764764	0.777101	0.91148									1.10912	2.08906	1.34813	1.712							0.800326	0.897606	0.552427	0.715963
	-84.4089	3.48297e-11	-9.27621e-12		1.65225	1.64857	1.13175									0.938606	0.66136	0.833996									1.40658	1.52106	1.66771	1.8576							0.742283	1.2616	0.568812	0.436032
	-84.3689	3.62116e-11	-9.25099e-12		1.78832	1.30156	1.35762									0.753247	0.718563	0.614597									1.3038	1.63912	1.52293	1.13694							0.549138	0.902729	0.510065	1.1507
	-84.3289	3.72673e-11	-9.54533e-12		1.34683	0.969828	1.51155									0.667035	0.789826	0.869494									1.89178	2.05955	1.2588	2.02495							0.898592	0.949192	0.54673	1.17632
	-84.2889	3.79699e-11	-9.99407e-12		1.00537	1.65416	1.1126									0.65316	1.18325	0.699486									1.35401	1.68949	1.58326	1.56258							0.814776	0.929103	0.805999	0.641622
	-84.2489	3.86159e-11	-1.03056e-11		0.925638	1.66884	1.32594									1.47985	0.944056	0.73817									1.1798	1.38864	1.54919	1.90661							0.77064	0.86485	0.629158	0.933152
	-84.2089	3.93991e-11	-1.02659e-11		1.46078	1.41582	1.60924									1.10526	0.772575	0.326121									1.21756	2.26995	0.686468	1.60897							0.57685	0.836002	0.498948	0.83736
	-84.169	4.01815e-11	-9.85879e-12		1.85736	1.18284	1.23543									0.608451	0.958802	0.755826									1.37955	1.36365	1.5024	1.92663							1.02753	1.06921	1.57061	0.685054
	-84.129	4.07333e-11	-9.25457e-12		1.40555	1.61631	0.719784									0.638853	0.678161	0.459259									1.20557	1.48998	1.60099	1.74423							0.817552	1.00263	0.483144	1.05974
	-84.089	4.10661e-11	-8.74462e-12		1.84183	1.74745	1.48132									0.844025	0.621488	0.819088									1.07552	1.49779	1.43944	1.79224							1.13077	0.965502	1.01219	0.870538
	-84.049	4.13923e-11	-8.61389e-12		1.64756	0.894437	1.45198									0.563981	1.34162	0.468144									1.14669	1.68853	1.57744	1.54617							0.867949	1.02718	0.621869	0.970897
	-84.009	4.18387e-11	-8.96237e-12		1.30793	1.67476	1.32165									0.61982	1.38217	0.567674									0.725409	1.25691	1.58512	1.70053							1.02636	1.29038	0.635692	1.33564
	-83.969	4.23871e-11	-9.62638e-12		0.48152	1.23558	1.19905									1.02504	0.901665	0.667326									1.60555	1.68499	1.2244	2.12174							1.15304	1.08952	0.571505	0.584672
	-83.929	4.30717e-11	-1.0286e-11		1.80378	2.03945	1.49743									0.751689	0.722639	1.14374									1.1503	1.33716	1.70131	1.98655							0.557838	1.38494	0.59332	0.542938
	-83.889	4.4024e-11	-1.0641e-11		1.51928	0.584605	1.26158									0.65824	0.648993	0.922222									1.64796	1.65247	2.84137	2.4264							0.789533	1.16409	0.717623	0.701629
	-83.849	4.5259e-11	-1.05234e-11		1.63925	1.68893	1.43262									1.086	1.17254	0.372659									1.10278	1.4995	1.48105	1.94464							0.585289	1.48135	0.675633	0.622508
	-83.809	4.65669e-11	-9.95129e-12		1.55762	1.7602	1.375									0.695535	0.76903	0.608838									1.47673	1.49572	1.33652	2.4735							0.656108	0.975098	0.794367	1.09326
	-83.7691	4.77032e-11	-9.13498e-12		1.62008	0.95321	1.31753									0.823633	0.956747	0.705254									1.32105	2.23217	2.03896	2.05472							1.06559	0.844476	0.60961	0.518907
	-83.7291	4.85969e-11	-8.38702e-12		0.954942	1.73469	1.88275									0.707087	1.13916	1.58033									2.48433	2.0559	1.58981	1.43832							0.752625	1.23178	0.752604	0.790033
	-83.6891	4.93116e-11	-7.93923e-12		2.04952	1.77617	1.24524									0.708633	0.748166	0.917114									1.47946	1.42204	2.42435	1.83127							1.69239	1.04274	0.80096	0.386283
	-83.6491	4.98841e-11	-7.81141e-12		1.22985	2.51838	1.4378									0.76893	1.03934	0.814461									1.14999	1.20408	1.36397	2.93738							1.00793	1.24548	0.744839	0.877949
	-83.6091	5.02926e-11	-7.86385e-12		1.46773	2.14801	0.94689									0.695165	0.712729	0.75625									2.94606	1.83009	1.30641	1.51655							0.810922	1.49169	0.718446	0.787128
	-83.5691	5.05709e-11	-7.98189e-12		1.3122	1.39966	0.901246									0.646653	0.37395	0.345291									1.07788	1.54378	1.42596	0.942252							0.686644	0.808187	1.31623	0.863374
	-83.5291	5.08787e-11	-8.20991e-12		0.953488	2.00567	1.2003									0.664835	0.957364	0.873233									1.42555	1.89299	1.50661	1.31844							1.32346	1.5637	0.600853	0.661909
	-83.4891	5.13912e-11	-8.72828e-12		1.12112	2.24254	1.26751									0.804227	0.82304	0.823917									1.47825	1.79435	1.31859	1.67324							0.936076	1.07526	0.800249	0.701613
	-83.4491	5.21013e-11	-9.71399e-12		1.24083	1.82685	1.27413									0.828179	0.866551	0.761041									1.26012	1.51134	2.74571	1.62397							0.719083	1.40254	0.689601	0.619649
	-83.4091	5.27606e-11	-1.11526e-11		1.04947	2.09992	1.20213									0.576762	1.08852	1.29978									2.20072	2.1435	1.64834	1.30667							0.595654	1.06893	0.577112	0.579434
	-83.3692	5.30618e-11	-1.26802e-11		1.34679	1.3189	1.25783									1.24234	0.790303	0.919643									1.11631	1.48101	1.51634	1.76038							0.786483	1.16641	0.382464	0.995424
	-83.3292	5.29251e-11	-1.36578e-11		1.20622	3.22265	1.40346									1.08604	1.01689	0.667273									1.63572	2.30837	1.28964	1.16472							1.21576	1.97658	0.651733	0.484625
	-83.2892	5.26609e-11	-1.36086e-11		2.3883	1.45095	1.27949									0.787389	0.682353	0.497207									1.18305	1.57467	1.78987	1.65127							0.754538	1.08611	0.54795	1.09201
	-83.2492	5.28468e-11	-1.26693e-11		1.13518	1.82347	1.52861									1.11187	1.26818	1.02469									1.47776	2.55555	1.86506	1.89457							0.675699	0.992931	0.871513	0.829205
	-83.2092	5.39286e-11	-1.14876e-11		0.968577	1.76609	1.76985									0.892611	0.773551	2.14468									1.44758	1.40482	1.50273	1.72658							0.66258	1.03297	0.624365	0.485696
	-83.1692	5.58315e-11	-1.06068e-11		1.32024	2.35506	1.22838									0.78355	0.767085	2.41163									1.50775	2.07408	1.59759	1.85972							0.93052	0.8029	0.565029	0.692277
	-83.1292	5.79519e-11	-1.0053e-11		1.35398	1.53251	0.973298									0.637298	0.786147	1.4497									1.35397	1.82797	1.7112	1.72431							0.512877	0.983359	0.461023	0.813409
	-83.0892	5.95684e-11	-9.53595e-12		1.07926	1.93717	1.24902									0.747638	0.704319	0.406828									1.52776	1.84309	1.5841	1.26764							0.541	0.880138	0.705719	0.581912
	-83.0492	6.03077e-11	-8.90111e-12		0.689368	1.53342	0.792278									1.33858	0.673767	0.590164									1.63356	1.73223	1.62055	1.77227							0.582302	0.833966	0.615666	0.919909
	-83.0092	6.03279e-11	-8.32428e-12		1.13576	1.84769	1.2327									1.09105	0.536298	0.632826									0.819916	1.42684	1.64048	1.63859							0.927052	1.87317	0.577372	0.361519
	-82.9693	6.01667e-11	-8.14767e-12		1.32609	1.58164	1.21944									0.741823	0.788069	0.654409									1.25763	2.04978	1.51603	1.46946							0.655487	0.809252	1.43735	0.828172
	-82.9293	6.03868e-11	-8.53082e-12		2.49732	1.63682	2.19967									0.694685	0.588015	0.721129									1.37052	1.5078	1.72747	1.53563							1.26821	1.2844	0.713905	0.714857
	-82.8893	6.12376e-11	-9.20604e-12		0.772425	1.56066	1.11178									0.823802	0.837567	0.66581									1.43373	1.81358	1.82731	1.65274							0.865171	0.97419	0.670179	0.914409
	-82.8493	6.25766e-11	-9.65214e-12		1.21165	1.86711	1.67965									1.00196	1.01011	0.764908									1.25769	1.87969	1.31618	1.8044							0.624337	0.899033	0.816652	0.887346
	-82.8093	6.40806e-11	-9.62762e-12		1.4367	1.58257	1.21922									0.650892	0.773573	0.817352									1.43528	1.62682	1.62103	1.35782							0.747858	1.26044	0.772773	0.976164
	-82.7693	6.54773e-11	-9.4735e-12		1.25058	1.58341	1.24301									0.670863	0.876301	0.720154									1.59192	1.74767	1.78291	1.68586							0.49374	0.921017	0.998547	0.877253
	-82.7293	6.65846e-11	-9.73798e-12		1.38868	1.72852	1.33175									0.976023	1.40053	0.722679									1.55877	2.17564	1.95142	1.65254							0.714104	0.881734	1.08426	0.840542
	-82.6893	6.72902e-11	-1.05047e-11		1.43566	1.86711	1.16743									0.74	0.931649	1.05891									1.59477	1.53424	1.96996	1.5695							0.720224	0.908579	0.685501	1.96975
	-82.6493	6.76283e-11	-1.12447e-11		0.935252	1.76055	1.30448									0.71118	1.00928	0.857441									1.55617	2.73784	1.67559	1.60591							0.757999	0.966561	0.86462	1.28973
	-82.6093	6.77997e-11	-1.1401e-11		1.57143	1.48258	0.918367									1.24422	0.794677	0.585042									1.54041	1.29653	2.09645	1.5178							0.872895	0.920038	0.569204	0.649249
	-82.5694	6.79855e-11	-1.09976e-11		1.20703	1.49723	1.44885									0.969631	0.675784	1.84201									1.78554	1.96891	1.74579	1.78797							0.866512	0.978747	0.892382	0.75144
	-82.5294	6.8184e-11	-1.0529e-11		0.934426	1.879	0.787136									1.10198	1.40258	0.545661									1.65663	0.929314	1.9972	1.61758							0.752755	1.0939	0.768022	0.509211
	-82.4894	6.83264e-11	-1.03264e-11		1.09466	2.13258	1.8									1.05118	0.84708	0.895564									1.50291	1.68681	1.49296	1.9798							0.915874	1.43473	1.14818	0.828002
	-82.4494	6.84842e-11	-1.02426e-11		1.73418	2.62619	1.04344									0.467467	1.2968	0.728353									1.51274	1.98514	1.48344	1.56662							0.631323	1.27162	1.27503	0.706495
	-82.4094	6.88261e-11	-9.98855e-12		1.49977	1.62205	1.4869									1.17898	1.08219	0.431596									1.0987	2.4167	1.82485	1.58958							0.765977	1.01626	0.72241	0.776463
	-82.3694	6.93862e-11	-9.56785e-12		1.45644	1.67257	1.01075									0.74502	0.816739	0.841119									1.68238	1.76412	1.21676	1.80638							0.824639	0.966299	0.747657	0.84515
	-82.3294	7.00058e-11	-9.25623e-12		1.22762	2.6227	1.12844									0.943532	1.64511	0.797629									1.53225	2.304	1.75606	1.72774							0.916971	1.29029	0.52658	1.37229
	-82.2894	7.05527e-11	-9.28057e-12		1.20726	1.87207	1.28104									1.05806	1.14489	0.874074									1.47414	1.96499	1.35929	1.43734							0.824853	0.886598	0.888984	1.53025
	-82.2494	7.11254e-11	-9.64157e-12		1.06312	3.33191	1.06559									1.02321	0.772257	0.663501									1.4285	2.17491	1.51476	1.56398							0.873758	0.868619	1.72178	1.38907
	-82.2094	7.19375e-11	-1.01749e-11		1.27346	1.81294	1.19048									0.718104	1.07623	0.605753									1.59289	2.18384	1.68333	1.47639							1.18329	0.831175	0.61709	0.627167
	-82.1695	7.29833e-11	-1.06801e-11		1.3761	2.30734	1.4872									0.970974	0.864353	0.490196									1.84003	1.89803	1.58237	1.54734							0.952688	0.690585	0.901373	0.931798
	-82.1295	7.3915e-11	-1.10203e-11		0.873963	1.61308	1.4213									0.856274	0.942395	0.804788									1.55518	2.13731	1.16782	1.45443							0.801423	0.876101	1.01186	0.781492
	-82.0895	7.43544e-11	-1.11539e-11		1.75465	1.79826	1.28873									0.684274	1.17896	0.723917									1.05766	1.77725	1.70141	1.81867							0.925535	0.876795	0.559438	0.715347
	-82.0495	7.42921e-11	-1.10614e-11		1.77674	1.70959	1.77613									0.823596	1.25107	0.824099									1.96099	2.16446	1.43695	1.80175							0.919163	1.43474	0.722521	0.983839
	-82.0095	7.40811e-11	-1.06718e-11		1.31002	1.92045	1.70753									0.926552	1.21008	0.795784									1.68248	1.84352	1.51109	1.56311							0.833258	0.904766	0.648666	0.71762
	-81.9695	7.40835e-11	-9.94342e-12		1.57153	2.09351	2.3373									0.971172	0.918536	0.726215									1.58217	2.07646	1.96669	1.63114							0.814258	0.837731	0.673579	0.578948
	-81.9295	7.44356e-11	-9.01627e-12		1.48067	1.35732	1.05872									0.795448	0.948582	0.909524									1.78303	1.79614	1.76691	1.25181							0.975763	1.42019	0.65857	0.658621
	-81.8895	7.50847e-11	-8.19935e-12		1.17751	1.19969	0.903251									0.687737	0.814947	0.751796									1.4867	1.79708	2.06052	1.04578							1.70828	1.04041	1.03471	0.583767
	-81.8495	7.58701e-11	-7.7921e-12		1.50248	1.8504	1.7902									1.25316	0.843874	0.693095									1.44518	1.75225	1.52073	1.23737							1.05045	0.82909	1.20159	0.788259
	-81.8095	7.65814e-11	-7.94526e-12		1.58476	1.60651	1.07884									0.711755	0.837591	0.918605									1.68939	2.36506	1.80623	2.11036							0.912225	1.43669	0.74193	0.741316
	-81.7696	7.71002e-11	-8.62694e-12		1.18813	1.54059	1.34151									0.539	0.675136	0.842447									1.50944	1.80105	1.63381	1.52876							0.888097	0.932429	1.45312	0.731872
	-81.7296	7.75081e-11	-9.60879e-12		1.73454	1.45309	1.18375									0.650676	0.722155	0.748711									1.36822	1.28918	2.11637	1.36794							1.10625	0.929389	1.03343	0.475185
	-81.6896	7.79791e-11	-1.05043e-11		1.97441	1.57769	1.9255									0.467153	1.11601	0.970803									1.34164	1.30516	1.9435	1.60113							0.781292	1.07626	0.744237	0.979304
	-81.6496	7.85971e-11	-1.09572e-11		1.50427	1.28599	1.12016									1.76879	0.565085	0.799235									1.28472	1.77543	1.43273	2.49997							0.919435	0.710913	0.878018	2.24083
	-81.6096	7.93193e-11	-1.08645e-11		1.05208	2.87482	1.36192									1.34139	0.751671	0.790343									1.79495	1.48701	1.55856	1.34714							1.11622	0.877745	1.01704	1.05087
	-81.5696	8.00299e-11	-1.03942e-11		1.29326	1.61179	1.27164									0.730972	0.736486	0.481336									1.66415	1.8562	2.01796	1.86047							0.755253	1.45285	0.899727	0.823839
	-81.5296	8.05967e-11	-9.7988e-12		1.40989	1.10926	1.32164									0.754774	0.792321	0.814947									1.54135	1.72414	1.98993	1.24172							0.549227	0.765036	0.980302	0.926697
	-81.4896	8.09928e-11	-9.28483e-12		1.0303	2.35861	0.948365									1.5	0.616	1.56488									1.64534	1.4515	1.57534	2.16371							1.12171	0.871129	0.991936	1.93865
	-81.4496	8.14074e-11	-9.05194e-12		0.970899	1.56257	1.4131									0.884168	0.711538	0.490775									1.49733	1.68206	2.08492	0.91648							0.543251	1.12306	1.07366	0.789257
	-81.4096	8.2129e-11	-9.29317e-12		1.3072	1.51553	1.35049									0.862512	0.620109	0.540019									2.43089	2.66443	2.5163	1.32366							1.80085	0.868317	0.709663	0.812779
	-81.3697	8.32711e-11	-9.99732e-12		1.27903	1.44685	1.44466									1.08114	0.589615	0.778255									1.75041	2.69874	1.78258	1.65981							0.762035	0.951023	0.702098	0.732478
	-81.3297	8.46563e-11	-1.0798e-11		0.517744	1.50521	1.37585									1.07518	1.21156	0.693343									1.74754	1.12805	1.80713	1.45651							0.746595	0.8992	0.821876	1.08039
	-81.2897	8.59473e-11	-1.12012e-11		1.07347	1.73055	1.51518									0.880262	0.718984	0.816117									2.74773	1.61452	1.8832	1.32613							0.74496	0.820925	0.937071	1.03772
	-81.2497	8.68468e-11	-1.10257e-11		1.2023	2.63376	0.836382									1.07707	0.724252	0.605081									1.86617	1.73218	1.61061	1.62248							1.40605	0.976485	0.809376	0.45781
	-81.2097	8.7234e-11	-1.05356e-11		1.65043	1.72381	1.14644									0.750877	1.00469	1.71129									1.63093	2.12857	1.97538	2.05446							0.58903	1.2529	0.786195	0.547943
	-81.1697	8.72143e-11	-1.01358e-11		1.77112	2.07316	1.26334									0.658402	0.801676	0.379251									2.5704	2.0242	1.70159	2.18755							0.925414	0.723011	0.849746	1.10852
	-81.1297	8.70274e-11	-1.00431e-11		2.38286	1.57572	1.11924									0.84381	0.840226	1.29691									1.73897	1.76932	1.13869	1.54192							1.60307	0.902158	0.875584	0.649939
	-81.0897	8.6831e-11	-1.02506e-11		1.11172	1.84243	1.19457									0.826168	0.858434	0.855814									0.955931	1.69643	1.61365	1.46792							1.17014	1.09477	1.60133	0.794967
	-81.0497	8.65975e-11	-1.0656e-11		1.44681	1.52461	1.23691									1.03173	1.18101	1.29665									1.61143	1.94041	2.24309	1.29595							1.17869	1.93409	1.02167	0.57697
	-81.0097	8.62914e-11	-1.11179e-11		1.87722	1.53386	1.61835									1.13104	0.625397	0.802155									1.51077	2.31693	2.11747	1.58912							2.03707	0.816436	0.845103	0.705925
	-80.9698	8.60887e-11	-1.14396e-11		1.5523	1.78023	1.2034									0.996711	0.725979	0.583916									1.59516	2.04212	2.17306	1.54662							1.57196	1.12659	0.729618	0.563841
	-80.9298	8.62907e-11	-1.1419e-11		1.49535	1.29819	1.34359									0.712581	0.959943	1.0467									1.17133	2.80678	2.30944	1.47249							0.698333	0.961582	0.501809	0.959433
	-80.8898	8.7013e-11	-1.09961e-11		1.55871	1.61576	1.34156									0.747675	1.02962	0.552395									1.81752	2.02474	1.823	2.63646							2.41057	0.888875	0.587098	1.0851
	-80.8498	8.80666e-11	-1.03641e-11		1.25096	0.743066	1.2202									0.94924	0.702381	0.781862									1.71791	1.92764	1.47041	1.74382							0.690487	0.659874	0.670015	0.984254
	-80.8098	8.91791e-11	-9.90171e-12		1.3	1.61333	1.41683									0.852353	0.944544	1.03438									1.38801	1.98557	1.61739	2.12947							1.26583	0.895061	0.774192	0.552534
	-80.7698	9.02594e-11	-9.94145e-12		1.26515	1.3001	1.30926									1.32217	0.488257	0.657397									1.23158	2.00047	1.50463	1.45867							1.34644	1.00369	0.923073	1.03644
	-80.7298	9.14048e-11	-1.05352e-11		1.13333	1.82361	0.9234									0.559494	0.801724	0.684806									1.65377	2.29866	1.69521	1.64838							0.972536	1.03278	0.910742	1.30119
	-80.6898	9.27046e-11	-1.13825e-11		1.28139	1.23207	0.913939									1.00579	1.25884	1.20735									1.94417	1.82395	2.18731	1.76068							0.665223	1.01854	0.765633	1.13316
	-80.6498	9.40811e-11	-1.1972e-11		1.32305	1.82173	1.43812									1.61731	0.632799	0.744038									1.79126	1.40926	1.67551	1.46235							0.991255	0.70793	0.839632	1.02763
	-80.6098	9.52724e-11	-1.18813e-11		1.17067	3.09389	1.23272									1.23151	0.555703	0.923439									2.41914	2.46494	1.70084	1.06691							1.18626	0.619978	0.83857	0.811604
	-80.5699	9.59417e-11	-1.11035e-11		1.54184	1.90217	1.0406									1.2038	0.987028	1.40575									1.47539	2.09347	1.74108	1.81485							1.11953	0.870029	0.605847	0.670674
	-80.5299	9.59093e-11	-1.01491e-11		1.36692	1.6085	1.60543									1.20825	0.858337	0.85298									2.06068	2.68719	1.2683	2.02512							0.77181	0.784496	0.971928	0.624345
	-80.4899	9.54059e-11	-9.6937e-12		1.39917	1.61059	1.15773									0.576512	0.704391	0.718459									2.04689	2.38195	1.41987	2.64004							0.614199	0.972277	0.756715	0.748209
	-80.4499	9.50626e-11	-9.98859e-12		1.54015	1.59585	1.68851									0.710487	0.416667	0.568562									1.53956	2.34132	1.52938	1.77549							0.871449	1.15143	0.746727	1.36328
	-80.4099	9.54765e-11	-1.06869e-11		1.323	1.73804	1.37165									0.721076	0.87013	1.20867									1.63074	1.82137	1.22444	1.17469							0.785154	0.939311	1.06813	0.974629
	-80.3699	9.66636e-11	-1.1314e-11		1.27988	1.13073	0.6784									0.45053	0.938776	0.577373									2.58609	1.71855	1.22089	1.59862							0.777493	1.23582	1.08762	0.462908
	-80.3299	9.79586e-11	-1.17469e-11		2.41338	1.97095	0.640316									0.837335	0.674228	0.97853									2.60585	2.00321	1.87284	1.10062							1.08066	0.705238	1.30189	0.816778
	-80.2899	9.85338e-11	-1.2107e-11		0.603122	1.28431	0.77127									0.638298	0.969083	0.782017									2.30999	1.74324	1.27571	1.54029							1.16535	0.771095	1.18035	0.930778
	-80.2499	9.80686e-11	-1.2373e-11		1.40936	1.81504	1.46493									0.936032	0.887636	0.92637									1.80503	2.00145	0.879175	1.09986							1.06045	0.66431	0.551038	0.508077
	-80.2099	9.69617e-11	-1.23534e-11		1.55676	2.50179	1.33051									0.837384	0.903226	1.16154									1.503	2.0736	1.23403	1.36253							0.655813	0.936433	0.728132	0.420338
	-80.17	9.59836e-11	-1.19937e-11		1.11685	2.04957	1.26892									1.17222	1.00655	0.977683									1.42139	2.42015	1.58721	1.67041							0.770712	1.21836	0.926224	1.37188
	-80.13	9.57614e-11	-1.14845e-11		1.42149	1.60041	1.24952									0.885987	1.18609	0.622951									2.07546	1.79919	0.999721	1.2163							0.714574	0.600356	0.8308	0.692974
	-80.09	9.64691e-11	-1.10278e-11		1.65558	1.47877	0.921389									1.09296	0.901674	0.64519									2.6227	1.71647	1.98557	1.63556							0.768528	0.64837	0.90891	0.881188
	-80.05	9.77959e-11	-1.06685e-11		1.62757	1.80269	1.5098									1.26029	0.690994	0.777293									2.05858	2.48197	1.54117	1.5935							0.907886	0.890977	0.658726	1.3937
	-80.01	9.91439e-11	-1.04311e-11		1.48495	2.04336	1.27735									0.882088	0.804168	0.763845									1.88343	2.19361	1.43666	1.12801							0.81078	0.813052	0.867019	0.954667
	-79.97	1.00009e-10	-1.04408e-11		1.27182	1.60383	1.61057									1.34791	0.72299	0.7446									2.17741	2.37275	1.23191	1.27512							1.06886	0.873016	0.627438	0.606328
	-79.93	1.00346e-10	-1.07432e-11		1.33807	1.85364	1.73906									0.83687	0.803181	1.01408									1.53206	2.10163	1.48629	1.56591							1.08358	1.05123	1.02992	0.682309
	-79.89	1.00558e-10	-1.11155e-11		1.25112	2.19218	0.787115									0.566411	1.02584	0.899841									2.10491	1.81795	1.70245	1.53932							0.914388	0.681837	0.731644	0.757112
	-79.85	1.01031e-10	-1.1257e-11		0.936673	1.6457	1.24821									0.852941	0.577446	2.01343									1.73008	1.70253	1.59205	1.22296							1.06607	0.61222	1.23205	0.64517
	-79.81	1.01705e-10	-1.11384e-11		1.46886	2.29212	1.03808									0.45438	0.945394	0.802054									1.37537	1.61444	1.36477	1.43134							1.07588	0.948851	1.09958	0.98513
	-79.7701	1.02206e-10	-1.1001e-11		1.43844	2.4404	1.15328									0.867987	1.33828	0.881693									1.43205	1.77319	1.82407	1.4894							0.78421	1.18292	0.688234	0.737911
	-79.7301	1.02379e-10	-1.10227e-11		0.959805	1.65954	0.964489									0.631963	1.0073	0.9665									1.41617	1.14851	1.37439	1.6507							0.675801	1.09075	0.873154	0.582508
	-79.6901	1.02548e-10	-1.1133e-11		1.18444	1.85503	1.63596									0.824648	0.763658	1.51613									1.7055	1.7353	1.89482	1.33405							0.611955	0.79394	0.988164	0.868569
	-79.6501	1.03189e-10	-1.11649e-11		1.98922	1.65534	1.12523									1.02862	1.20592	0.96875									1.23859	1.8262	1.3711	1.43278							0.998635	0.820562	1.66324	0.781215
	-79.6101	1.04415e-10	-1.10536e-11		1.12784	1.70923	1.23561									0.611878	1.04424	1.86842									1.35767	2.85939	1.40826	1.71008							0.852966	0.982477	0.918851	0.519738
	-79.5701	1.05863e-10	-1.0852e-11		1.2612	1.14577	0.992968									0.784881	0.812793	1.0022									2.32457	2.63155	1.36543	1.23802							1.1252	0.889423	1.41066	0.786012
	-79.5301	1.0702e-10	-1.06703e-11		1.40202	1.58857	1.75809									1.09191	0.765176	0.707412									1.20092	1.60868	1.45833	0.982356							1.9456	1.05878	1.06709	0.698795
	-79.4901	1.07611e-10	-1.06551e-11		1.52196	0.861272	1.5064									0.815612	0.695652	0.893762									0.96163	1.27101	1.39996	1.7009							0.826075	0.716754	0.606015	0.987458
	-79.4501	1.077e-10	-1.09455e-11		1.93593	1.70593	1.86292									1.50324	0.881672	1.07273									1.37068	1.88987	1.38346	1.7354							0.848245	1.47087	1.17565	0.658852
	-79.4101	1.07505e-10	-1.15537e-11		1.52134	1.87179	1.22675									1.47924	0.876254	1.30469									1.37626	1.85343	1.40944	1.81593							0.996329	0.961587	0.574843	0.798214
	-79.3702	1.07138e-10	-1.22725e-11		0.670065	1.68071	1.42755									1.26395	1.49939	0.619948									1.58687	2.52672	1.42109	1.4416							0.794543	0.779895	0.589163	1.17917
	-79.3302	1.06524e-10	-1.27358e-11		1.25379	1.72128	1.39145									0.882027	0.620909	0.832015									1.35773	2.28235	1.41397	1.37219							0.899677	1.29945	0.702294	1.30697
	-79.2902	1.0566e-10	-1.26342e-11		0.908184	0.983562	1.35424									0.636058	0.680892	0.615691									1.16147	2.86174	1.31046	1.49498							0.816019	0.833085	0.79387	0.951174
	-79.2502	1.04902e-10	-1.19311e-11		1.98371	2.11111	1.25622									0.864711	0.52459	0.805243									1.21797	1.34893	1.7809	1.12564							1.80726	0.855073	0.671272	1.02971
	-79.2102	1.0484e-10	-1.08941e-11		0.817143	1.71808	1.25554									0.764293	1.27551	1.20672									1.66779	1.51976	2.11227	1.91646							0.856512	0.622982	0.783393	0.819216
	-79.1702	1.05773e-10	-9.91799e-12		1.1325	4.22042	0.848881									0.688508	0.862963	1.42579									1.65035	2.43581	1.68318	1.94088							0.711839	0.951424	0.558276	1.06391
	-79.1302	1.07349e-10	-9.30414e-12		1.58974	1.77839	1.44808									0.829474	1.08155	0.838323									1.6147	1.74002	1.73078	1.14783							1.30823	1.21728	0.761718	1.21066
	-79.0902	1.08834e-10	-9.15311e-12		1.36853	2.24492	1.3513									1.17097	0.748337	0.631441									1.92352	2.57196	1.51526	1.62994							0.742693	0.859195	0.88722	0.734842
	-79.0502	1.09716e-10	-9.39957e-12		1.72664	1.6085	1.41302									1.11303	0.924213	1.40687									0.851438	2.15019	1.62484	1.38411							0.709353	1.43603	1.06181	0.818787
	-79.0102	1.09991e-10	-9.90306e-12		1.29467	2.02706	0.772031									0.668487	0.577525	0.554243									0.930467	1.98904	1.32429	1.53233							0.711232	0.789236	0.888389	1.11542
	-78.9703	1.09925e-10	-1.05048e-11		1.51481	1.34867	1.15693									1.03046	0.809494	1.22454									1.08832	2.60926	1.32447	0.569826							0.654826	0.74602	0.897605	1.54207
	-78.9303	1.0977e-10	-1.10645e-11		2.26505	1.44585	0.742733									0.682073	0.751729	1.95489									1.56375	2.62074	2.3852	2.15412							0.706173	1.09959	1.3172	1.32138
	-78.8903	1.09732e-10	-1.15267e-11		1.43028	1.19073	1.11193									1.24986	0.93923	0.709459									1.51104	1.97657	1.6083	1.18123							0.690721	0.756463	0.761921	0.653498
	-78.8503	1.10043e-10	-1.19281e-11		1.89883	1.72757	1.49188									0.929799	0.739737	0.884483									1.381	1.35329	1.36834	1.40202							0.564862	1.10809	1.02464	0.688663
	-78.8103	1.10857e-10	-1.22568e-11		1.54626	1.78494	1.27198									0.64902	1.07175	0.786008									1.52105	1.61693	1.84629	2.07629							0.983703	0.64427	0.627292	1.07322
	-78.7703	1.1209e-10	-1.23529e-11		1.40435	1.71077	1.11391									1.13961	0.903531	1.54577									1.51239	1.77815	1.43441	1.39837							0.792843	0.79722	0.88057	0.774195
	-78.7303	1.13414e-10	-1.20801e-11		1.51499	0.920792	1.38183									1.12284	0.925826	0.89071									1.5421	1.61801	1.19075	1.40682							0.936658	0.896077	0.830002	0.601894
	-78.6903	1.14472e-10	-1.15568e-11		1.51976	1.12958	1.18025									0.861727	0.599447	1.02544									1.65473	1.78767	1.36935	1.35745							0.707844	0.846073	0.593071	1.03383
	-78.6503	1.15127e-10	-1.10698e-11		0.873418	1.62703	1.07384									0.878156	0.547112	0.44227									1.18835	1.39377	1.36461	1.22687							0.857323	1.01108	0.581971	1.57141
	-78.6103	1.15469e-10	-1.07688e-11		0.813115	1.61528	1.10823									1.08175	0.819255	0.552221									1.32485	2.0021	1.83928	1.88511							0.678454	0.790912	0.464178	1.10054
	-78.5704	1.1558e-10	-1.05949e-11		0.972934	1.30355	1.53702									0.765494	0.76557	0.818182									1.8579	2.37529	1.3117	1.67076							2.72229	0.954709	0.750715	0.627041
	-78.5304	1.15388e-10	-1.05212e-11		1.3498	2.11504	1.18857									0.707768	0.784653	0.709316									1.41353	1.68497	1.82866	1.81229							0.800553	0.758085	0.554872	0.624915
	-78.4904	1.1489e-10	-1.06956e-11		1.22142	1.35284	0.948993									1.1458	0.93538	0.720996									1.728	2.29512	2.15891	1.72617							1.10821	0.689658	0.539586	1.22374
	-78.4504	1.14381e-10	-1.12431e-11		3.54537	1.19947	1.27964									0.844332	0.825251	1.08675									1.96825	2.06924	2.36762	1.45497							0.836774	0.8368	0.823015	0.903071
	-78.4104	1.14204e-10	-1.20175e-11		1.19849	2.17657	1.23018									1.04789	0.894952	0.872154									1.43185	1.88725	1.35978	2.03051							0.806009	0.744376	0.881636	1.21247
	-78.3704	1.14309e-10	-1.26584e-11		1.25631	1.91463	1.99317									0.785027	1.33689	0.836076									0.815849	2.12116	1.27557	1.9671							0.886454	1.24126	0.866729	0.664911
	-78.3304	1.14327e-10	-1.28516e-11		1.15699	1.37247	0.992844									1.30772	0.519294	0.657498									1.77708	1.68349	1.69685	1.65395							0.660582	1.6423	0.772546	0.60527
	-78.2904	1.14115e-10	-1.24724e-11		1.76227	1.27586	1.25367									0.729597	1.22821	1.12415									1.78954	1.44137	1.53128	1.80754							1.00094	0.89666	0.996107	0.724736
	-78.2504	1.13957e-10	-1.15948e-11		1.4032	1.65367	1.05045									0.989811	0.705799	0.653553									1.52095	2.21323	1.43483	1.57164							0.919472	0.979684	0.68619	0.952648
	-78.2104	1.14176e-10	-1.05249e-11		0.570829	1.988	1.0284									0.985669	0.548159	2.80709									1.25849	1.92103	1.54621	2.05432							0.870251	0.995285	0.718735	1.21579
	-78.1705	1.14781e-10	-9.76071e-12		0.846445	2.23593	1.3772									0.703857	0.97617	1.2389									1.52618	1.85493	1.33349	1.14313							0.712639	0.94613	1.06654	0.946296
	-78.1305	1.1557e-10	-9.69819e-12		1.39719	3.13152	1.50188									0.754852	1.00312	1.24455									1.97303	1.22732	1.6684	0.484301							1.39369	1.12283	0.752367	0.773877
	-78.0905	1.16369e-10	-1.03001e-11		1.76116	1.64557	1.04067									1.0384	0.879684	0.717608									1.28121	2.10144	1.6704	2.01383							0.853551	0.76723	0.888258	0.72831
	-78.0505	1.17048e-10	-1.11376e-11		1.30675	2.16423	1.34507									0.95995	0.550085	1.45275									0.985053	2.74081	1.84605	2.28759							0.811813	0.619549	1.3712	0.779949
	-78.0105	1.17476e-10	-1.17747e-11		1.51369	1.56312	1.57155									0.501634	0.722222	1.36603									1.73441	1.88257	1.44704	2.70091							0.729958	0.714632	0.629014	0.637411
	-77.9705	1.17582e-10	-1.20424e-11		2.09499	2.16667	1.36049									0.842759	0.87602	0.934921									1.19261	2.13294	1.68098	1.69917							0.802317	0.683865	0.561574	0.688409
	-77.9305	1.17409e-10	-1.19747e-11		1.8848	2.13852	1.27594									0.70012	0.970297	0.789936									1.31032	1.64011	1.68441	2.82438							0.969438	1.53299	0.906706	1.17792
	-77.8905	1.17076e-10	-1.16534e-11		1.42873	1.88476	1.18838									0.75	0.764933	1.25364									1.53857	1.70822	1.61135	2.01997							1.50294	0.917179	0.857836	1.06459
	-77.8505	1.16763e-10	-1.12136e-11		2.17609	1.75742	1.13524									0.632209	0.897996	0.941058									1.74616	1.5401	1.77104	1.73049							1.02894	0.943159	0.829097	0.657021
	-77.8105	1.1671e-10	-1.08766e-11		1.29104	1.72259	1.45778									0.790557	0.557025	1.34948									1.71709	2.66389	1.5654	1.86683							1.4015	1.02583	0.754424	0.916461
	-77.7706	1.1707e-10	-1.07959e-11		1.51444	0.541406	1.52441									0.874886	0.792079	1.01597									1.44617	1.75217	1.3985	1.67854							0.829835	1.02122	0.734508	0.718594
	-77.7306	1.17719e-10	-1.08559e-11		1.5495	1.55556	1.73599									0.907407	0.922495	1.06509									1.43891	2.10904	1.36518	1.81801							0.756717	0.84162	1.02084	1.37114
	-77.6906	1.18343e-10	-1.07262e-11		2.3138	0.864973	1.35793									0.925446	0.896368	1.87836									1.54102	1.98314	1.99431	1.57578							0.701068	0.916043	0.879767	1.0556
	-77.6506	1.18786e-10	-1.01716e-11		0.760553	1.66759	1.28307									0.81153	1.29081	0.705426									1.99882	1.79874	1.93486	2.61809							0.879246	1.15359	1.867	0.65928
	-77.6106	1.19209e-10	-9.30244e-12		1.44869	1.52733	1.79732									0.968367	0.799078	1.375									2.04475	1.59894	2.20962	2.34754							1.10235	1.36817	0.703883	0.865215
	-77.5706	1.19877e-10	-8.52962e-12		1.55708	1.51984	1.31675									0.86343	0.679105	1.8072									1.43669	1.77287	1.52126	1.62606							0.845266	0.752701	1.04599	1.02963
	-77.5306	1.20885e-10	-8.27854e-12		1.43282	1.86073	1.4382									0.893038	0.803462	1.15385									1.49085	2.42206	1.33028	1.82329							0.710191	1.02859	0.76774	1.03625
	-77.4906	1.22097e-10	-8.70189e-12		0.830182	2.02399	1.52716									0.787817	1.16953	0.832468									1.48817	2.07919	1.44252	1.45333							1.14046	0.933567	0.807276	0.637071
	-77.4506	1.23224e-10	-9.60309e-12		0.99026	1.82788	1.09722									0.772	0.925592	1.43454									1.27048	1.80461	1.37451	2.746							1.13734	1.01593	0.7988	1.12581
	-77.4106	1.2392e-10	-1.05814e-11		1.95222	0.638847	1.43292									0.582367	0.442155	1.0573									0.606054	1.64426	1.39686	1.74377							1.48161	0.916296	0.684572	1.18654
	-77.3707	1.23907e-10	-1.12477e-11		3.3142	2.18421	1.6462									0.894663	1.05861	1.69444									1.55519	1.7512	1.88031	1.7738							0.928641	0.818373	0.93645	1.43557
	-77.3307	1.23141e-10	-1.13975e-11		0.951549	2.18531	1.24497									1.00257	0.822144	0.873114									1.63654	2.34298	1.64859	1.72495							0.689483	0.806727	0.698846	0.503878
	-77.2907	1.21886e-10	-1.11053e-11		2.98006	0.669279	1.16098									0.679105	0.83642	2.03226									0.69929	1.88039	1.48302	1.69732							0.62987	0.929031	0.844367	0.943641
	-77.2507	1.20604e-10	-1.06858e-11		1.17518	0.297815	1.75192									0.712168	0.998366	1.48956									1.45461	1.79098	1.39712	1.97729							0.672543	1.31814	0.728995	0.739831
	-77.2107	1.19768e-10	-1.05088e-11		1.28994	0.569692	1.40562									0.973742	0.62927	0.631132									1.32809	1.52538	1.55208	1.73235							0.791019	0.544049	0.920225	1.01004
	-77.1707	1.19705e-10	-1.07766e-11		1.70458	2.19017	1.41374									1.01739	1.13767	0.656995									2.52692	2.27102	1.16011	0.801533							1.05197	0.95788	0.748713	0.405449
	-77.1307	1.20485e-10	-1.13903e-11		1.82792	0.796855	1.10469									0.660952	0.674764	0.545353									1.52672	1.80699	1.51285	1.47004							0.7725	1.02848	0.700131	0.647888
	-77.0907	1.21836e-10	-1.1972e-11		1.4541	0.780206	1.36025									0.960784	1.06787	0.664066									1.92861	1.58615	1.03422	1.79518							0.708985	0.586769	0.70509	1.4194
	-77.0507	1.23202e-10	-1.21026e-11		1.48393	0.725823	1.69628									0.704065	1.04564	0.965923									1.76474	2.7309	1.61189	1.98449							0.703607	0.489794	0.731888	0.418855
	-77.0107	1.24024e-10	-1.16725e-11		1.09104	0.904283	1.20231									0.603263	0.996416	1.16457									1.7204	1.99951	1.13623	1.48341							0.936502	0.729265	1.14868	0.475969
	-76.9708	1.24061e-10	-1.0989e-11		1.45915	2.11533	1.77389									0.767857	0.716012	2.53509									0.876642	1.78803	1.58025	1.71623							0.890944	0.648129	0.667436	1.03919
	-76.9308	1.23479e-10	-1.04445e-11		0.889622	1.07092	1.48722									1.06198	0.613801	1.16866									1.61695	2.0819	1.54336	1.76526							0.761931	1.58901	1.18262	0.950842
	-76.8908	1.22639e-10	-1.01256e-11		1.21438	2.65167	0.827338									0.771481	0.666058	0.856754									1.47175	1.60469	1.58051	1.9322							0.72825	0.991976	0.959089	0.626582
	-76.8508	1.21843e-10	-9.85421e-12		1.74571	2.1179	1.4078									0.847677	1.3904	0.682488									1.61961	1.70527	1.26795	1.55837							1.15609	1.04414	0.724549	1.19625
	-76.8108	1.21281e-10	-9.52881e-12		1.73659	0.742	1.35565									0.861428	0.918812	0.912102									1.19588	1.905	2.82512	1.77108							0.709311	0.664363	0.681031	0.764093
	-76.7708	1.21106e-10	-9.2215e-12		1.46809	1.11873	1.12722									1.00087	1.0209	0.641304									1.2444	1.87174	1.3436	1.95878							0.710987	1.04632	0.715963	0.921361
	-76.7308	1.21402e-10	-8.97184e-12		1.82504	1.64667	1.14651									0.644689	0.896513	1.09844									2.05355	1.79476	1.1427	2.58097							0.83207	0.838963	0.89941	0.839746
	-76.6908	1.22029e-10	-8.72627e-12		1.43184	2.08338	1.28667									0.640193	1.06757	0.648299									0.891383	1.66766	1.43356	1.38491							0.97552	0.569668	0.899023	1.02267
	-76.6508	1.22654e-10	-8.51153e-12		1.88668	3.22125	0.955172									0.910057	0.89653	0.805085									0.588567	1.86582	2.085	1.83531							0.742168	0.780201	1.12528	0.661839
	-76.6108	1.23036e-10	-8.45392e-12		1.54059	1.13986	1.30941									0.825758	1.17766	0.593023									1.0204	2.12788	1.19422	1.8411							0.718772	0.68079	1.17803	1.28215
	-76.5709	1.23279e-10	-8.59517e-12		2.26895	1.78487	0.437383									0.626144	0.969332	0.788181									1.23767	2.28801	1.56857	2.6109							0.66482	1.22154	0.75846	0.858267
	-76.5309	1.23684e-10	-8.88952e-12		2.81676	1.88483	1.93611									0.566176	0.917626	1.06299									1.61959	1.69669	1.63542	1.84714							1.22222	0.853883	0.518359	0.410819
	-76.4909	1.2434e-10	-9.39337e-12		1.48624	1.93433	0.808044									0.976549	0.934214	0.911342									1.20651	1.71876	1.40015	2.0503							0.702059	0.778481	0.679908	0.919084
	-76.4509	1.24949e-10	-1.02236e-11		2.24309	1.59713	1.83764									0.965779	1.52662	0.785751									1.16605	1.5943	2.11704	1.54545							0.601188	1.15773	1.18028	0.311491
	-76.4109	1.25118e-10	-1.12578e-11		1.78131	1.44392	1.32478									0.841584	1.24115	0.963439									1.11868	1.48948	2.12312	2.20776							0.72542	0.610912	1.12598	0.724166
	-76.3709	1.24746e-10	-1.20711e-11		1.86189	1.96074	1.8959									0.766744	1.179	0.21714									1.20155	1.70992	1.42905	1.78373							0.806422	0.851853	0.505772	0.8051
	-76.3309	1.24083e-10	-1.22958e-11		1.52239	1.84553	1.66872									0.755853	0.766254	0.890728									1.65275	2.05333	1.53929	1.83511							0.837429	0.727034	0.554609	0.526272
	-76.2909	1.23494e-10	-1.19682e-11		1.41679	0.966355	1.21964									1.0418	1.21176	0.577281									0.440595	1.96114	1.74916	1.31394							0.79665	0.894034	0.820569	0.668939
	-76.2509	1.23223e-10	-1.14636e-11		0.936776	1.68351	1.30962									1.13023	0.805556	0.61753									1.32353	1.90781	1.77104	1.79387							0.63138	0.53412	0.469535	0.570016
	-76.2109	1.23287e-10	-1.11514e-11		1.5609	0.907815	1.55211									1.0917	1.34538	0.728434									1.07088	1.65263	1.92079	2.25272							0.969631	0.823353	0.60453	0.502134
	-76.171	1.23552e-10	-1.1128e-11		1.49077	2.06464	1.52828									0.905165	0.892273	0.803906									0.784334	2.06975	1.15011	1.99019							0.685657	0.856757	1.16079	0.737889
	-76.131	1.23954e-10	-1.11941e-11		1.11603	3.11953	1.32908									0.911197	1.10873	0.463351									1.30704	1.58284	1.13001	1.71287							0.728727	1.1509	0.785374	0.603368
	-76.091	1.24611e-10	-1.10452e-11		1.49604	1.33371	1.54953									0.684737	0.830855	0.118519									1.83838	1.84293	1.69473	1.78673							0.771774	0.874762	0.815673	0.999889
	-76.051	1.25622e-10	-1.0559e-11		1.4161	1.5444	1.29305									1.53543	0.677983	0.0320405									1.36037	1.88104	1.69397	2.19396							0.704586	0.980399	0.822784	0.875563
	-76.011	1.2678e-10	-9.96615e-12		1.84767	1.56902	0.863303									0.751402	0.66699	1.19135									1.62058	1.97767	2.15258	2.54307							0.694039	0.897606	1.12579	0.785852
	-75.971	1.27611e-10	-9.69902e-12		1.90458	0.767429	1.67049									0.785558	1.4376	1.20714									1.60708	0.752279	1.13487	1.55083							0.774745	0.978134	0.816732	1.0401
	-75.931	1.27732e-10	-9.99892e-12		1.18443	2.15965	1.29545									1.31815	0.593541	0.825957									1.39475	1.5753	1.51262	1.43622							0.991951	1.0867	0.884898	0.922029
	-75.891	1.27161e-10	-1.0652e-11		1.50438	1.69432	1.71203									0.820214	0.812766	0.586667									1.5358	1.23965	1.19788	2.08489							0.70239	1.66876	0.76204	0.604525
	-75.851	1.26306e-10	-1.11439e-11		1.11082	1.59341	0.818182									0.845441	0.670915	0.691806									1.34947	1.77745	1.04725	1.53039							0.676104	0.818165	1.01775	0.876806
	-75.811	1.25725e-10	-1.109e-11		1.47857	1.46054	1.64885									0.736008	0.637112	0.902674									1.30296	1.4378	1.4459	1.85135							0.865498	0.94879	1.17326	0.521207
	-75.7711	1.25791e-10	-1.0508e-11		0.946112	1.44286	1.45606									1.14701	0.653846	0.0341023									2.51492	2.48719	1.33929	2.24066							0.672467	1.16051	1.4707	0.465859
	-75.7311	1.26481e-10	-9.71159e-12		0.86855	1.30926	1.32312									0.938476	0.91433	0.664194									2.09557	2.43322	1.10674	2.5165							0.549525	0.827471	1.36671	0.616016
	-75.6911	1.27426e-10	-9.03817e-12		1.56531	1.53571	1.59593									1.08939	0.602344	1.63418									1.12096	1.84821	1.57189	1.42752							1.11156	0.618157	0.930464	0.820082
	-75.6511	1.28171e-10	-8.70784e-12		2.25789	1.46359	1.30526									1.31976	0.855832	0.649489									1.40206	1.45334	0.921053	1.6978							0.740341	1.09443	0.997086	0.488237
	-75.6111	1.28451e-10	-8.815e-12		1.52352	2.35414	1.29215									1.05128	1.20303	0.728814									1.40815	1.87206	1.54194	1.38756							0.562424	0.669009	0.629495	0.702702
	-75.5711	1.28338e-10	-9.30535e-12		1.34127	1.41986	0.710526									1.05339	1.32967	0.621478									0.631869	1.47483	1.36732	1.59403							1.0351	0.78687	0.919247	0.55893
	-75.5311	1.28176e-10	-9.95296e-12		1.70941	2.21365	0.759924									0.790123	0.976902	0.868918									1.50591	1.87828	1.33411	1.48439							1.05618	0.794151	0.645725	0.760644
	-75.4911	1.2829e-10	-1.04569e-11		1.52601	1.97946	0.828271									0.824053	0.895149	1.02586									1.31184	2.16984	1.73847	2.26521							0.739845	0.827055	0.526087	0.461134
	-75.4511	1.28674e-10	-1.0624e-11		2.46449	2.3299	0.736723									0.651321	1.074	0.739647									1.60361	2.89176	1.42024	2.02981							0.861356	0.751522	0.700146	0.518988
	-75.4111	1.29024e-10	-1.0461e-11		2.3431	1.23092	1.14441									1.1338	0.622753	0.420218									1.39261	1.72674	1.89377	1.67997							0.708061	0.754121	1.56037	0.773972
	-75.3712	1.29081e-10	-1.01042e-11		1.36261	1.36268	0.69469									0.587662	0.963393	0.0857511									1.38226	1.89254	1.44523	1.65532							0.82191	0.703914	0.765697	0.735079
	-75.3312	1.28884e-10	-9.70332e-12		1.65257	1.42456	0.665523									0.617021	1.38434	0.329291									1.30123	2.11474	1.25287	2.07356							1.02836	0.843967	0.996488	0.750686
	-75.2912	1.28692e-10	-9.36243e-12		1.50073	2.43733	0.889831									0.881101	1.0534	0.645356									1.61426	1.94701	1.69417	1.57625							0.754474	1.08655	0.843898	0.382314
	-75.2512	1.28772e-10	-9.12157e-12		1.69557	3.70376	1.13705									0.792435	0.749643	0.874218									1.5419	1.86782	1.88603	2.74359							0.798622	0.849103	0.628314	0.816935
	-75.2112	1.29298e-10	-8.97053e-12		1.94042	1.57089	1.76151									0.876443	0.807074	0.31921									2.14363	2.10536	1.62304	1.59074							0.77318	0.775803	0.725832	0.574397
	-75.1712	1.30286e-10	-8.91522e-12		1.37231	1.90702	0.793103									0.882979	0.778637	0.0476827									1.37717	1.94231	1.37483	1.38443							0.862933	0.71967	0.915385	0.903324
	-75.1312	1.31464e-10	-9.01678e-12		1.5237	1.31623	1.45963									0.760575	0.887047	1.11102									1.35547	2.18477	1.4042	1.5824							1.84841	0.915505	0.797201	0.684303
	-75.0912	1.32282e-10	-9.31152e-12		1.27442	0.961938	1.53535									0.842105	1.19906	0.396115									1.15578	2.28146	1.46094	1.59281							0.777164	1.44031	0.505377	0.599122
[truncated: 5,942 more rows]

## Sheet: Figure 4
Figure 4
[truncated: 42,503 more rows]

## Sheet: Figure 5
Figure 5
b		Ctrl - Dox					Ctrl + Dox					Kir - Dox					Kir + Dox				c	Kir - Dox					Kir + Dox
[truncated: 23 more rows]
