# Supplementary material for: Monitoring of compound resting membrane potentials of cell cultures with ratiometric genetically encoded voltage indicators
Source: Commun Biol. 2021 Oct 7;4:1164. doi: 10.1038/s42003-021-02675-0 (PMC8497494; doi:10.1038/s42003-021-02675-0)
Supplement: Supplementary file 4 — Supplementary Data 2 [file 42003_2021_2675_MOESM4_ESM.xlsx]

## Sheet: Supplement 1
Supplement 1
a		rArc	n=10		rASAP	n=10		rASAP-al	n=10	b		rArc	n=15		rASAP	n=10		rASAP-al	n=15	c		rASAP	n=10	e		rArc	n=42		rASAP	n=50		rASAP-al	n=46
		Norm. Fgreen			Norm. Fgreen			Norm. Fgreen				Norm. Fgreen			Norm. Fgreen			Norm. Fgreen				Norm. Fred				Norm. Fgreen/Fred			Norm. Fgreen/Fred			Norm. Fgreen/Fred
	Time (s)	Mean	SEM		Mean	SEM		Mean	SEM		Time (min)	Mean	SEM		Mean	SEM		Mean	SEM		Time (s)	Mean	SEM		Cycle	Mean	SEM		Mean	SEM		Mean	SEM
	0	1	0		1	0		1	0		10	1.11239	0.00110239		1.61803	0.00585993		1.23529	0.0036813		0	1	0		0	1	0		1	0		1	0
	0.05	0.983533	0.00264308		0.918506	0.00188435		0.948638	0.00179072		5	1.10855	0.00173444		1.60413	0.00602871		1.23029	0.00359206		0.05	0.991221	0.00318468		1	0.989362	0.000723673		0.984427	0.000799899		0.983322	0.000809058
	0.1	0.971115	0.00347745		0.859533	0.00251182		0.918651	0.00178715		2.5	1.09125	0.00179706		1.54802	0.0057565		1.21198	0.00306398		0.1	0.995049	0.00222897		2	0.983946	0.00106598		0.974973	0.00133577		0.971462	0.00136191
	0.15	0.965472	0.00358672		0.810204	0.00306931		0.895222	0.00167384		1.25	1.06657	0.0023035		1.42832	0.00597412		1.1705	0.00255879		0.15	0.994447	0.00302897		3	0.980445	0.00137918		0.967493	0.00179275		0.9625	0.00170807
	0.2	0.954821	0.00566515		0.771911	0.00344777		0.875736	0.00157746		0	1	0		1	0		1	0		0.2	0.997475	0.0023861		4	0.977198	0.00145711		0.96059	0.00189422		0.954734	0.00210321
	0.25	0.951908	0.00408502		0.740676	0.00404638		0.859517	0.00160751												0.25	0.996125	0.00248482		5	0.975638	0.00175713		0.955812	0.00213264		0.947626	0.0023483
	0.3	0.945473	0.00429439		0.715833	0.00419712		0.846311	0.00149131												0.3	0.997205	0.00149619		6	0.972966	0.00194288		0.950245	0.00227338		0.941146	0.00276369
	0.35	0.94262	0.00563565		0.696251	0.00436703		0.835514	0.00164101												0.35	0.997214	0.00226348		7	0.972218	0.0017953		0.947348	0.0024941		0.935856	0.00300822
	0.4	0.938643	0.00500143		0.67984	0.00421988		0.826605	0.0016934												0.4	0.997718	0.00296204		8	0.970658	0.00193595		0.943439	0.00257665		0.930625	0.00313105
	0.45	0.932727	0.00552877		0.667425	0.00401342		0.818961	0.00180214												0.45	0.996884	0.00327178		9	0.969983	0.00207379		0.940289	0.00278839		0.925695	0.00338086
	0.5	0.928898	0.00569941		0.656947	0.00435282		0.812611	0.00172838												0.5	0.998671	0.00332469
	0.55	0.927956	0.00634939		0.646554	0.00421758		0.807165	0.00179232												0.55	0.997525	0.00274991
	0.6	0.925061	0.00619174		0.639762	0.00432668		0.80254	0.00179954												0.6	0.995505	0.00255085
	0.65	0.921721	0.00656107		0.634513	0.00427991		0.798387	0.00197438												0.65	0.998836	0.00217673
	0.7	0.91855	0.00671677		0.629489	0.00448713		0.795578	0.00192092												0.7	0.998863	0.00273967
	0.75	0.919098	0.00659737		0.625435	0.00407682		0.792749	0.0020257												0.75	0.99972	0.00198832
	0.8	0.917119	0.00627068		0.621594	0.00406201		0.790284	0.00212746												0.8	0.995986	0.0030228
	0.85	0.914435	0.00662829		0.618437	0.00414499		0.788451	0.00205947												0.85	0.998639	0.002808
	0.9	0.91298	0.0066923		0.617294	0.00391612		0.786935	0.0021154												0.9	0.999426	0.00273585
	0.95	0.911766	0.00768713		0.616127	0.00384337		0.785345	0.00228617												0.95	0.996674	0.0037947
	1	0.910472	0.00684199		0.613764	0.00396714		0.7837	0.00250237												1	0.998606	0.0034933
	1.05	0.908824	0.0068598		0.611907	0.00434227		0.782766	0.00220793												1.05	0.999447	0.00212569
	1.1	0.909633	0.00741422		0.610516	0.00389745		0.781917	0.00219657												1.1	1.00094	0.00187539
	1.15	0.907918	0.00757291		0.610598	0.00367168		0.780886	0.00228899												1.15	0.998528	0.00354202
	1.2	0.905789	0.00796209		0.609678	0.00350996		0.780114	0.00238473												1.2	0.998037	0.00317499
	1.25	0.90662	0.00765218		0.607555	0.00332719		0.779572	0.00224629												1.25	0.998054	0.00291498
	1.3	0.905517	0.00741465		0.609544	0.00335368		0.77837	0.00242809												1.3	0.997283	0.00349799
	1.35	0.905961	0.00762466		0.607083	0.00301989		0.777772	0.00233907												1.35	0.996712	0.00355145
	1.4	0.902432	0.00825856		0.606103	0.00310999		0.777414	0.00243591												1.4	0.999953	0.00234462
	1.45	0.903396	0.00782147		0.606602	0.00352552		0.777041	0.00237243												1.45	1.00001	0.00258995
	1.5	0.903713	0.0074062		0.604929	0.00331979		0.776502	0.00255261												1.5	1.00095	0.00191872
	1.55	0.901705	0.0085682		0.604393	0.00349124		0.775879	0.00255424												1.55	0.99784	0.00271667
	1.6	0.90207	0.00775635		0.605016	0.00335684		0.775494	0.00258174												1.6	1.00003	0.00248451
	1.65	0.900373	0.00873457		0.603863	0.00378097		0.774872	0.00250667												1.65	0.999139	0.00316371
	1.7	0.901444	0.00775391		0.603703	0.00369918		0.774577	0.00248089												1.7	0.998123	0.00414585
	1.75	0.899352	0.0083822		0.603513	0.00348228		0.773761	0.00272002												1.75	0.999158	0.00408097
	1.8	0.898741	0.00906859		0.602286	0.00344781		0.773683	0.00272644												1.8	0.999422	0.00345528
	1.85	0.899002	0.00911234		0.602846	0.00316491		0.773296	0.00262047												1.85	0.99953	0.00255975
	1.9	0.897349	0.00894637		0.603033	0.0029728		0.773304	0.00267431												1.9	1.00031	0.00256078
	1.95	0.899487	0.00771773		0.603091	0.00345269		0.772948	0.00254445												1.95	1.00083	0.00168271
	2	0.899147	0.00829447		0.60206	0.00291663		0.772674	0.00267154												2	0.997003	0.00327036

## Sheet: Supplement 2
Supplement 2
a		rArc		rASAP	b		rArc	n=9				rASAP	n=8			c		rArc			rASAP
	Time (ms)	Norm. Fgreen		Norm. Fgreen			tau fast		tau slow			tau fast		tau slow				Rel. amp			Rel. amp
	0	0.000201894		-0.000995515		Voltage (mV)	Mean	SEM	Mean	SEM		Mean	SEM	Mean	SEM		Voltage (mV)	Mean	SEM		Mean	SEM
	0.05	-0.000544134		-0.000914821		-40	0.0218817	0.000743579	0.234082	0.0194007		0.00747265	0.000529373	0.0948723	0.00539267		-40	0.586229	0.0100929		0.589918	0.0124588
	0.1	0.000201894		-0.000663057		-20	0.0222464	0.00182616	0.205133	0.024342		0.00726768	0.000271179	0.0875152	0.00271824		-20	0.573875	0.014023		0.616271	0.00989271
	0.15	-4.6782e-05		-0.00132797		0	0.0201926	0.00133623	0.185498	0.0276295		0.00711182	0.000273355	0.0800367	0.0017405		0	0.594939	0.0174045		0.62716	0.00818378
	0.2	-0.000544134		-0.00131834		20	0.0192454	0.00131808	0.161248	0.0168489		0.00727645	0.000291255	0.0764871	0.00140899		20	0.609438	0.0145511		0.645086	0.0112972
	0.25	-4.6782e-05		-0.00239636		40	0.0196514	0.0016556	0.159504	0.0157792		0.00724374	0.000279788	0.0762202	0.00176327		40	0.63258	0.0140901		0.677206	0.0137926
	0.3	0.00045057		-0.00214465		60	0.0187406	0.00109918	0.158016	0.0137219		0.00721346	0.000300302	0.0734054	0.00521264		60	0.653559	0.0140641		0.701821	0.0139962
	0.35	0.000201894		-0.00181219
	0.4	0.000201894		-0.0026385
	0.45	0.00045057		-0.00297095
	0.5	0.000201894		-0.00181219
	0.55	-4.6782e-05		-0.00148942
	0.6	-0.000295458		-0.000834128
	0.65	-0.000792857		0.000486077
	0.7	-0.000295458		0.000889546
	0.75	-0.000792857		0.0017966
	0.8	-0.000792857		0.00237114
	0.85	-0.00153889		0.00220975
	0.9	-0.00129021		0.000889546
	0.95	-0.00129021		-7.82319e-06
	1	-0.00178756		-0.00132797
	1.05	-0.00178756		-0.00157011
	1.1	-0.00153889		-0.00140872
	1.15	-0.00153889		-0.000582363
	1.2	-0.00153889		-0.000420975
	1.25	-0.00104153		-0.000340282
	1.3	-0.00178756		-7.82319e-06
	1.35	-0.00153889		-0.000178839
	1.4	-0.00104153		0.000486077
	1.45	-0.000792857		0.0003957
	1.5	-0.00104153		0.000979923
	1.55	-4.6782e-05		0.000476394
	1.6	0.000201894		0.0013027
	1.65	-0.000295458		0.00220975
	1.7	-0.000295458		0.00187729
	1.75	-4.6782e-05		0.000979869
	1.8	-4.6782e-05		-0.00124728
	1.85	0.000201894		-0.00206396
	1.9	-0.000544134		-0.00214465
	1.95	0.000201894		-0.00206396
	2	0.000201894		-0.0017315
	2.05	-4.6782e-05		-0.00206396
	2.1	-4.6782e-05		-0.00206396
	2.15	0.000201894		-0.00157011
	2.2	-0.000544134		-0.000995515
	2.25	-4.6782e-05		-0.000420975
	2.3	-0.000295458		7.29253e-05
	2.35	-0.000295458		7.29253e-05
	2.4	-4.6782e-05		-0.000340282
	2.45	-0.000544134		-0.000178894
	2.5	-4.6782e-05		0.000979869
	2.55	0.00045057		0.00097024
	2.6	-4.6782e-05		0.00187729
	2.65	-4.6782e-05		0.00278429
	2.7	0.00045057		0.00285536
	2.75	0.000947969		0.00434658
	2.8	0.000947969		0.00417551
	2.85	0.00144532		0.00384305
	2.9	0.0021914		0.00458871
	2.95	0.0021914		0.0047501
	3	0.0021914		0.00466941
	3.05	0.001694		0.00409481
	3.1	0.001694		0.00294573
	3.15	0.000947969		0.00146414
	3.2	0.00119665		0.00097024
	3.25	0.000947969		0.00155446
	3.3	0.00119665		0.000808853
	3.35	0.00119665		0.000234313
	3.4	0.000947969		0.000234313
	3.45	0.00045057		0.000486077
	3.5	0.000699293		-0.000340282
	3.55	0.000947969		-0.000753434
	3.6	0.000699293		-7.76849e-06
	3.65	0.00045057		7.29253e-05
	3.7	0.001694		-0.000259533
	3.75	0.000947969		-0.000169211
	3.8	0.000947969		-0.00124728
	3.85	0.00119665		-0.00115696
	3.9	0.00045057		-0.00148942
	3.95	0.00045057		-0.00181219
	4	-0.000295458		-0.00280957
	4.05	0.000201894		-0.00189294
	4.1	-0.000295458		-0.00198326
	4.15	-0.00104153		-0.0017315
	4.2	-0.000792857		-0.00206396
	4.25	-0.00104153		-0.00238673
	4.3	-0.000792857		-0.00330341
	4.35	-0.000544134		-0.00181219
	4.4	-0.000544134		-0.00115696
	4.45	-0.000295458		-0.0016508
	4.5	-0.000792857		-0.00231567
	4.55	-0.000295458		-0.0011569
	4.6	-0.000792857		-0.000340282
	4.65	-0.000295458		0.000405329
	4.7	-4.6782e-05		-1.74517e-05
	4.75	0.000201894		0.000979869
	4.8	0.00045057		0.000728159
	4.85	0.000699293		0.000476449
	4.9	0.000699293		0.00171591
	4.95	0.000201894		0.00245183
	5	-4.6782e-05		0.00294573
	5.05	-4.6782e-05		0.00294573
	5.1	0.000699293		0.00261328
	5.15	0.00045057		0.00302643
	5.2	0.000699293		0.00343958
	5.25	0.00045057		0.00294573
	5.3	0.000947969		0.00195799
	5.35	0.00045057		0.00154483
	5.4	0.000947969		0.00229045
	5.45	0.000947969		0.00237114
	5.5	-4.6782e-05		0.00195799
	5.55	0.000201894		0.00203868
	5.6	-4.6782e-05		0.00286504
	5.65	-0.000295458		0.00286504
	5.7	0.000201894		0.00211937
	5.75	-4.6782e-05		0.00245183
	5.8	-0.000544134		0.00294573
	5.85	-0.000544134		0.00302643
	5.9	-4.6782e-05		0.00310712
	5.95	-0.000295458		0.00335889
	6	-0.000295458		0.00269397
	6.05	-0.000295458		0.00278429
	6.1	-0.00129021		0.00211937
	6.15	-0.00178756		0.00253253
	6.2	-0.000792857		0.00343958
	6.25	-0.000792857		0.00384305
	6.3	-0.00104153		0.00532464
	6.35	-0.00104153		0.0065641
	6.4	-0.00104153		0.00548603
	6.45	-0.00104153		0.0047501
	6.5	-0.000295458		0.00401412
	6.55	-0.000544134		0.00253253
	6.6	-0.000544134		0.00170622
	6.65	-0.000792857		0.00246152
	6.7	-0.000544134		0.00113168
	6.75	-0.000295458		0.000899175
	6.8	0.000201894		-0.000591991
	6.85	-4.6782e-05		-0.000824499
	6.9	-4.6782e-05		-0.00231567
	6.95	-4.6782e-05		-0.00238673
	7	0.00045057		-0.0031324
	7.05	0.000947969		-0.00329378
	7.1	0.000699293		-0.00345517
	7.15	0.00045057		-0.00436217
	7.2	0.000947969		-0.00501746
	7.25	0.000947969		-0.00567269
	7.3	0.000947969		-0.00625691
	7.35	0.000699293		-0.00492708
	7.4	0.00045057		-0.00518847
	7.45	0.00144532		-0.00419115
	7.5	0.000699293		-0.00428148
	7.55	0.000699293		-0.00402971
	7.6	0.00144532		-0.00428148
	7.65	0.00144532		-0.00394902
	7.7	0.000947969		-0.00386832
	7.75	0.000947969		-0.00370694
	7.8	0.000947969		-0.00304202
	7.85	0.000699293		-0.00370694
	7.9	0.000699293		-0.0034648
	7.95	0.00119665		-0.00131834
	8	0.000699293		-0.000259588
	8.05	0.00045057		0.000899175
	8.1	0.00045057		0.000476394
	8.15	0.000947969		0.001222
	8.2	0.000947969		0.0017966
	8.25	0.00119665		0.0017966
	8.3	0.00144532		0.00146414
	8.35	0.00119665		0.00171585
	8.4	0.000947969		0.001222
	8.45	0.000699293		0.000557143
	8.5	0.00045057		0.00155446
	8.55	0.000947969		0.0013027
	8.6	0.00045057		0.000808853
	8.65	0.000201894		0.000728159
	8.7	0.000201894		0.000486077
	8.75	-0.000544134		-0.000834128
	8.8	-0.000792857		-0.00157011
	8.85	-0.000544134		-0.00190257
	8.9	-0.000295458		-0.00123765
	8.95	-0.000544134		-0.00132797
	9	-0.000792857		-0.000582363
	9.05	-0.000792857		-0.000582363
	9.1	-0.00153889		-0.00132797
	9.15	-0.000792857		-0.00115696
	9.2	-0.00178756		-0.00124728
	9.25	-0.00153889		-0.000169211
	9.3	-0.00178756		-0.000259533
	9.35	-0.00153889		7.29253e-05
	9.4	-0.00203628		0.000234313
	9.45	-0.00129021		0.000405329
	9.5	-0.00104153		-0.000672685
	9.55	-0.00153889		-0.000340282
	9.6	-0.00129021		0.000566771
	9.65	-0.000792857		0.000808853
	9.7	-0.000544134		0.001222
	9.75	-0.000295458		0.0013027
	9.8	0.000699293		0.001222
	9.85	0.000201894		0.000889546
	9.9	0.000201894		0.001222
	9.95	0.00045057		0.00114131
	10	0.00045057		0.000315007
	10.05	0.00045057		0.000153619
	10.1	-4.6782e-05		0.0003957
	10.15	0.00045057		0.00163521
	10.2	0.00119665		0.0017966
	10.25	0.00045057		0.0013027
	10.3	0.000947969		0.000889546
	10.35	0.00045057		0.00106062
	10.4	0.00045057		0.000315007
	10.45	0.000699293		0.000153619
	10.5	-4.6782e-05		7.29253e-05
	10.55	-0.000792857		-0.000340282
	10.6	-0.00129021		-0.000420975
	10.65	-0.00153889		-0.000340282
	10.7	-0.00153889		-7.82319e-06
	10.75	-0.00203628		-0.000501669
	10.8	-0.00178756		-0.00157011
	10.85	-0.00153889		-0.00239641
	10.9	-0.00129021		-0.00181219
	10.95	-0.00178756		-0.00190257
	11	-0.00153889		-0.00123765
	11.05	-0.000792857		-0.00181219
	11.1	-0.000544134		-0.0034648
	11.15	-0.000295458		-0.00353586
	11.2	-0.000295458		-0.00428148
	11.25	0.000201894		-0.00436217
	11.3	0.000201894		-0.00402971
	11.35	0.000201894		-0.00412003
	11.4	0.000201894		-0.00304202
	11.45	0.00045057		-0.00289026
	11.5	-0.000295458		-0.00131834
	11.55	-0.000295458		-0.0011569
	11.6	-0.000544134		-0.00206396
	11.65	-0.000295458		-0.00231567
	11.7	-0.000544134		-0.000501669
	11.75	-0.000792857		0.00114131
	11.8	-0.000792857		0.00187729
	11.85	-0.000544134		0.00229045
	11.9	-0.000792857		0.0017966
	11.95	-0.00104153		0.000889546
	12	-0.00129021		0.000808853
	12.05	-0.00153889		0.00138339
	12.1	-0.00129021		0.00237114
	12.15	-0.00153889		0.00278429
	12.2	-0.000544134		0.00211937
	12.25	-0.00129021		0.00253253
	12.3	-0.00104153		0.00335889
	12.35	-0.00129021		0.00302643
	12.4	-0.00104153		0.00245183
	12.45	-4.6782e-05		0.00195799
	12.5	-0.000544134		0.00187729
	12.55	-0.000792857		0.00187729
	12.6	-0.000792857		0.0017966
	12.65	-0.000295458		0.00146414
	12.7	0.000201894		0.00195799
	12.75	-4.6782e-05		0.0026229
	12.8	-0.000295458		0.00162553
	12.85	-0.000792857		0.0017966
	12.9	-0.000295458		0.0017966
	12.95	-0.000544134		0.00154483
	13	-0.000295458		0.00229045
	13.05	-0.00104153		0.00229045
	13.1	-0.000544134		0.00170622
	13.15	-0.000544134		0.00278429
	13.2	-0.00129021		0.0026229
	13.25	-4.6782e-05		0.000557143
	13.3	-0.000295458		7.29253e-05
	13.35	-4.6782e-05		-0.000259533
	13.4	-0.000544134		0.000234313
	13.45	0.000201894		0.00114131
	13.5	-4.6782e-05		0.001222
	13.55	0.00045057		0.000889546
	13.6	0.00045057		0.0013027
	13.65	0.000699293		0.00187729
	13.7	0.000201894		0.00229045
	13.75	0.00119665		0.00187729
	13.8	0.00119665		0.00154483
	13.85	0.001694		0.00229045
	13.9	0.0021914		0.00277466
	13.95	0.001694		0.00426588
	14	0.00194267		0.00368166
	14.05	0.00244007		0.00302643
	14.1	0.0021914		0.00253253
	14.15	0.00144532		0.00229045
	14.2	0.00144532		0.00138339
	14.25	0.00144532		0.000889546
	14.3	0.0021914		0.0013027
	14.35	0.0021914		0.00155446
	14.4	0.001694		0.0003957
	14.45	0.00144532		7.29253e-05
	14.5	0.001694		-0.000420975
	14.55	0.00119665		-0.00123765
	14.6	0.00119665		-0.00305165
	14.65	0.00144532		-0.00386832
	14.7	0.00194267		-0.00436217
	14.75	0.00144532		-0.00436217
	14.8	0.00244007		-0.00394902
	14.85	0.0021914		-0.0041104
	14.9	0.00244007		-0.00543061
	14.95	0.00268875		-0.00592446
	15	0.00244007		-0.00517884
	15.05	0.00194267		-0.00493676
	15.1	0.001694		-0.00444286
	15.15	0.000699293		-0.00394902
	15.2	0.000699293		-0.00394902
	15.25	0.00045057		-0.00420078
	15.3	0.000201894		-0.00353586
	15.35	-0.000295458		-0.00378763
	15.4	-0.000295458		-0.00370694
	15.45	-0.000295458		-0.00279988
	15.5	-0.000295458		-0.00222534
	15.55	-0.000792857		-0.00222534
	15.6	0.000201894		-0.00231567
	15.65	0.00045057		-0.000905193
	15.7	-4.6782e-05		-0.00124728
	15.75	0.00144532		-0.000501669
	15.8	0.00119665		0.000234313
	15.85	0.001694		0.000899175
	15.9	0.00144532		-0.000178894
	15.95	0.00244007		-0.000340282
	16	0.0021914		7.29253e-05
	16.05	0.00268875		0.000153619
	16.1	0.00293742		0.000315007
	16.15	0.0021914		0.0013027
	16.2	0.001694		0.00196762
	16.25	0.0021914		0.000799224
	16.3	0.00119665		0.00220975
	16.35	0.00119665		0.00286498
	16.4	0.00119665		0.00253253
	16.45	0.00144532		0.00261322
	16.5	0.000947969		0.00360097
	16.55	0.00119665		0.00442727
	16.6	0.00119665		0.00400449
	16.65	0.00119665		0.00532464
	16.7	0.00045057		0.00664479
	16.75	0.00045057		0.00597987
	16.8	0.00045057		0.00564747
	16.85	0.000699293		0.0065641
	16.9	0.00045057		0.00580886
	16.95	-4.6782e-05		0.00680623
	17	-4.6782e-05		0.00672548
	17.05	0.00045057		0.00499218
	17.1	0.000201894		0.00441764
	17.15	-4.6782e-05		0.00492112
	17.2	0.000699293		0.00376235
	17.25	0.00045057		0.00318781
	17.3	0.000947969		0.00335889
	17.35	0.000699293		0.00261322
	17.4	0.00045057		0.00237114
	17.45	0.000947969		0.00203868
	17.5	0.00045057		0.00253253
	17.55	0.00045057		0.00343958
	17.6	0.00045057		0.00384305
	17.65	0.000201894		0.00508256
	17.7	0.000699293		0.00508256
	17.75	-4.6782e-05		0.00376235
	17.8	0.00119665		0.00342995
	17.85	0.00119665		0.00484042
	17.9	0.000947969		0.0042562
	17.95	0.000947969		0.00384305
	18	0.00144532		0.00450796
	18.05	0.00144532		0.00417551
	18.1	0.00119665		0.00400449
	18.15	0.0021914		0.00541496
	18.2	0.00144532		0.0047501
	18.25	0.00144532		0.00368166
	18.3	0.001694		0.00318781
	18.35	0.00144532		0.00327814
	18.4	0.00119665		0.00228082
	18.45	0.00144532		0.00278429
	18.5	0.000947969		0.00277466
	18.55	0.00119665		0.0035299
	18.6	0.000947969		0.00186761
	18.65	0.000947969		0.00204831
	18.7	0.000947969		0.00105099
	18.75	0.00144532		0.001222
	18.8	0.00119665		0.00114131
	18.85	0.001694		0.000476394
	18.9	0.001694		0.000979923
	18.95	0.0021914		0.000557143
	19	0.00244007		0.00155446
	19.05	0.0021914		0.00146414
	19.1	0.00293742		0.00171585
	19.15	0.00244007		0.001222
	19.2	0.0021914		0.000476394
	19.25	0.001694		0.000899175
	19.3	0.00144532		-0.000178894
	19.35	0.00144532		-0.000582363
	19.4	0.000699293		-0.00140872
	19.45	-4.6782e-05		-0.0016508
	19.5	-0.000295458		-0.00206396
	19.55	-0.000295458		-0.00206396
	19.6	-0.00153889		-0.00157011
	19.65	-0.00153889		-0.00107621
	19.7	-0.00129021		-0.000995515
	19.75	-0.00253364		-0.000995515
	19.8	-0.00228496		-0.000995515
	19.85	-0.00178756		-0.0011569
	19.9	-0.00153889		-0.00190257
	19.95	-0.00153889		-0.00181219
	20	-0.00129021		-0.00239641
	20.05	-0.000792857		-0.00157011
	20.1	-0.000544134		-0.000582363
	20.15	-0.000792857		-0.000501669
	20.2	-4.6782e-05		-0.000834128
	20.25	0.00045057		-0.000582363
	20.3	0.00045057		-0.000753434
	20.35	0.000699293		-8.8517e-05
	20.4	0.00045057		-0.000259533
	20.45	-4.6782e-05		7.29253e-05
	20.5	0.000947969		0.000315007
	20.55	0.00045057		0.00106062
	20.6	0.000201894		0.000808853
	20.65	0.000201894		0.00097024
	20.7	-0.000295458		0.00229045
	20.75	-0.000544134		0.00286498
	20.8	-0.00129021		0.00253253
	20.85	-0.00129021		0.00237114
	20.9	-0.00129021		0.00187729
	20.95	-0.000792857		0.001222
	21	-0.000792857		0.0003957
	21.05	-0.000295458		0.000647465
	21.1	-0.000295458		0.000728159
	21.15	-0.000544134		0.000808853
	21.2	-0.000544134		0.00114131
	21.25	-4.6782e-05		0.000808853
	21.3	-0.000792857		0.000808853
	21.35	-0.00104153		0.00106062
	21.4	-0.000792857		0.000234313
	21.45	-0.00104153		-0.000501669
	21.5	-0.00153889		-0.00140872
	21.55	-0.00129021		-0.00148942
	21.6	-0.00129021		-0.000914821
	21.65	-0.00178756		-8.8517e-05
	21.7	-0.00203628		-0.000178839
	21.75	-0.00153889		0.000728159
	21.8	-0.00228496		0.00155446
	21.85	-0.00178756		0.000889546
	21.9	-0.00203628		0.000808853
	21.95	-0.00178756		0.00114131
	22	-0.00228496		0.000889546
	22.05	-0.00178756		0.00146414
	22.1	-0.00178756		0.00286498
	22.15	-0.00178756		0.00343958
	22.2	-0.00153889		0.00334926
	22.25	-0.00178756		0.0041045
	22.3	-0.00153889		0.00203868
	22.35	-0.00153889		0.000476449
	22.4	-0.00129021		0.000566771
	22.45	-0.00104153		-7.82319e-06
	22.5	-0.00129021		-0.00140867
	22.55	-0.00129021		-0.00190257
	22.6	-0.000544134		-0.00156043
	22.65	-0.000544134		-0.0034648
	22.7	-0.000792857		-0.00386832
	22.75	-0.000544134		-0.00402971
	22.8	-0.000544134		-0.00493676
	22.85	-0.00153889		-0.00543061
	22.9	-0.00104153		-0.00509815
	22.95	-0.00104153		-0.00501746
	23	-0.00104153		-0.00477538
	23.05	-0.00104153		-0.00369731
	23.1	-0.000295458		-0.00428148
	23.15	-4.6782e-05		-0.00436217
	23.2	-0.000544134		-0.00394902
	23.25	-4.6782e-05		-0.00386832
	23.3	-0.000792857		-0.00362624
	23.35	-0.000295458		-0.00230604
	23.4	0.000201894		-0.0017315
	23.45	0.000201894		-0.00214465
	23.5	0.00045057		-0.00247711
	23.55	0.000699293		-0.00181219
	23.6	-4.6782e-05		-0.00238673
	23.65	0.00045057		-0.00395865
	23.7	0.000699293		-0.00353586
	23.75	0.000947969		-0.00378763
	23.8	0.00119665		-0.00402971
	23.85	0.000947969		-0.00485607
	23.9	0.000947969		-0.00493676
	23.95	0.000947969		-0.00452356
	24	0.000947969		-0.00436217
	24.05	0.000947969		-0.00386832
	24.1	0.00144532		-0.00345517
	24.15	0.000947969		-0.00362624
	24.2	0.00144532		-0.00296132
	24.25	0.00144532		-0.00313234
	24.3	0.00194267		-0.0026385
	24.35	0.00144532		-0.0016508
	24.4	0.0021914		-0.00115696
	24.45	0.0021914		-0.00157011
	24.5	0.001694		-0.00206396
	24.55	0.00144532		-0.00230604
	24.6	0.00144532		-0.0031324
	24.65	0.00194267		-0.00337448
	24.7	0.00144532		-0.00378763
	24.75	0.000699293		-0.00386832
	24.8	0.000947969		-0.00378763
	24.85	0.00119665		-0.00321309
	24.9	0.000201894		-0.00254817
	24.95	0.00045057		-0.00354549
	25	0.000201894		-0.0031324
	25.05	0.00045057		-0.00189294
	25.1	0.00045057		-0.00206396
	25.15	0.000201894		-0.00198326
	25.2	0.000201894		-0.00107621
	25.25	-0.000544134		-0.000582363
	25.3	-0.000295458		-0.00107621
	25.35	-0.000544134		-0.00182182
	25.4	-0.000544134		-0.00123765
	25.45	-0.000792857		-0.00148942
	25.5	-0.000544134		-0.00140872
	25.55	-0.00129021		-0.000663057
	25.6	-0.00178756		-0.000995515
	25.65	-0.00129021		-0.00108589
	25.7	-0.00228496		0.000818481
	25.75	-0.00153889		0.00097024
	25.8	-0.00153889		0.00163516
	25.85	-0.00153889		0.00154483
	25.9	-0.00129021		0.00229045
	25.95	-0.000792857		0.00261322
	26	-0.000295458		0.00311675
	26.05	-0.000792857		0.00162553
	26.1	-0.000544134		0.00138339
	26.15	0.000201894		0.00171585
	26.2	-0.000544134		0.00146414
	26.25	-4.6782e-05		0.0017966
	26.3	0.000201894		0.00187729
	26.35	0.000201894		0.00195799
	26.4	-4.6782e-05		0.00245183
	26.45	0.000947969		0.00318781
	26.5	0.000201894		0.00483079
	26.55	0.00045057		0.00672548
	26.6	0.00045057		0.00680623
	26.65	0.000201894		0.00556672
	26.7	-0.000792857		0.00540533
	26.75	-0.000544134		0.00573779
	26.8	-0.000544134		0.00540533
	26.85	-0.00129021		0.00532464
	26.9	-0.000792857		0.00556672
	26.95	-0.00104153		0.00664479
	27	-0.00104153		0.00589918
	27.05	-0.00129021		0.00491149
	27.1	-0.00129021		0.0047501
	27.15	-0.000792857		0.00466941
	27.2	-0.000792857		0.00393343
	27.25	-4.6782e-05		0.00203868
	27.3	0.00045057		0.000808853
	27.35	0.000201894		7.29253e-05
	27.4	0.000201894		-0.000672685
	27.45	0.000699293		-0.000330598
	27.5	0.000699293		-0.00182182
	27.55	0.00119665		-0.00214465
	27.6	0.00119665		-0.00214465
	27.65	0.000947969		-0.00214465
	27.7	0.0021914		-0.00230604
	27.75	0.00144532		-0.00289026
	27.8	0.00194267		-0.0017315
	27.85	0.00268875		-0.000753434
	27.9	0.00268875		0.000979869
	27.95	0.00268875		0.0013027
	28	0.0036835		0.0013027
	28.05	0.00293742		0.00162553
	28.1	0.00268875		0.00335883
	28.15	0.00244007		0.00393343
	28.2	0.00293742		0.0033492
	28.25	0.00268875		0.00393343
	28.3	0.00244007		0.00360097
	28.35	0.001694		0.00318781
	28.4	0.00244007		0.00376235
	28.45	0.00194267		0.00508256
	28.5	0.00244007		0.00516325
	28.55	0.00268875		0.00457903
	28.6	0.0036835		0.0056571
	28.65	0.00393218		0.00589918
	28.7	0.0031861		0.00573779
	28.75	0.0031861		0.00531501
	28.8	0.00268875		0.00713869
	28.85	0.0031861		0.00712901
	28.9	0.0031861		0.00688693
	28.95	0.00244007		0.00606057
	29	0.0031861		0.0056571
	29.05	0.00268875		0.00433689
	29.1	0.00293742		0.00360097
	29.15	0.00293742		0.00318781
	29.2	0.00268875		0.00343958
	29.25	0.00244007		0.00318781
	29.3	0.00268875		0.00311675
	29.35	0.00268875		0.00129307
	29.4	0.00244007		0.00187729
	29.45	0.00244007		0.0027036
	29.5	0.00119665		0.00203868
	29.55	0.001694		0.00203868
	29.6	0.00119665		0.0027036
	29.65	0.000947969		0.00211937
	29.7	0.000699293		0.00245183
	29.75	0.000201894		0.00286498
	29.8	-0.000295458		0.00253253
	29.85	-0.000295458		0.00253253
	29.9	-4.6782e-05		0.00286498
	29.95	-0.000792857		0.00261328
	30	-0.00153889		0.00286498
	30.05	-0.00153889		0.00229045
	30.1	-0.00178756		0.00097024
	30.15	-0.00153889		0.000486077
	30.2	-0.00129021		-0.000672685
	30.25	-0.000544134		-0.000663057
	30.3	-0.000295458		-0.00140872
	30.35	-0.000295458		-0.00181219
	30.4	-0.000295458		-0.0031324
	30.45	-0.000792857		-0.00378763
	30.5	-0.000295458		-0.00394902
	30.55	-0.000295458		-0.00436217
	30.6	-0.000295458		-0.00428148
	30.65	-0.000295458		-0.00361656
	30.7	-0.000544134		-0.00412009
	30.75	-0.000295458		-0.00353586
	30.8	-4.6782e-05		-0.00378763
	30.85	-0.000295458		-0.0041104
	30.9	0.000699293		-0.00510778
	30.95	0.00119665		-0.00443323
	31	0.00144532		-0.00584376
	31.05	0.0021914		-0.0060859
	31.1	0.00144532		-0.00543061
	31.15	0.00119665		-0.00427185
	31.2	0.00144532		-0.00501746
	31.25	0.00119665		-0.0060052
	31.3	0.000947969		-0.0060052
	31.35	0.00119665		-0.00525954
	31.4	0.00045057		-0.00526917
	31.45	0.00045057		-0.00402971
	31.5	0.00119665		-0.00353586
	31.55	0.000699293		-0.00412009
	31.6	0.00045057		-0.00361656
	31.65	0.000201894		-0.00428148
	31.7	0.00045057		-0.00444286
	31.75	-4.6782e-05		-0.00452356
	31.8	-0.000295458		-0.00477532
	31.85	-0.000295458		-0.00419115
	31.9	-0.000295458		-0.00485607
	31.95	-0.000544134		-0.00517884
	32	-0.000544134		-0.00592446
	32.05	-4.6782e-05		-0.00575344
	32.1	-0.000295458		-0.00600515
	32.15	0.000699293		-0.00583413
	32.2	0.000201894		-0.00666044
	32.25	0.000201894		-0.00699284
	32.3	0.000699293		-0.00591483
	32.35	0.00045057		-0.00616659
	32.4	0.00045057		-0.0064183
	32.45	-4.6782e-05		-0.00517884
	32.5	0.000699293		-0.00484639
	32.55	0.00045057		-0.00633761
	32.6	-0.000295458		-0.00600515
	32.65	-4.6782e-05		-0.004685
	32.7	-0.000295458		-0.00452356
	32.75	-0.000792857		-0.00477532
	32.8	-0.000792857		-0.00378763
	32.85	-0.000544134		-0.00230604
	32.9	-0.00104153		-0.00148942
	32.95	-0.000792857		-0.000663057
	33	-0.00129021		-0.000834128
	33.05	-0.00129021		-9.81455e-05
	33.1	-0.000792857		0.00180623
	33.15	-0.000792857		0.000808853
	33.2	-0.000792857		-0.000178839
	33.25	-0.000792857		0.000153619
	33.3	-4.6782e-05		0.000647465
	33.35	-4.6782e-05		0.000808853
	33.4	0.00045057		0.001222
	33.45	0.00045057		0.00114131
	33.5	0.000699293		7.29253e-05
	33.55	0.000947969		-0.00116659
	33.6	0.00045057		-0.000824499
	33.65	0.000947969		-0.00190257
	33.7	0.000699293		-0.00206396
	33.75	0.00045057		-0.00140867
	33.8	0.000699293		-0.000411292
	33.85	-4.6782e-05		-0.00157974
	33.9	0.000201894		-0.000420975
	33.95	-4.6782e-05		0.00114131
	34	-4.6782e-05		0.00187729
	34.05	-4.6782e-05		0.00220975
	34.1	-4.6782e-05		0.00138339
	34.15	-0.000544134		0.000889546
	34.2	-0.000295458		0.001222
	34.25	-0.000792857		0.0013027
	34.3	-0.000295458		0.001222
	34.35	-0.000295458		0.000808853
	34.4	-0.000544134		0.000889546
	34.45	-0.000544134		0.00163516
	34.5	0.000201894		0.00146414
	34.55	-4.6782e-05		0.0017966
	34.6	-4.6782e-05		0.00163521
	34.65	-4.6782e-05		0.000234313
	34.7	0.000201894		-0.000914821
	34.75	0.000201894		-0.0016508
	34.8	0.00045057		-0.00279988
	34.85	0.00045057		-0.00420078
	34.9	0.000699293		-0.00452356
	34.95	0.000947969		-0.00509815
	35	0.00144532		-0.00592446
	35.05	0.00144532		-0.0055113
	35.1	0.00119665		-0.004685
	35.15	0.001694		-0.00493676
	35.2	0.000699293		-0.00493676
	35.25	-4.6782e-05		-0.00436217
	35.3	0.000947969		-0.00369731
	35.35	0.000699293		-0.00461393
	35.4	0.000201894		-0.00402971
	35.45	0.000201894		-0.00402971
	35.5	-4.6782e-05		-0.00477532
	35.55	-0.000295458		-0.00436217
	35.6	-0.000792857		-0.00353586
	35.65	-0.000295458		-0.00378763
	35.7	-4.6782e-05		-0.00378763
	35.75	-0.000544134		-0.00345517
	35.8	-0.000544134		-0.00378763
	35.85	0.000201894		-0.00386832
	35.9	-0.000295458		-0.00386832
	35.95	-0.000544134		-0.00386832
	36	-0.000295458		-0.00378763
	36.05	-0.000544134		-0.00337448
	36.1	-0.000544134		-0.00337448
	36.15	-0.000792857		-0.00378763
	36.2	-0.000295458		-0.00402971
	36.25	-4.6782e-05		-0.00477532
	36.3	0.000947969		-0.00460431
	36.35	0.00045057		-0.00485601
	36.4	0.000699293		-0.004685
	36.45	0.00119665		-0.00543061
	36.5	0.00119665		-0.00567269
	36.55	0.000699293		-0.00592446
	36.6	0.00119665		-0.00525954
	36.65	0.00119665		-0.005592
	36.7	0.000947969		-0.00584376
	36.75	0.00119665		-0.004685
	36.8	0.000947969		-0.004685
	36.85	0.00119665		-0.00568237
	36.9	0.000947969		-0.004685
	36.95	0.00119665		-0.00436217
	37	0.0021914		-0.00394902
	37.05	0.00144532		-0.00386832
	37.1	0.0021914		-0.00394902
	37.15	0.001694		-0.00444286
	37.2	0.001694		-0.00493676
	37.25	0.001694		-0.00493676
	37.3	0.00144532		-0.00460431
	37.35	0.001694		-0.00485601
	37.4	0.000947969		-0.00476569
	37.45	0.00119665		-0.00624729
	37.5	0.00045057		-0.00789989
	37.55	0.000699293		-0.00714465
	37.6	0.00045057		-0.00772888
	37.65	0.000201894		-0.00789027
	37.7	0.000201894		-0.00789027
	37.75	0.000947969		-0.00797096
	37.8	0.00045057		-0.00822272
	37.85	0.000699293		-0.00723498
	37.9	0.00045057		-0.00591483
	37.95	0.000201894		-0.0060859
	38	-0.000792857		-0.00624729
	38.05	-0.000544134		-0.00674113
	38.1	-0.000544134		-0.00691215
	38.15	-0.00104153		-0.00550167
	38.2	-0.000792857		-0.00584376
	38.25	-0.00104153		-0.00509815
	38.3	-0.000792857		-0.00444286
	38.35	-0.00178756		-0.00386832
	38.4	-0.00178756		-0.0031324
	38.45	-0.00178756		-0.00189294
	38.5	-0.00253364		-0.00190257
	38.55	-0.00228496		-0.0011569
	38.6	-0.00203628		-0.000914821
	38.65	-0.00178756		-0.000663057
	38.7	-0.00153889		-0.00140872
	38.75	-0.00178756		-0.00157011
	38.8	-0.00178756		-0.0016508
	38.85	-0.00178756		-0.00190257
	38.9	-0.00153889		-0.00107621
	38.95	-0.00178756		-0.000582363
	39	-0.00129021		-0.000995515
	39.05	-0.000544134		-0.00157011
	39.1	-0.000792857		-0.00198326
	39.15	-0.000295458		-0.0016508
	39.2	-0.000792857		-0.0017315
	39.25	-0.00104153		-0.0026385
	39.3	-0.00153889		-0.00305165
	39.35	-0.000295458		-0.00254817
	39.4	-0.000544134		-0.00370694
	39.45	0.000699293		-0.00428148
	39.5	0.000201894		-0.00386832
	39.55	-4.6782e-05		-0.00345517
	39.6	0.00045057		-0.00378763
	39.65	-0.000295458		-0.00370694
	39.7	-4.6782e-05		-0.00296132
	39.75	0.000201894		-0.00297095
	39.8	-0.000295458		-0.00189294
	39.85	-0.000295458		-0.00206396
	39.9	-4.6782e-05		-0.00206396
	39.95	0.000201894		-0.0017315
	40	-0.000792857		-0.00198326
	40.05	0.000201894		-0.0016508
	40.1	-0.000295458		-0.00140872
	40.15	0.000201894		-0.000663057
	40.2	-4.6782e-05		-0.000914821
	40.25	-0.000295458		-0.00131834
	40.3	0.000201894		-0.00272887
	40.35	0.00119665		-0.00189294
	40.4	0.000947969		-0.00198326
	40.45	0.00119665		-0.0017315
	40.5	0.00144532		-0.00198326
	40.55	0.00119665		-0.0016508
	40.6	0.000699293		-0.00157011
	40.65	0.001694		-0.00148942
	40.7	0.00119665		-0.000995515
	40.75	0.000947969		-0.000420975
	40.8	0.00119665		-7.82319e-06
	40.85	0.001694		-0.000178839
	40.9	0.00244007		0.000486077
	40.95	0.00244007		0.000315007
	41	0.0021914		0.000566771
	41.05	0.00244007		0.000153619
	41.1	0.00268875		-0.000501669
	41.15	0.00268875		-0.00124728
	41.2	0.00244007		-0.000663057
	41.25	0.00293742		-0.000914821
	41.3	0.00244007		-0.00107621
	41.35	0.00194267		-0.00132797
	41.4	0.00244007		-0.000663057
	41.45	0.00119665		-0.000995515
	41.5	0.0021914		-0.00140867
	41.55	0.000699293		-0.00115696
	41.6	0.000699293		-0.00132797
	41.65	-4.6782e-05		-0.000743805
	41.7	-4.6782e-05		-0.00132797
	41.75	-4.6782e-05		-0.00131834
	41.8	-0.00129021		-0.0026385
	41.85	-0.000544134		-0.00370694
	41.9	-0.000544134		-0.0034648
	41.95	-0.00104153		-0.00147973
	42	-0.00153889		-0.00140867
	42.05	-0.00129021		-0.000914821
	42.1	-0.00153889		-0.000411292
	42.15	-0.00178756		-0.00215428
	42.2	-0.00153889		-0.0017315
	42.25	-0.00178756		-0.00140872
	42.3	-0.00178756		-0.000824499
	42.35	-0.00178756		-0.00166043
	42.4	-0.00178756		-0.000663057
	42.45	-0.00178756		-0.000259588
	42.5	-0.00178756		0.000566771
	42.55	-0.00153889		0.000566771
	42.6	-0.00129021		-0.000340282
	42.65	-0.000792857		-0.00107621
	42.7	-0.000295458		-0.00190257
	42.75	-0.000295458		-0.00181219
	42.8	0.000201894		-0.0026385
	42.85	0.000699293		-0.00321309
	42.9	0.00194267		-0.00321309
	42.95	0.0021914		-0.0026385
	43	0.001694		-0.0016508
	43.05	0.00194267		-0.000914821
	43.1	0.00268875		-7.76849e-06
	43.15	0.00244007		7.29253e-05
	43.2	0.00194267		-0.000259533
	43.25	0.001694		0.000153619
	43.3	0.000947969		0.000566771
	43.35	0.00144532		0.000315007
	43.4	0.000699293		0.000728159
	43.45	0.000947969		0.00114131
	43.5	0.00045057		0.000647465
	43.55	0.000201894		-0.000259588
	43.6	0.000201894		-0.000501669
	43.65	-0.000295458		-0.0011569
	43.7	-0.000792857		-0.0026385
	43.75	-0.000792857		-0.00378763
	43.8	-0.00129021		-0.00436217
	43.85	-0.000792857		-0.00436217
	43.9	-0.00129021		-0.00394902
	43.95	-0.00104153		-0.00362624
	44	-0.00153889		-0.00246748
	44.05	-0.00153889		-0.00247711
	44.1	-0.00153889		-0.0017315
	44.15	-0.000792857		-0.00140872
	44.2	-4.6782e-05		-0.000743805
	44.25	-4.6782e-05		-0.00140872
	44.3	-4.6782e-05		-0.00148942
	44.35	-0.000544134		-0.00123765
	44.4	-0.000792857		-0.00198326
	44.45	-0.00104153		-0.00222534
	44.5	-0.000792857		-0.0026385
	44.55	-0.00153889		-0.00288058
	44.6	-0.00153889		-0.0034648
	44.65	-0.00153889		-0.00254817
	44.7	-0.00153889		-0.00337448
	44.75	-0.00129021		-0.00461393
	44.8	-0.00129021		-0.00402971
	44.85	-0.00153889		-0.00402971
	44.9	-0.00129021		-0.00477532
	44.95	-0.00178756		-0.00452356
	45	-0.00178756		-0.00452356
	45.05	-0.00153889		-0.00517884
	45.1	-0.00228496		-0.0064183
	45.15	-0.00203628		-0.00640867
	45.2	-0.00228496		-0.00723498
	45.25	-0.00178756		-0.00764813
	45.3	-0.00228496		-0.00690252
	45.35	-0.00178756		-0.00674113
	45.4	-0.00178756		-0.00657974
	45.45	-0.00228496		-0.00583413
	45.5	-0.00203628		-0.00592446
	45.55	-0.00129021		-0.00525954
	45.6	-0.00178756		-0.00543061
	45.65	-0.00104153		-0.00493676
	45.7	-0.000792857		-0.0041104
	45.75	-0.000544134		-0.00444286
	45.8	0.000699293		-0.00469463
	45.85	0.000947969		-0.003778
	45.9	0.000947969		-0.00469463
	45.95	0.001694		-0.00420078
	46	0.0021914		-0.00246748
	46.05	0.001694		-0.00206396
	46.1	0.00194267		-0.0016508
	46.15	0.00244007		-0.00140872
	46.2	0.00244007		-0.000582363
	46.25	0.00293742		-0.000582363
	46.3	0.00268875		-0.00124728
	46.35	0.00244007		-0.000582363
	46.4	0.00244007		-0.000420975
	46.45	0.00293742		-0.000501669
	46.5	0.0021914		-0.000914821
	46.55	0.00268875		-0.0011569
	46.6	0.0031861		-0.00174113
	46.65	0.00343482		-0.000743805
	46.7	0.00244007		-0.00107621
	46.75	0.00293742		-0.00190257
	46.8	0.00244007		-0.0017315
	46.85	0.0021914		-0.00222534
	46.9	0.001694		-0.00321309
	46.95	0.00144532		-0.00378763
	47	0.0021914		-0.00386832
	47.05	0.0021914		-0.00402971
	47.1	0.001694		-0.00477532
	47.15	0.00194267		-0.00444286
	47.2	0.00119665		-0.0041104
	47.25	0.00144532		-0.00485607
	47.3	0.000699293		-0.00493676
	47.35	0.000947969		-0.00460431
	47.4	0.00119665		-0.00501746
	47.45	0.000947969		-0.00534992
	47.5	0.00119665		-0.00452356
	47.55	0.000699293		-0.0041104
	47.6	0.000699293		-0.00485607
	47.65	0.000699293		-0.00493676
	47.7	0.00045057		-0.00436217
	47.75	0.00045057		-0.00337448
	47.8	0.000699293		-0.00271919
	47.85	0.000201894		-0.00222534
	47.9	-0.000295458		-0.00190257
	47.95	-0.000295458		-0.000663057
	48	-0.00153889		-0.000420975
	48.05	-0.00104153		-0.000663057
	48.1	-0.00153889		-0.00182182
	48.15	-0.00129021		-0.0016508
	48.2	-0.00129021		-0.00148942
	48.25	-0.00153889		-0.00107621
	48.3	-0.00104153		-0.000914821
	48.35	-0.00153889		-0.000501669
	48.4	-0.00104153		-0.000501669
	48.45	-0.000792857		-0.000753434
	48.5	0.000201894		-0.000169211
	48.55	-0.000792857		-0.000753434
	48.6	-0.000295458		-0.000663057
	48.65	-0.000792857		-0.00124728
	48.7	-0.000295458		-0.000743805
	48.75	-4.6782e-05		-0.00140872
	48.8	0.00045057		-0.00140872
	48.85	-4.6782e-05		-0.000582363
	48.9	0.000201894		-0.000420975
	48.95	-4.6782e-05		-9.81455e-05
	49	0.00045057		0.00147377
	49.05	0.000201894		0.00138339
	49.1	0.00045057		0.00138339
	49.15	0.00045057		0.0017966
	49.2	0.000201894		0.0017966
	49.25	0.00045057		0.00162553
	49.3	0.000699293		0.00246152
	49.35	0.00045057		0.00129307
	49.4	-0.000295458		0.00196762
	49.45	0.000699293		0.00137376
	49.5	-4.6782e-05		0.00303606
	49.55	-4.6782e-05		0.00261322
	49.6	-0.000295458		0.00229045
	49.65	-0.000544134		0.00138339
	49.7	-0.000792857		0.000647465
	49.75	-0.000544134		-0.000259588
	49.8	-0.000295458		-0.000340282
	49.85	-0.00153889		0.000153619
	49.9	-0.00129021		0.000486077
	49.95	-0.00129021		-0.000178839
	50	-0.00129021		0.000153619
	50.05	-0.00178756		0.000566771
	50.1	-0.00203628		0.000234313
	50.15	-0.00228496		0.000234313
	50.2	-0.00253364		0.000566771
	50.25	-0.00303099		0.000315007
	50.3	-0.00327971		0.000728159
	50.35	-0.00352839		0.00106062
	50.4	-0.00278231		0.000799224
	50.45	-0.00278231		0.00384305
	50.5	0.001694		0.00982112
	50.55	0.0121388		0.0226229
	50.6	0.0297954		0.0433974
	50.65	0.0544153		0.0699079
	50.7	0.0842575		0.101922
	50.75	0.119073		0.138129
	50.8	0.157371		0.176121
	50.85	0.19716		0.217589
	50.9	0.237696		0.257889
	50.95	0.277983		0.296708
	51	0.318021		0.335697
	51.05	0.357065		0.374283
	51.1	0.394865		0.410148
	51.15	0.430924		0.444208
	51.2	0.46574		0.477614
	51.25	0.498318		0.510454
	51.3	0.527912		0.540492
	51.35	0.55651		0.568475
	51.4	0.582622		0.596144
	51.45	0.607988		0.621909
	51.5	0.631862		0.64728
	51.55	0.653995		0.670424
	51.6	0.675382		0.691521
	51.65	0.694033		0.710149
	51.7	0.712685		0.727547
	51.75	0.73059		0.744381
	51.8	0.746008		0.75939
	51.85	0.761427		0.774913
	51.9	0.775602		0.788622
	51.95	0.787539		0.800426
	52	0.799724		0.813661
	52.05	0.810915		0.824235
	52.1	0.82136		0.83491
	52.15	0.829815		0.844929
	52.2	0.838519		0.852802
	52.25	0.846477		0.860432
	52.3	0.853689		0.868486
	52.35	0.860652		0.874716
	52.4	0.866621		0.880874
	52.45	0.872589		0.886701
	52.5	0.87806		0.892204
	52.55	0.883034		0.89671
	52.6	0.887262		0.902052
	52.65	0.891241		0.906649
	52.7	0.894473		0.910419
	52.75	0.898204		0.914531
	52.8	0.900193		0.917556
	52.85	0.90268		0.922081
	52.9	0.904172		0.92569
	52.95	0.906908		0.928402
	53	0.907902		0.929954
	53.05	0.910389		0.932091
	53.1	0.911633		0.93447
	53.15	0.913374		0.93702
	53.2	0.914368		0.938411
	53.25	0.916109		0.939722
	53.3	0.917601		0.941697
	53.35	0.918596		0.943169
	53.4	0.920337		0.944983
	53.45	0.921331		0.945467
	53.5	0.922077		0.946536
	53.55	0.922575		0.948017
	53.6	0.923072		0.948753
	53.65	0.923321		0.949731
	53.7	0.924564		0.952291
	53.75	0.925062		0.953017
	53.8	0.925062		0.954418
	53.85	0.926305		0.955729
	53.9	0.926305		0.95713
	53.95	0.927051		0.957533
	54	0.926803		0.958279
	54.05	0.926803		0.957866
	54.1	0.926803		0.956878
	54.15	0.926554		0.956223
	54.2	0.926056		0.955325
	54.25	0.92531		0.95334
	54.3	0.924316		0.953521
	54.35	0.924316		0.952685
	54.4	0.923818		0.953844
	54.45	0.924316		0.954751
	54.5	0.923818		0.954166
	54.55	0.923321		0.954499
	54.6	0.923072		0.954912
	54.65	0.923321		0.954741
	54.7	0.922326		0.955325
	54.75	0.922326		0.954822
	54.8	0.92158		0.955648
	54.85	0.921829		0.956716
	54.9	0.921331		0.957291
	54.95	0.921331		0.957614
	55	0.921083		0.958934
	55.05	0.921331		0.959589
	55.1	0.92158		0.959831
	55.15	0.921331		0.960658
	55.2	0.921331		0.960738
	55.25	0.92158		0.960487
	55.3	0.921331		0.961313
	55.35	0.92158		0.961726
	55.4	0.921331		0.961061
	55.45	0.920337		0.961071
	55.5	0.920088		0.959751
	55.55	0.920585		0.95844
	55.6	0.919591		0.956959
	55.65	0.919093		0.956061
	55.7	0.919342		0.954741
	55.75	0.919342		0.954257
	55.8	0.918347		0.953179
	55.85	0.917601		0.953924
	55.9	0.917601		0.954751
	55.95	0.918099		0.954328
	56	0.918099		0.955406
	56.05	0.919093		0.955648
	56.1	0.919093		0.955729
	56.15	0.918845		0.956061
	56.2	0.919342		0.955729
	56.25	0.919839		0.955648
	56.3	0.920088		0.95589
	56.35	0.920834		0.95713
	56.4	0.921829		0.957533
	56.45	0.92158		0.95844
	56.5	0.922326		0.958934
	56.55	0.92357		0.958763
	56.6	0.924067		0.959508
	56.65	0.925559		0.959751
	56.7	0.926305		0.960083
	56.75	0.9273		0.959831
	56.8	0.927797		0.960244
	56.85	0.928295		0.960658
	56.9	0.928295		0.960406
	56.95	0.928295		0.960658
	57	0.927549		0.960325
	57.05	0.927549		0.960325
	57.1	0.927549		0.960738
	57.15	0.927549		0.9609
	57.2	0.928046		0.961313
	57.25	0.927797		0.961636
	57.3	0.927797		0.962875
	57.35	0.928295		0.963198
	57.4	0.928543		0.96353
	57.45	0.929787		0.963037
	57.5	0.929787		0.962049
	57.55	0.930284		0.961716
	57.6	0.930284		0.963117
	57.65	0.93103		0.964922
	57.7	0.930781		0.966574
	57.75	0.931528		0.965819
	57.8	0.932025		0.966161
	57.85	0.932522		0.965164
	57.9	0.932274		0.965335
	57.95	0.933268		0.965335
	58	0.933766		0.965002
	58.05	0.933517		0.965335
	58.1	0.934512		0.965335
	58.15	0.935258		0.964922
	58.2	0.935755		0.964922
	58.25	0.936501		0.965335
	58.3	0.937247		0.965416
	58.35	0.938242		0.965496
	58.4	0.938491		0.966071
	58.45	0.938739		0.966897
	58.5	0.939237		0.966565
	58.55	0.939485		0.966071
	58.6	0.939485		0.965909
	58.65	0.94048		0.965254
	58.7	0.940232		0.963934
	58.75	0.940729		0.963611
	58.8	0.941475		0.963198
	58.85	0.940729		0.962875
	58.9	0.940729		0.961716
	58.95	0.94048		0.961887
	59	0.94048		0.96213
	59.05	0.940978		0.962956
	59.1	0.940232		0.962714
	59.15	0.940729		0.960809
	59.2	0.939734		0.961313
	59.25	0.939983		0.961887
	59.3	0.939734		0.961807
	59.35	0.939734		0.961223
	59.4	0.938988		0.962301
	59.45	0.938491		0.962785
	59.5	0.937496		0.964186
	59.55	0.937745		0.965496
	59.6	0.937496		0.966897
	59.65	0.93675		0.96722
	59.7	0.937247		0.967795
	59.75	0.937247		0.968702
	59.8	0.93675		0.969024
	59.85	0.937496		0.969931
	59.9	0.937745		0.970587
	59.95	0.938739		0.971
	60	0.939734		0.970748
	60.05	0.939237		0.971161
	60.1	0.940729		0.971655
	60.15	0.941226		0.972059
	60.2	0.941475		0.973872
	60.25	0.941724		0.975102
	60.3	0.941724		0.975758
	60.35	0.942221		0.976655
	60.4	0.94247		0.978963
	60.45	0.942718		0.980193
	60.5	0.943216		0.980273
	60.55	0.943962		0.97986
	60.6	0.943962		0.979699
	60.65	0.943962		0.979124
	60.7	0.943713		0.978056
	60.75	0.943713		0.976907
	60.8	0.943713		0.975758
	60.85	0.943216		0.974609
	60.9	0.943216		0.973621
	60.95	0.942718		0.973379
	61	0.941972		0.973127
	61.05	0.941475		0.973953
	61.1	0.941226		0.974931
	61.15	0.941972		0.977239
	61.2	0.942221		0.978308
	61.25	0.942718		0.977723
	61.3	0.942967		0.978137
	61.35	0.942967		0.979366
	61.4	0.943216		0.98118
	61.45	0.943962		0.98118
	61.5	0.945205		0.979447
	61.55	0.946449		0.978873
	61.6	0.947443		0.979457
	61.65	0.947941		0.979195
	61.7	0.948687		0.980777
	61.75	0.949184		0.979609
	61.8	0.949433		0.979618
	61.85	0.949682		0.979124
	61.9	0.94993		0.978702
	61.95	0.950428		0.981019
	62	0.950925		0.981503
	62.05	0.951671		0.981665
	62.1	0.952168		0.98233
	62.15	0.952168		0.982068
	62.2	0.953163		0.983811
	62.25	0.952914		0.98355
	62.3	0.952914		0.984215
	62.35	0.952666		0.984537
	62.4	0.951671		0.985525
	62.45	0.951671		0.986513
	62.5	0.951422		0.986836
	62.55	0.951671		0.988066
	62.6	0.951671		0.990051
	62.65	0.951671		0.989376
	62.7	0.952168		0.989799
	62.75	0.951422		0.989215
	62.8	0.952417		0.989386
	62.85	0.952417		0.988972
	62.9	0.952168		0.98864
	62.95	0.952168		0.989063
	63	0.951671		0.987572
	63.05	0.951671		0.987087
	63.1	0.951422		0.98618
	63.15	0.95192		0.985606
	63.2	0.952666		0.985283
	63.25	0.952417		0.984124
	63.3	0.953909		0.984376
	63.35	0.954158		0.984789
	63.4	0.955153		0.984295
	63.45	0.956645		0.983227
	63.5	0.956645		0.982159
	63.55	0.957391		0.981584
	63.6	0.958883		0.98118
	63.65	0.95938		0.979689
	63.7	0.959878		0.980112
	63.75	0.959878		0.97978
	63.8	0.959878		0.979366
	63.85	0.959629		0.979618
	63.9	0.960375		0.979044
	63.95	0.961121		0.977885
	64	0.961121		0.978308
	64.05	0.961618		0.977481
	64.1	0.961121		0.976494
	64.15	0.960624		0.976494
	64.2	0.959878		0.977078
	64.25	0.959629		0.975838
	64.3	0.958883		0.974931
	64.35	0.958386		0.975677
	64.4	0.958883		0.976332
	64.45	0.958634		0.977068
	64.5	0.958137		0.978711
	64.55	0.958634		0.980687
	64.6	0.958883		0.981423
	64.65	0.958634		0.981423
	64.7	0.958883		0.981171
	64.75	0.958883		0.982078
	64.8	0.95938		0.982985
	64.85	0.95938		0.982894
	64.9	0.959629		0.983801
	64.95	0.959629		0.98487
	65	0.960375		0.985606
	65.05	0.961121		0.986352
	65.1	0.961618		0.985767
	65.15	0.961867		0.986342
	65.2	0.962613		0.988156
	65.25	0.962862		0.988972
	65.3	0.963359		0.989386
	65.35	0.962862		0.989215
	65.4	0.963359		0.98988
	65.45	0.962613		0.989547
	65.5	0.962862		0.989376
	65.55	0.96137		0.990706
	65.6	0.96137		0.990031
	65.65	0.959878		0.991029
	65.7	0.960624		0.991029
	65.75	0.959878		0.989951
	65.8	0.960126		0.990535
	65.85	0.960126		0.990777
	65.9	0.960375		0.991109
	65.95	0.960624		0.990777
	66	0.961121		0.990777
	66.05	0.960375		0.991109
	66.1	0.959878		0.990615
	66.15	0.959878		0.989628
	66.2	0.959878		0.989053
	66.25	0.95938		0.98873
	66.3	0.959629		0.987652
	66.35	0.95938		0.988156
	66.4	0.959132		0.987823
	66.45	0.960126		0.987249
	66.5	0.960624		0.986836
	66.55	0.961121		0.986926
	66.6	0.96137		0.985767
	66.65	0.961618		0.985606
	66.7	0.962613		0.986261
	66.75	0.963111		0.987339
	66.8	0.964603		0.986584
	66.85	0.964851		0.98742
	66.9	0.966095		0.986674
	66.95	0.966343		0.985687
	67	0.966343		0.985767
	67.05	0.966841		0.986845
	67.1	0.967338		0.98618
	67.15	0.96709		0.985444
	67.2	0.966592		0.984618
	67.25	0.967587		0.985112
	67.3	0.968084		0.986594
	67.35	0.969079		0.98742
	67.4	0.968582		0.986261
	67.45	0.969576		0.985687
	67.5	0.969576		0.985696
	67.55	0.969328		0.984044
	67.6	0.969576		0.983308
	67.65	0.969576		0.983227
	67.7	0.968582		0.982985
	67.75	0.967587		0.981745
	67.8	0.967338		0.981503
	67.85	0.966841		0.981503
	67.9	0.966592		0.981503
	67.95	0.967587		0.981584
	68	0.968084		0.981997
	68.05	0.968333		0.982159
	68.1	0.967836		0.98241
	68.15	0.968333		0.981665
	68.2	0.968333		0.981503
	68.25	0.969328		0.981826
	68.3	0.969079		0.983317
	68.35	0.969825		0.982814
	68.4	0.96883		0.983056
	68.45	0.96883		0.98488
	68.5	0.969079		0.984124
	68.55	0.968582		0.984376
	68.6	0.967836		0.984789
	68.65	0.968333		0.984537
	68.7	0.968333		0.984951
	68.75	0.968582		0.985606
	68.8	0.969328		0.986674
	68.85	0.969576		0.987581
	68.9	0.970074		0.98733
	68.95	0.970074		0.98733
	69	0.970322		0.987581
	69.05	0.971317		0.987158
	69.1	0.971069		0.988408
	69.15	0.97082		0.987168
	69.2	0.971566		0.985435
	69.25	0.971566		0.985535
	69.3	0.971317		0.983792
	69.35	0.971566		0.983892
	69.4	0.971317		0.982562
	69.45	0.971317		0.983308
	69.5	0.971815		0.984547
	69.55	0.972312		0.984124
	69.6	0.971566		0.984709
	69.65	0.97082		0.984376
	69.7	0.971069		0.983721
	69.75	0.97082		0.983056
	69.8	0.969825		0.984134
	69.85	0.970322		0.984376
	69.9	0.97082		0.984537
	69.95	0.97082		0.985687
	70	0.971317		0.987662
	70.05	0.971566		0.98873
	70.1	0.971566		0.988721
	70.15	0.972809		0.989718
	70.2	0.973555		0.989134
	70.25	0.973555		0.988811
	70.3	0.974301		0.987823
	70.35	0.975296		0.986836
	70.4	0.975794		0.986432
	70.45	0.974799		0.985193
	70.5	0.975794		0.984709
	70.55	0.975296		0.983308
	70.6	0.975047		0.982159
	70.65	0.974799		0.981665
	70.7	0.974053		0.981916
	70.75	0.973307		0.981423
	70.8	0.972312		0.980758
	70.85	0.972063		0.981755
	70.9	0.971317		0.981665
	70.95	0.970571		0.981997
	71	0.970074		0.982239
	71.05	0.970074		0.98355
	71.1	0.969576		0.986109
	71.15	0.969328		0.986342
	71.2	0.969825		0.98733
	71.25	0.969079		0.988972
	71.3	0.969576		0.990535
	71.35	0.969328		0.991513
	71.4	0.969079		0.993408
	71.45	0.96883		0.994718
	71.5	0.969079		0.995948
	71.55	0.968582		0.99743
	71.6	0.968582		0.998085
	71.65	0.968333		0.998166
	71.7	0.968084		0.998246
	71.75	0.967836		0.998901
	71.8	0.968084		1.00014
	71.85	0.968084		0.999809
	71.9	0.967587		0.999063
	71.95	0.968582		0.999486
	72	0.969079		0.998327
	72.05	0.969825		0.99743
	72.1	0.970074		0.996432
	72.15	0.970322		0.997601
	72.2	0.97082		0.996684
	72.25	0.971069		0.996523
	72.3	0.971317		0.997016
	72.35	0.971317		0.997429
	72.4	0.971317		0.997178
	72.45	0.971069		0.997833
	72.5	0.97082		0.999566
	72.55	0.971566		0.999889
	72.6	0.97082		1.00005
	72.65	0.971317		1.00088
	72.7	0.972063		1.00128
	72.75	0.972312		1.00252
	72.8	0.974053		1.00284
	72.85	0.97455		1.00326
	72.9	0.97455		1.00334
	72.95	0.975545		1.00342
	73	0.976291		1.00399
	73.05	0.977037		1.00482
	73.1	0.977783		1.00465
	73.15	0.978778		1.00498
	73.2	0.979026		1.00506
	73.25	0.979524		1.00441
	73.3	0.979524		1.00087
	73.35	0.979773		0.998821
	73.4	0.980021		0.99743
	73.45	0.98027		0.995615
	73.5	0.98027		0.995212
	73.55	0.979524		0.99488
	73.6	0.979773		0.995051
	73.65	0.979773		0.994547
	73.7	0.980021		0.995706
	73.75	0.979773		0.9962
	73.8	0.979773		0.995535
	73.85	0.979524		0.995787
	73.9	0.979275		0.995867
	73.95	0.979524		0.995787
	74	0.979524		0.995615
	74.05	0.980021		0.996693
	74.1	0.98027		0.996442
	74.15	0.98027		0.996109
	74.2	0.981513		0.996774
	74.25	0.981513		0.996442
	74.3	0.982011		0.996029
	74.35	0.982011		0.9962
	74.4	0.982011		0.995454
	74.45	0.982508		0.995051
	74.5	0.982508		0.99373
	74.55	0.982757		0.992994
	74.6	0.982757		0.992581
	74.65	0.982508		0.992914
	74.7	0.982259		0.993237
	74.75	0.981762		0.99488
	74.8	0.982011		0.997268
	74.85	0.981016		0.998246
	74.9	0.981265		0.999315
	74.95	0.981016		1.00046
	75	0.981513		1.00161
	75.05	0.981016		1.0026
	75.1	0.981265		1.00244
	75.15	0.980518		1.00079
	75.2	0.98027		1.0003
	75.25	0.979524		0.999476
	75.3	0.979275		0.998911
	75.35	0.978778		0.997168
	75.4	0.97828		0.998579
	75.45	0.978778		0.999486
	75.5	0.97828		0.99865
	75.55	0.978529		0.999647
	75.6	0.979275		1.00021
	75.65	0.979026		1.00186
	75.7	0.978778		1.00203
	75.75	0.980021		1.0012
	75.8	0.979773		1.0012
	75.85	0.980021		1.00195
	75.9	0.980021		1.00185
	75.95	0.979773		1.00252
	76	0.979773		1.00235
	76.05	0.980518		1.0026
	76.1	0.979773		1.00251
	76.15	0.98027		1.00375
	76.2	0.979773		1.00432
	76.25	0.979524		1.00399
	76.3	0.978778		1.00399
	76.35	0.97828		1.00432
	76.4	0.97828		1.00415
	76.45	0.978778		1.00506
	76.5	0.97828		1.00613
	76.55	0.979026		1.0067
	76.6	0.978529		1.00686
	76.65	0.978032		1.00712
	76.7	0.978778		1.00637
	76.75	0.978529		1.00621
	76.8	0.978778		1.00605
	76.85	0.979524		1.00506
	76.9	0.979773		1.00391
	76.95	0.980518		1.0026
	77	0.981016		1.00046
	77.05	0.981513		0.998327
	77.1	0.981513		0.996936
	77.15	0.981016		0.995373
	77.2	0.980767		0.994224
	77.25	0.981016		0.99365
	77.3	0.980021		0.993811
	77.35	0.979524		0.99497
	77.4	0.979773		0.99488
	77.45	0.978778		0.995212
	77.5	0.979026		0.995131
	77.55	0.979026		0.994628
	77.6	0.97828		0.995877
	77.65	0.977783		0.99488
	77.7	0.978032		0.994144
	77.75	0.977783		0.993408
	77.8	0.977783		0.991845
	77.85	0.97828		0.990525
	77.9	0.979026		0.991109
	77.95	0.978529		0.991594
	78	0.978778		0.993165
	78.05	0.979026		0.993075
	78.1	0.978529		0.993156
	78.15	0.978778		0.993901
	78.2	0.979275		0.993408
	78.25	0.979026		0.992007
	78.3	0.979026		0.991351
	78.35	0.979773		0.991271
	78.4	0.980021		0.991271
	78.45	0.980518		0.991271
	78.5	0.981265		0.99119
	78.55	0.982011		0.990777
	78.6	0.982259		0.990858
	78.65	0.982259		0.991603
	78.7	0.982259		0.991351
	78.75	0.982259		0.991351
	78.8	0.982508		0.992007
	78.85	0.983503		0.993327
	78.9	0.983005		0.99373
	78.95	0.983503		0.994799
	79	0.983751		0.995958
	79.05	0.983751		0.995364
	79.1	0.983751		0.996945
	79.15	0.984		0.99619
	79.2	0.983503		0.99628
	79.25	0.983751		0.996029
	79.3	0.983254		0.99628
	79.35	0.983005		0.996029
	79.4	0.982508		0.996523
	79.45	0.981762		0.997752
	79.5	0.981016		0.999405
	79.55	0.98027		0.999063
	79.6	0.979773		0.999728
	79.65	0.979773		0.999889
	79.7	0.979524		0.999809
	79.75	0.981016		0.999476
	79.8	0.981016		0.999889
	79.85	0.98027		1.00014
	79.9	0.981265		0.999063
	79.95	0.981762		0.999073
	80	0.980518		0.99873
	80.05	0.981016		1.00047
	80.1	0.982011		1.00005
	80.15	0.982011		0.999889
	80.2	0.983503		0.999889
	80.25	0.984995		0.99997
	80.3	0.985243		1.00046
	80.35	0.985741		1.0008
	80.4	0.986736		0.999889
	80.45	0.986238		0.999063
	80.5	0.986238		0.999728
	80.55	0.98599		0.999889
	80.6	0.985492		0.99997
	80.65	0.985741		1.0003
	80.7	0.985492		0.999728
	80.75	0.984995		0.998408
	80.8	0.984746		0.998085
	80.85	0.984995		0.997752
	80.9	0.985243		0.998085
	80.95	0.985243		0.998327
	81	0.984995		0.999234
	81.05	0.984995		0.99997
	81.1	0.984995		1.00104
	81.15	0.984995		1.00235
	81.2	0.984746		1.00432
	81.25	0.984497		1.00531
	81.3	0.984497		1.00473
	81.35	0.984497		1.00506
	81.4	0.984995		1.00555
	81.45	0.984249		1.0058
	81.5	0.983751		1.0067
	81.55	0.984		1.0072
	81.6	0.984		1.0067
	81.65	0.984249		1.00596
	81.7	0.984		1.00662
	81.75	0.984249		1.00686
	81.8	0.984746		1.00728
	81.85	0.985741		1.00728
	81.9	0.986238		1.00711
	81.95	0.987233		1.00818
	82	0.987979		1.00777
	82.05	0.988228		1.00669
	82.1	0.989471		1.00753
	82.15	0.989471		1.00703
	82.2	0.98972		1.00736
	82.25	0.990217		1.00785
	82.3	0.989471		1.00769
	82.35	0.989969		1.00669
	82.4	0.990217		1.00753
	82.45	0.990466		1.00695
	82.5	0.991212		1.00678
	82.55	0.991212		1.0067
	82.6	0.991461		1.00637
	82.65	0.991958		1.0067
	82.7	0.991709		1.00678
	82.75	0.991461		1.0067
	82.8	0.990963		1.00621
	82.85	0.991212		1.00555
	82.9	0.991709		1.0044
	82.95	0.991461		1.00276
	83	0.991461		1.00144
	83.05	0.992207		1.00178
	83.1	0.991461		1.00063
	83.15	0.991461		0.999647
	83.2	0.991461		0.997914
	83.25	0.990963		0.997349
	83.3	0.990466		0.995948
	83.35	0.990217		0.99496
	83.4	0.990715		0.995051
	83.45	0.991212		0.994305
	83.5	0.991212		0.993982
	83.55	0.991461		0.993237
	83.6	0.991212		0.993488
	83.65	0.991212		0.993408
	83.7	0.990466		0.992743
	83.75	0.990715		0.993246
	83.8	0.98972		0.99242
	83.85	0.990217		0.991594
	83.9	0.989471		0.992016
	83.95	0.989222		0.9911
	84	0.989471		0.991522
	84.05	0.988725		0.990938
	84.1	0.989222		0.990948
	84.15	0.988974		0.989789
	84.2	0.988476		0.989386
	84.25	0.987979		0.988479
	84.3	0.988725		0.988388
	84.35	0.988476		0.990706
	84.4	0.987979		0.990777
	84.45	0.987233		0.990858
	84.5	0.987233		0.991845
	84.55	0.987979		0.992914
	84.6	0.987482		0.99365
	84.65	0.98773		0.994799
	84.7	0.988228		0.996442
	84.75	0.988974		0.998004
	84.8	0.988974		0.998821
	84.85	0.989471		0.999566
	84.9	0.989222		0.998901
	84.95	0.989471		0.998579
	85	0.989471		0.997672
	85.05	0.989222		0.997016
	85.1	0.98972		0.996684
	85.15	0.989969		0.997591
	85.2	0.990466		0.998659
	85.25	0.989969		0.999315
	85.3	0.98972		0.999889
	85.35	0.989969		1.00046
	85.4	0.990466		1.00088
	85.45	0.989969		1.00046
	85.5	0.989969		0.99997
	85.55	0.990217		0.999728
	85.6	0.989969		0.999063
	85.65	0.990217		0.999486
	85.7	0.989969		0.998488
	85.75	0.990217		0.998659
	85.8	0.990217		0.998982
	85.85	0.990963		1.00014
	85.9	0.990963		0.999809
	85.95	0.990466		0.998821
	86	0.990715		0.998166
	86.05	0.991212		0.997591
	86.1	0.991212		0.997178
	86.15	0.991212		0.997268
	86.2	0.992207		0.996271
	86.25	0.992953		0.996694
	86.3	0.992953		0.996029
	86.35	0.992455		0.996432
	86.4	0.993699		0.999082
	86.45	0.992953		0.998488
	86.5	0.992704		0.998901
	86.55	0.992953		1.00014
	86.6	0.992207		1.00005
	86.65	0.991709		1.00006
	86.7	0.991709		0.998811
	86.75	0.990466		0.99998
	86.8	0.990217		0.999315
	86.85	0.989969		0.998327
	86.9	0.989969		0.997923
	86.95	0.990217		0.996765
	87	0.990466		0.996774
	87.05	0.990217		0.995948
	87.1	0.990466		0.995454
	87.15	0.989969		0.995706
	87.2	0.990466		0.995212
	87.25	0.990466		0.994386
	87.3	0.990715		0.994557
	87.35	0.991212		0.994224
	87.4	0.991958		0.994224
	87.45	0.991709		0.994557
	87.5	0.991958		0.994063
	87.55	0.991461		0.993237
	87.6	0.991212		0.993408
	87.65	0.991212		0.993075
	87.7	0.991212		0.992914
	87.75	0.990715		0.992823
	87.8	0.990466		0.994395
	87.85	0.990963		0.99488
	87.9	0.990217		0.995544
	87.95	0.990963		0.994799
	88	0.991212		0.994386
	88.05	0.991461		0.995535
	88.1	0.991212		0.997601
	88.15	0.991958		0.997581
	88.2	0.991461		0.999566
	88.25	0.990963		1.00046
	88.3	0.991958		1.00096
	88.35	0.991709		1.00104
	88.4	0.992455		1.0012
	88.45	0.993201		1.00195
	88.5	0.993201		1.00177
	88.55	0.993947		1.00195
	88.6	0.993699		1.00136
	88.65	0.993699		1.00195
	88.7	0.992953		1.00194
	88.75	0.99345		1.00318
	88.8	0.992953		1.00399
	88.85	0.992704		1.00482
	88.9	0.991958		1.00457
	88.95	0.991958		1.00408
	89	0.991212		1.00218
	89.05	0.991958		1.00236
	89.1	0.991958		1.00112
	89.15	0.991958		0.99997
	89.2	0.992207		0.999476
	89.25	0.992953		0.999486
	89.3	0.993201		0.998075
	89.35	0.993699		0.998417
	89.4	0.995191		0.997268
	89.45	0.995191		0.994789
	89.5	0.996186		0.995051
	89.55	0.995937		0.994637
	89.6	0.995937		0.993811
	89.65	0.995688		0.994305
	89.7	0.996186		0.995544
	89.75	0.996186		0.995212
	89.8	0.995937		0.994144
	89.85	0.995688		0.993075
	89.9	0.995688		0.992339
	89.95	0.995191		0.991351
	90	0.994445		0.990615
	90.05	0.993947		0.989628
	90.1	0.99345		0.988972
	90.15	0.993201		0.988559
	90.2	0.993201		0.988892
	90.25	0.992455		0.988892
	90.3	0.992455		0.988237
	90.35	0.991958		0.987078
	90.4	0.992207		0.987743
	90.45	0.992455		0.988237
	90.5	0.991709		0.988066
	90.55	0.992953		0.989053
	90.6	0.992953		0.990615
	90.65	0.993201		0.991603
	90.7	0.99345		0.991432
	90.75	0.993699		0.991926
	90.8	0.993699		0.992752
	90.85	0.99345		0.992581
	90.9	0.993699		0.992914
	90.95	0.993201		0.993075
	91	0.993201		0.993569
	91.05	0.992455		0.993901
	91.1	0.992704		0.993317
	91.15	0.992953		0.993901
	91.2	0.99345		0.99365
	91.25	0.994196		0.993327
	91.3	0.994445		0.992249
	91.35	0.994445		0.992833
	91.4	0.994445		0.993398
	91.45	0.993947		0.995625
	91.5	0.994694		0.996855
	91.55	0.994445		0.997339
	91.6	0.994445		0.999072
	91.65	0.994196		0.99997
	91.7	0.99345		1.00072
	91.75	0.992953		1.00013
	91.8	0.991958		1.00022
	91.85	0.992207		0.999557
	91.9	0.991709		0.999728
	91.95	0.991212		0.999234
	92	0.991461		0.998327
	92.05	0.991212		0.998085
	92.1	0.990963		0.997591
	92.15	0.990963		0.996936
	92.2	0.989969		0.996029
	92.25	0.990217		0.995787
	92.3	0.989969		0.995373
	92.35	0.988974		0.995373
	92.4	0.987979		0.995625
	92.45	0.987979		0.995041
	92.5	0.987482		0.995544
	92.55	0.98773		0.994799
	92.6	0.987482		0.994305
	92.65	0.987233		0.994476
	92.7	0.987233		0.994053
	92.75	0.987233		0.99506
	92.8	0.98773		0.993146
	92.85	0.987979		0.994063
	92.9	0.988228		0.99497
	92.95	0.989222		0.994386
	93	0.988974		0.994799
	93.05	0.988974		0.995787
	93.1	0.989222		0.996119
	93.15	0.989471		0.995041
	93.2	0.990217		0.995293
	93.25	0.990715		0.995625
	93.3	0.990715		0.99496
	93.35	0.991212		0.995293
	93.4	0.991709		0.996109
	93.45	0.991709		0.997762
	93.5	0.991958		0.997994
	93.55	0.991958		0.999566
	93.6	0.992207		0.99997
	93.65	0.992953		1.00087
	93.7	0.992953		1.00351
	93.75	0.993201		1.0044
	93.8	0.992953		1.00457
	93.85	0.992704		1.00506
	93.9	0.993201		1.00547
	93.95	0.992704		1.00522
	94	0.992455		1.00572
	94.05	0.992704		1.00638
	94.1	0.991958		1.00563
	94.15	0.991958		1.00695
	94.2	0.991958		1.00695
	94.25	0.992207		1.00704
	94.3	0.991212		1.00612
	94.35	0.991709		1.00704
	94.4	0.991461		1.0067
	94.45	0.991212		1.00563
	94.5	0.990963		1.00473
	94.55	0.991212		1.0049
	94.6	0.991958		1.00432
	94.65	0.991461		1.00308
	94.7	0.990963		1.00301
	94.75	0.990963		1.00194
	94.8	0.991212		1.00178
	94.85	0.990466		1.00037
	94.9	0.990466		1.00072
	94.95	0.990466		1.00021
	95	0.989969		1.00096
	95.05	0.989969		1.00145
	95.1	0.98972		1.00096
	95.15	0.98972		1.00005
	95.2	0.98972		0.999728
	95.25	0.990217		0.998901
	95.3	0.990217		0.998659
	95.35	0.990466		0.998004
	95.4	0.991709		0.996603
	95.45	0.991461		0.995867
	95.5	0.991461		0.995212
	95.55	0.991958		0.994305
	95.6	0.992455		0.994224
	95.65	0.991958		0.994557
	95.7	0.992207		0.994063
	95.75	0.992953		0.993156
	95.8	0.992953		0.992994
	95.85	0.992207		0.992914
	95.9	0.992455		0.99242
	95.95	0.991212		0.991926
	96	0.991958		0.992007
	96.05	0.991709		0.992914
	96.1	0.991709		0.993408
	96.15	0.992207		0.993317
	96.2	0.992953		0.994476
	96.25	0.993201		0.995122
	96.3	0.993947		0.997107
	96.35	0.993699		0.997178
	96.4	0.993947		0.997672
	96.45	0.994196		0.998498
	96.5	0.994445		0.998488
	96.55	0.994445		0.999647
	96.6	0.994196		0.999566
	96.65	0.994196		0.997994
	96.7	0.994445		0.998327
	96.75	0.993699		0.999647
	96.8	0.993699		0.999647
	96.85	0.992953		0.99865
	96.9	0.992953		0.999809
	96.95	0.993201		1.00088
	97	0.993699		1.00112
	97.05	0.994196		1.00194
	97.1	0.993947		1.004
	97.15	0.993947		1.00407
	97.2	0.994196		1.0044
	97.25	0.993947		1.00449
	97.3	0.995191		1.00432
	97.35	0.995688		1.0035
	97.4	0.995191		1.00309
	97.45	0.995191		1.00194
	97.5	0.995191		1.00211
	97.55	0.994694		1.00186
	97.6	0.995191		1.00053
	97.65	0.994694		1.00186
	97.7	0.992953		1.00235
	97.75	0.992207		1.00318
	97.8	0.992207		1.00318
	97.85	0.991461		1.00235
	97.9	0.990963		1.00243
	97.95	0.990963		1.00351
	98	0.991212		1.00276
	98.05	0.991212		1.0021
	98.1	0.992207		1.00359
	98.15	0.991709		1.00399
	98.2	0.992207		1.00457
	98.25	0.992953		1.00539
	98.3	0.993947		1.00514
	98.35	0.99345		1.00506
	98.4	0.994196		1.00514
	98.45	0.994196		1.00555
	98.5	0.993699		1.0058
	98.55	0.993699		1.0067
	98.6	0.993201		1.00736
	98.65	0.993947		1.00777
	98.7	0.992953		1.00744
	98.75	0.993947		1.00728
	98.8	0.994445		1.0067
	98.85	0.994445		1.00572
	98.9	0.99544		1.0053
	98.95	0.996186		1.00613
	99	0.996186		1.00686
	99.05	0.996932		1.00769
	99.1	0.997429		1.00752
	99.15	0.998424		1.00793
	99.2	0.998672		1.00827
	99.25	0.99917		1.00752
	99.3	0.999667		1.0072
	99.35	0.999667		1.00605
	99.4	1.00016		1.00431
	99.45	0.999419		1.00408
	99.5	0.999667		1.00259
	99.55	0.999667		1.00252
	99.6	0.99917		1.00185
	99.65	0.999667		1.00186
	99.7	0.999667		1.00063
	99.75	1.00016		1.00005
	99.8	1.00041		1.00071
[truncated: 18,003 more rows]

## Sheet: Supplement 3
Supplement 3
b		rArc-mCherry	n=32	c		rArc-mCherry-M71T	n=9	d	rArc-mCherry				rArc-mCherry-M71T				rArc
		Fgreen/Fred				Fgreen/Fred			Dish 1	Dish 2	Dish 3		Dish 1	Dish 2	Dish 3		Dish 1	Dish 2	Dish 3
	Voltage	Mean	SEM		Voltage	Mean	SEM		Fgreen/Fred	Fgreen/Fred	Fgreen/Fred		Fgreen/Fred	Fgreen/Fred	Fgreen/Fred		Fgreen/Fred	Fgreen/Fred	Fgreen/Fred
	-120	1.64519	0.0563439		-120	1.64519	0.0563439		3.91724	1.0369	1.09243		6.02289	9.27633	1.93484		1.64862	1.59113	1.72583
	-100	1.62173	0.0564579		-100	1.62173	0.0564579		1.01929	0.348353	1.20086		10.7217	7.56245	4.73744		1.4667	1.33793	1.62057
	-80	1.57621	0.0570518		-80	1.57621	0.0570518		0.841834	0.522328	1.12136		3.63883	6.70295	1.88267		1.41182	1.53167	1.41913
	-60	1.47522	0.0584406		-60	1.47522	0.0584406		1.19961	0.254079	0.948393		6.31011	11.597	5.88509		1.59439	2.65579	2.13503
	-40	1.33303	0.0571471		-40	1.33303	0.0571471		1.25632	1.16727	1.17093		14.6295	3.748	5.05823		1.77818	1.29243	1.30538
	-20	1.20626	0.054853		-20	1.20626	0.054853		0.797811	1.28272	0.738584		9.34223	7.20094	8.03635		1.44033	1.48653	0.919737
	0	1.0943	0.0418538		0	1.0943	0.0418538		0.20719	1.41883	0.982134		4.56756	5.06061	14.6203		1.3304	1.45529	1.68427
	20	1.03268	0.0396251		20	1.03268	0.0396251		0.786058	0.939027	1.5418		9.77498	4.85731	3.36133		1.39619	1.29651	1.5551
	40	0.984092	0.0379179		40	0.984092	0.0379179		0.978981	1.17624	0.810632		6.0376	12.3358	7.43979		1.58017	1.55446	1.31083
	60	0.9459	0.036787		60	0.9459	0.036787		1.27252	0.903092	1.12505		6.25613	4.06147	3.69878		1.45723	1.90498	1.30216
									0.768815	1.35535	1.11467		2.98034	7.61005	6.2343		1.54328	2.62006	0.707119
									0.502097	0.945995	0.960263		4.10839	4.70265	7.6224		2.41131	1.30435	1.17886
									1.32645	0.928227	0.938995		15.6314	15.2672	4.26929		1.22191	2.01957	0.904864
									1.30172	1.1179	1.10837		6.0194	9.18276	12.6882		1.17494	1.74793	2.33834
									0.984918	0.656742	1.05091		16.3259	6.11777	5.9065		1.48339	1.48611	1.03552
									0.403617	1.34426	0.717812		6.3853	5.25031	2.90807		1.13128	0.850518	1.62026
									1.44463	0.797608	1.0684		7.34239	17.6591	7.21195		1.15061	2.16493	1.09317
									0.840952	1.23983	0.599568		5.75377	16.2706	6.422		1.18969	1.51982	1.18408
									0.87664	0.755458	0.345518		5.52669	5.67089	8.26666		1.09663	2.49417	1.26419
									1.20233	1.23299	0.945679		7.66169	3.1543	2.83756		1.53258	1.58438	1.61106
									1.29988	1.31739	1.7652		5.4453	4.72723	2.98766		0.583967	2.42659	1.13214
									0.841004	0.990266	0.928952		30.2357	5.02957	3.15424		1.33294	1.05009	1.40504
									1.16996	1.29756	0.71396		5.78017	4.89168	3.22554		0.839782	1.42577	1.51676
									0.945478	1.02658	0.99432		2.13976	7.89882	14.3881		1.69685	1.41474	1.38136
									0.960592	1.08754	1.07546		10.1447	1.73068	18.8759		1.6307	3.79998	1.30105
									0.905548	0.781661	1.0713		5.74455	6.94624	9.46241		1.65079	1.79794	1.29379
									0.858896	1.1225	0.776746		8.29276	15.5455	2.40651		1.33001	1.28923	0.931454
									1.015	1.01386	1.11319		3.47005	10.8299	28.8377		0.798368	1.15312	1.56211
									0.831584	0.540497	0.88156		32.918	2.87484	3.4321		1.25923	1.90151	1.00978
									0.731737	0.612957	1.02886		4.97394	9.15512	3.87069		1.27566	2.12694	2.39295
									0.855163	1.09936	1.01245		6.91996	7.26524	6.82683		1.2489	1.72695	0.876711
									0.804836	0.967224	1.24421		33.448	19.3794	7.54939		1.48345	1.84881	1.25269
									0.723077	0.921389	0.437477		18.4704	12.4069	11.6408		1.41128	1.25596	3.05957
									0.942218	0.502242	1.10651		4.40599	3.16611	12.1081		1.37766	1.33762	1.55545
									1.08459	1.06445	1.0014		12.8465	6.73825	10.4874		1.04665	1.49905	1.37758
									0.83029	0.853455	0.768038		9.69989	9.57851	6.71799		2.47311	1.2049	1.50478
									1.21177	1.17521	1.03033		4.9165	4.96172	7.98145		1.57696	1.11865	1.38711
									1.16915	0.758136	1.11676		31.9574	8.7453	5.70775		2.43147	3.58838	1.97542
									0.739894	1.11464	1.17244		4.67398	8.22144	4.55538		1.27265	1.40459	1.27087
									0.629149	1.10408	0.579452		9.8434	16.7267	8.05051		1.73608	1.66253	1.43186
									1.01713	0.487967	0.983252		3.79232	13.5641	18.0431		1.2318	1.20456	1.57071
									0.861645	0.469077	1.08132		6.11269	26.0103	5.84016		1.35832	0.973645	1.2584
									0.923605	0.636397	0.872212		9.4723	25.0691	26.1164		1.48051	1.78545	1.16024
									0.818882	0.917765	0.855793		6.73505	2.00716	3.62171		1.46442	1.71151	0.963878
									0.985303	0.393146	1.27624		10.5955	3.18111	5.8902		1.12965	12.0667	1.17912
									0.677195	0.615339	0.460705		4.13001	6.71971	6.00408		1.6582	1.66804	1.30411
									0.511743	0.877994	0.781399		6.77011	14.7084	16.5186		2.82513	1.69698	1.27467
									1.04456	1.01786	1.03885		19.7677	6.32502	6.35827		1.41684	1.16565	1.50513
									0.942927	0.519668	0.900129		10.7434	4.51434	5.73158		1.73358	1.22692	1.37005
									1.13459	1.25381	1.12251		6.96502	6.69996	3.41425		1.47827	1.45321	1.40112
									0.884108	0.928222	1.1274		2.42988	6.69969	3.57253		1.68941	1.39981	1.82549
									0.904806	0.589987	0.774018		5.76132	6.50448	5.68847		1.14602	1.5013	1.93164
									1.07614	0.837723	1.09854		9.51567	6.36152	6.41325		1.23654	1.3672	1.44268
									0.232714	1.08508	0.945323		8.95947	6.62138	3.29501		1.20301	1.80575	1.93357
									0.689369	0.951274	0.61161		2.64777	11.4115	6.27917		1.20834	1.21039	0.827395
									0.732382	0.550813	1.09287		9.61129	10.0117	3.93492		1.25011	3.20934	1.87785
									1.00516	0.716911	1.02566		2.67569	6.61568	4.54554		1.18531	1.2935	1.51906
									0.618397	1.09622	1.17146		13.8551	2.39779	3.47672		1.64053	1.16379	1.81495
									1.13613	1.79724	0.979387		6.31589	7.62379	4.16461		1.95001	1.71493	1.69566
									0.87646	0.729788	0.697601		10.009	6.99298	5.26773		1.27635	2.16352	1.58789
									1.2399	0.73673	1.19963		8.95806	8.27582	7.08317		1.80923	1.42473	1.42249
									1.20721	0.811835	1.17229		5.92906	5.71073	3.54683		1.09948	1.16511	1.19992
									0.888759	0.951499	0.714709		8.71149	34.4793	29.9115		1.30715	1.44416	1.74005
									0.907328	1.04894	1.12207		13.5212	11.1804	6.63667		2.55782	2.02657	1.34404
									0.888861	1.13323	1.03707		8.63822	8.62199	31.0497		1.30389	1.56528	0.937632
									0.797624	1.03449	1.36132		7.87125	16.8229	6.04307		2.27061	1.30331	1.14829
									1.1813	0.967266	1.17014		7.02458	3.41539	5.82975		1.28846	1.32981	1.59201
									0.787226	1.39779	1.09454		6.40774	3.46418	5.04407		1.53928	1.41927	1.49024
									0.768474	1.27138	1.06011		32.1541	5.07205	6.68171		1.16102	0.744808	1.43286
									1.1405	1.19972	0.803755		29.7473	4.48528	5.95179		1.24748	1.53878	1.39365
									1.05596	0.88834	0.924573		16.9806	7.94906	10.1385		0.925858	1.96405	1.57701
									0.461831	1.07843	0.64845		28.0237	8.90161	5.48672		1.10255	3.52884	1.1582
									0.697394	1.00724	0.691595		12.2838	4.35934	5.72127		1.22191	1.20649	0.452186
									0.62981	0.969474	0.978902		23.2263	3.42827	9.74558		1.17402	1.14688	1.33506
									0.769144	1.66995	1.3331		1.95713	3.46118	10.0687		1.72014	1.4279	1.5374
									1.04854	0.683111	0.675327		6.29024	1.65052	6.59796		0.689381	1.38968	1.41165
									0.749529	0.836531	1.09065		3.48475	5.86485	6.84295		1.58544	0.943253	1.22749
									0.630465	1.03964	0.953446		3.80953	4.77101	30.4043		1.23889	1.28622	1.2247
									0.84328	0.975896	0.668066		7.26147	11.8816	7.31102		1.47968	1.31435	2.14685
									0.383792	1.07812	0.94391		4.4528	9.5998	7.54893		1.23517	1.57576	1.45298
									0.85914	0.994926	1.01528		7.07332	5.78903	7.32115		1.53102	1.61402	1.69036
									0.841339	0.964515	1.06005		22.6719	1.43971	10.1022		0.793074	1.53864	1.54922
									0.510482	0.949899	1.21256		3.05523	8.5723	10.5436		1.36191	1.40839	1.37988
									0.798615	0.934686	1.16285		2.6749	1.60956	6.57419		1.27194	3.07069	3.25017
									0.710577	0.906	0.987548		8.33306	4.37854	10.6179		1.28208	1.05013	1.375
									0.920117	1.29342	0.840651		7.91744	6.08528	4.02793		1.21002	1.4083	1.18436
									1.16316	1.04426	0.841438		8.88327	8.31588	12.7626		1.44008	0.91439	2.62941
									0.502512	0.524078	0.961977		38.4105	1.28488	4.96947		1.41883	1.58033	1.64813
									0.705241	1.23117	0.805402		29.3118	8.33095	5.05811		1.40145	1.08964	1.27484
									0.868333	0.94047	0.938127		3.6154	2.46029	4.72295		1.07815	1.8754	0.953774
									0.793897	1.31018	0.863029		9.20619	2.74355	3.35713		1.32654	0.45745	1.38948
									0.789411	0.617582	0.727785		41.3227	5.09186	0.580106		1.05057	1.47889	1.63271
									1.10493	1.21448	0.727797		25.6042	2.71755	6.44984		1.53873	1.26505	1.65364
									0.9284	1.01543	1.04288		24.9777	5.23458	7.45693		1.12973	0.741998	1.2284
									0.783935	0.537637	1.19121		8.60406	9.50952	1.85159		1.20246	1.3946	1.23771
									0.617344	0.912965	1.05734		36.6593	12.3981	4.10814		0.486034	2.08942	3.85413
									1.3513	1.13086	0.833381		4.29824	12.5153	6.22234		3.33112	1.52322	1.27257
									1.03516	1.12077	1.19979		5.88228	2.48459	6.70553		2.74837	2.23312	1.18587
									0.71016	0.496452	1.12032		12.991	6.21348	5.90027		1.06638	1.40867	1.09297
									0.929544	0.793746	0.822115		8.18883	2.89177	5.17259		1.31087	1.42289	2.02931
									0.703348	1.31117	1.04659		10.8318	4.13135	3.32196		1.1981	0.966903	1.45029
									1.04226	1.00037	0.646945		6.71181	8.65173	5.76724		0.690526	1.24363	1.49042
									1.10093	0.958459	0.83345		6.47417	7.44741	5.74923		2.56126	1.26828	1.19457
									1.21898	1.09142	1.04776		13.6896	3.4944	7.16768		1.48194	1.44286	1.74835
									1.04434	0.935963	0.998208		1.95159	24.6814	7.51104		1.54667	0.941393	0.760864
									1.07413	0.958802	1.02104		29.1829	5.0026	2.29467		0.487805	1.78206	2.09274
									0.710616	0.809059	1.39506		3.03537	5.4233	7.96997		1.23897	1.25257	1.23286
									0.708666	0.827224	0.911163		9.54786	6.61134	6.33532		2.49409	1.62476	1.18328
									1.01431	1.39564	0.999769		4.73919	7.50006	2.04636		1.27951	2.56728	1.27532
									0.930915	1.30394	1.23581		18.563	6.19676	6.38742		1.57584	1.63729	1.38434
									0.960439	0.912743	1.02484		7.12573	6.98814	5.98968		0.494952	1.93172	1.65914
									1.19065	0.970655	0.883791		7.11949	5.82927	6.1521		1.56401	1.21474	1.78013
									0.910614	1.03899	0.764094		14.4514	19.5238	6.97387		0.488808	1.31984	1.18114
									1.17711	0.706883	1.12393		9.13502	5.48126	6.09559		1.36718	1.2544	0.690292
									0.900688	1.00106	1.13952		7.4675	1.996	7.58137		1.14559	1.38798	0.809197
									1.02475	0.984958	0.963165		36.2453	3.59651	7.25982		1.14726	1.29071	1.62284
									1.23639	0.78779	0.963034		1.17302	5.92241	9.79814		1.21214	4.62	0.992277
									1.61477	1.22209	0.929106		7.13877	6.93777	6.65081		1.75076	1.44828	1.76466
									1.18868	1.06469	0.911159		18.1879	6.89889	7.15937		1.28223	1.31082	1.62884
									0.962048	1.2088	0.867538		33.0409	5.8805	6.95503		1.42337	1.44637	1.57498
									1.14126	0.870724	1.13064		3.76169	1.27234	6.69341		1.54803	1.40634	1.45091
									0.437109	1.0169	1.11973		1.3379	4.1943	2.31174		1.20516	1.39137	2.46925
									1.09664	0.895582	0.870012		19.0115	37.9487	6.56163		1.48017	2.05632	1.0433
									1.23071	0.760972	1.37417		4.20099	5.41266	6.83268		1.33185	1.44992	1.58478
									1.06863	1.11375	0.741519		8.18263	4.03298	6.23363		0.855489	1.52624	1.51016
									1.13603	0.918319	0.828434		14.3644	5.32018	4.22583		1.11238	1.34696	1.27543
									0.750442	0.929405	1.38349		6.63333	4.44702	1.60813		1.41387	1.45371	2.0514
									0.883518	0.942	1.02701		3.76766	2.49336	4.37731		1.38171	1.44053	1.27352
									1.13179	1.11078	1.14194		4.33282	5.75508	4.44559		1.16921	1.38406	1.6989
									0.825821	1.35235	0.904436		4.27026	5.97276	2.38326		1.07552	1.43719	1.19141
									1.10438	0.979467	0.914672		7.00937	4.14117	10.3739		1.15793	1.12421	1.16073
									1.21907	0.833603	1.48914		36.2806	5.59886	7.87495		1.27356	1.01706	0.895693
									0.732386	0.831717	0.630577		12.1567	7.96964	6.16884		1.17692	1.05358	1.63992
									1.08989	1.11389	1.38405		7.33407	5.10566	7.59731		1.24824	1.30685	1.51403
									1.25591	1.12344	0.896554		7.61593	5.08684	46.1134		1.66716	1.58765	1.14691
									1.04193	0.624928	0.725592		7.40285	3.79179	7.90989		1.65994	1.3356	1.42916
									0.923322	1.68017	0.397096		3.31291	12.0298	3.0643		1.24753	1.11745	1.78225
									1.01056	1.20012	1.24065		2.88607	7.63831	4.0295		1.22278	0.958192	0.86542
									0.689948	0.832107	1.07878		3.28966	5.62816	5.12757		0.91338	1.30673	0.966791
									0.558604	0.808027	0.725481		9.80318	9.64113	4.20243		1.55038	2.09955	1.53717
									1.07247	1.02034	1.2725		7.25278	3.20633	4.81957		1.25982	1.87757	1.13447
									0.705705	0.684229	0.479013		27.4935	14.0719	6.0541		1.66211	1.60919	1.05674
									1.18255	0.626758	1.18385		13.5483	6.08554	6.74322		2.69954	1.62389	1.50903
									1.29155	0.775823	0.711799		4.43378	67.4944	6.34175		1.6989	2.0704	1.51089
									1.15117	0.946677	1.27259		10.0261	3.66795	4.59665		1.14026	1.33077	1.40578
									1.1969	0.912776	1.19859		56.5388	0.796729	7.14468		1.26348	1.45088	1.29812
									1.06617	0.961473	0.57596		8.38675	8.96988	7.46893		1.22429	1.33068	1.60827
									1.24529	0.844835	1.35951		9.12633	9.24278	3.34152		1.11149	1.29533	1.37513
									0.515421	0.87324	1.00244		9.31712	9.42874	8.05097		1.55008	3.35766	2.06724
									1.20505	0.833233	0.694964		9.36164	10.6217	6.82642		1.10248	1.69905	2.0866
									1.01939	0.727347	0.986839		4.00034	6.80488	4.9199		2.54344	1.41318	2.10941
									1.17819	0.74999	0.473788		8.97757	7.55782	8.27282		1.49749	0.947688	1.2931
									1.21727	0.756951	1.26593		12.3274	9.31592	2.96431		1.84842	1.37444	1.10015
									1.12205	0.868025	0.675185		8.0266	7.09101	24.8621		1.31797	0.794661	1.7255
									1.09385	0.693702	0.657053		7.88911	8.57238	6.13823		1.59079	1.40523	1.56057
									0.823485	1.26045	1.00408		7.71948	3.423	7.26151		1.39321	1.20669	1.16452
									0.809109	1.25261	1.25243		7.55102	58.1595	5.70035		0.872832	1.22961	1.11925
									0.922899	1.00999	0.504863		2.63303	8.30227	6.87607		1.37314	5.50845	1.2535
									1.14881	0.701544	1.45158		15.7637	3.44391	5.86794		1.1779	1.44105	1.08922
									1.1897	1.04966	1.37686		11.1931	4.60312	4.17054		1.38857	1.21733	0.991636
									1.09513	0.876895	1.15367		8.04626	3.11383	4.45191		1.29817	1.28482	1.25391
									0.931602	0.578086	1.24566		2.65232	26.9462	6.95789		1.42778	0.699944	6.54495
									0.867729	1.26338	1.36705		7.39617	8.52964	7.09631		1.42097	2.03641	2.86237
									1.03463	0.873378	0.884988		7.24928	6.5755	15.6646		1.32095	1.23193	2.60869
									1.08564	0.765086	1.11151		5.89116	8.84662	3.54427		1.06402	1.85147	1.26857
									0.81235	1.00736	1.82086		6.69311	8.00582	8.05552		1.28032	1.22273	1.51255
									0.945034	1.20394	1.2154		7.14615	8.92188	6.0508		1.36738	0.895552	1.52674
									1.22188	0.779363	0.873734		8.52665	6.0849	6.60948		1.18642	1.37858	1.52322
									1.60932	0.735928	0.475394		8.64344	5.94895	4.43385		1.03249	1.78844	1.18743
									1.12569	0.871507	0.762954		8.10678	6.50198	5.50861		1.86019	2.33714	1.37838
									0.807627	1.35511	1.87099		1.54524	10.735	6.12792		1.3611	0.811138	1.80725
									1.26875	0.870925	0.827913		7.29498	8.46878	8.88352		0.962243	1.37732	1.23837
									0.906069	0.933626	0.967286		8.20301	8.31571	6.47007		1.22761	1.15126	1.31348
									0.909921	1.12142	1.37095		3.27159	2.2931	4.86023		1.34718	1.15717	1.45627
									0.927657	1.10262	1.33785		3.57164	5.56385	4.64232		1.20663	4.55048	1.2585
									1.12625	0.578388	1.08909		8.35405	7.59864	11.2495		1.88145	1.2398	1.31892
									0.993533	0.806885	1.30612		4.93528	2.30442	4.47954		1.34249	1.39514	1.60473
									0.697677	0.939822	1.38228		7.70972	7.32076	8.53127		1.32704	1.19769	1.27205
									0.874045	1.20054	0.450239		7.95067	13.0162	6.52617		1.25309	1.23871	1.20415
									1.11213	0.625964	0.937984		7.14445	3.3172	1.76949		1.2776	1.34326	1.39098
									0.888927	1.18693	1.25658		9.51798	22.4202	6.99684		1.3418	1.01256	0.855736
									0.583438	1.07103	1.45223		9.13212	17.9299	5.97516		1.51033	1.99247	1.15828
									1.85687	0.558097	0.853291		4.76053	8.13955	7.62427		2.32694	1.24705	1.31114
									0.640741	0.954121	0.813246		2.32418	6.46914	5.79938		1.72834	1.63167	1.39224
									0.931354	1.06731	0.72411		3.13522	3.33648	5.80537		1.28005	1.19384	1.06953
									1.22603	0.777347	0.645224		4.05027	12.729	6.03175		1.29975	2.2219	1.38666
									1.39662	0.803914	0.670406		2.50795	4.70784	9.70515		1.02169	3.3336	0.419397
									0.89438	1.07173	1.22967		7.13813	7.46503	5.92141		1.56259	1.48621	10.2387
									0.91672	0.70833	1.07497		4.68784	11.4362	5.92817		1.01102	1.07	1.32333
									0.542433	0.791638	1.19125		3.16925	3.80103	5.76096		1.27349	2.43193	1.66679
									0.953239	0.917653	1.49392		20.5672	7.12776	6.10678		2.18179	2.69174	1.46629
									1.15731	0.768076	1.2086		3.8407	6.60114	5.92904		2.84203	1.37722	1.56758
									0.883209	0.788251	0.804251		7.23023	5.86633	3.83081		1.26485	1.42966	1.17265
									1.02516	0.98379	1.25091		5.2448	6.55724	6.16558		0.904757	1.8812	1.11796
									1.4376	1.13626	0.672526		3.78484	2.3931	5.55421		1.52986	0.920814	1.19735
									0.783764	0.765221	1.29198		3.86914	6.32378	3.40223		1.57854	1.50778	1.60226
									1.12805	1.05326	0.641998		4.19673	4.52548	3.66444		1.3744	1.26442	2.53107
									0.992216	0.62483	1.23855		6.92555	6.2456	6.07667		1.26985	1.38577	2.03629
									0.777744	0.765325	1.01323		14.0956	2.11965	6.06919		1.3417	1.61434	1.54491
									0.680894	1.57427	0.613825		5.40251	4.05623	6.16366		1.58327	1.19034	1.33834
									1.07852	0.654276	1.11379		5.90238	9.67074	5.5844		1.30842	1.19715	1.3882
									0.773601	0.972941	1.7405		16.228	6.67708	1.38594		1.93943	0.965735	1.41842
									0.952648	0.537858	1.04727		7.10096	4.36795	6.55203		1.98099	9.41948	1.40595
									1.03006	0.788351	1.26571		5.31778	1.87617	5.92331		1.98907	1.0899	2.66261
									0.89741	0.992149	0.741341		5.02704	14.0988	8.30671		1.11531	4.28809	2.10469
									0.754241	0.95636	0.909286		8.09069	5.14496	6.06101		1.08649	1.39722	1.46202
									1.03548	0.909723	1.67182		8.25632	58.6078	3.79308		0.594592	0.794422	1.13569
									0.545528	1.37444	0.865711		8.11811	7.21459	2.89915		1.34142	0.292894	1.55181
									1.02817	0.638511	0.675773		15.9333	2.39975	7.05611		1.29206	1.41974	1.56276
									1.07777	0.763251	0.930349		6.75195	25.1488	6.16845		3.18657	1.51604	0.532312
									0.975061	0.969887	0.770988		2.69539	13.1189	3.72849		0.228389	1.21916	1.51364
									0.889394	0.880389	1.00196		8.99748	2.38544	6.02367		3.0482	0.667692	1.32008
									0.490453	0.774055	0.995986		6.32983	7.81506	3.17169		0.756984	1.09242	1.33974
									0.683873	0.970527	1.22379		20.6422	13.3454	6.04511		3.96254	1.29481	1.07544
									0.314822	0.75563	1.46553		18.2455	3.12229	6.145		1.26177	1.16828	1.49554
									0.948121	0.903882	0.868519		15.4015	2.60991	2.44283		3.12263	1.21288	0.985237
									1.10599	0.704896	0.563905		6.11976	19.7652	5.19502		0.857078	0.921809	1.61224
									0.467996	0.927082	0.566297		1.33384	7.3985	5.9269		1.35438	1.36106	0.970592
									0.887605	0.729942	1.04195		6.28706	36.775	3.8341		3.31422	2.06418	1.03036
									0.966001	1.02129	0.688031		3.76029	15.9548	6.79138		0.990375	1.27338	3.16141
									0.675004	1.00436	1.23286		25.5083	9.15195	3.74236		1.29294	1.53071	1.15546
									0.972614	1.01149	0.990331		16.8832	3.36752	2.45363		1.16417	2.21255	1.44309
									0.962744	1.3029	0.956186		6.38367	5.66588	12.4282		1.07529	1.49951	1.3641
									1.08961	0.944939	0.766999		20.6963	7.66283	3.69032		1.23515	1.44647	0.421155
									0.862328	0.860224	0.908847		8.57808	1.9738	16.3491		1.22519	1.46461	1.39602
									1.25088	1.39096	1.25443		8.03077	6.32018	18.3976		1.32637	0.958714	1.08247
									1.091	0.520028	0.829346		3.44984	4.49511	6.74818		1.55397	1.79055	1.43712
									0.995984	1.21053	0.9109		2.85404	1.41067	2.41395		1.31733	2.06905	1.40607
									0.907355	1.33743	0.731876		11.5356	6.07015	1.88376		2.58579	1.83029	1.28665
									1.18958	1.1652	1.30886		9.99075	25.1359	12.8739		1.52582	1.0918	1.31318
									0.695216	1.01893	0.286956		1.06687	6.44759	3.09597		1.26074	1.45439	2.78935
									0.864735	0.773799	0.862729		25.8979	6.94369	3.05641		0.873768	1.40008	2.66148
									0.698389	0.995654	1.1366		3.93057	3.6566	6.4455		0.929805	1.58445	1.26773
									0.947475	0.889184	0.417379		4.68511	27.42	5.61032		1.6631	1.33666	5.83612
									0.275241	1.50325	0.80274		1.327	6.54854	8.5516		1.06146	1.42614	1.32243
									0.999212	0.800691	0.821172		10.3872	11.147	3.10239		1.48547	1.37486	2.54545
									0.929306	0.789271	1.11331		4.80269	12.6646	6.23212		1.52617	1.57568	0.580633
									0.616926	0.558789	0.751691		1.79254	3.74351	6.24971		1.61209	1.9148	1.23229
									0.911534	1.23705	1.19032		19.9709	11.5423	10.0119		1.84805	2.01667	1.37109
									0.742382	1.15118	0.91221		4.09853	6.81905	6.68741		1.15015	1.69345	1.56033
									1.10684	1.0524	0.802504		11.2759	25.6991	3.10437		1.15991	1.5418	1.81204
									0.887715	0.898523	0.81094		10.5946	10.6243	7.57983		1.45403	1.36033	1.45589
									0.845581	0.829048	0.755568		1.80532	6.84813	6.95826		1.42451	1.37169	1.58436
									0.939124	0.820878	0.764873		4.83989	6.11301	4.02054		1.26708	1.60336	2.0089
									0.765516	0.721955	0.861389		3.43433	3.72328	4.82249		1.32016	1.51465	1.8158
									1.19967	0.796066	0.936051		5.82512	8.23918	9.77984		1.42367	1.46151	1.37476
									0.795601	1.06258	1.22987		5.15766	15.4336	2.76401		1.22424	1.15493	1.57868
									0.754728	1.06796	1.00964		13.3653	12.1484	3.03062		1.41217	1.31501	0.990256
									0.825172	0.585979	1.27296		11.4915	13.9518	9.47695		1.20229	1.30738	1.06372
									0.901272	0.907487	1.01403		5.63033	31.2777	6.50576		0.980323	1.33932	3.19448
									0.87251	0.78801	0.98158		13.6109	6.20946	8.3414		1.5748	1.75514	1.54931
									0.952763	0.745917	0.860564		14.9532	6.92854	3.07552		1.30014	1.31905	2.90105
									0.906229	0.628247	0.845564		7.64757	11.5078	9.12494		1.21786	1.46486	1.47694
									0.799777	1.09516	1.02148		12.1439	16.3982	4.25433		1.43122	1.51925	1.70321
									1.06386	0.716516	1.15905		10.3222	3.55165	2.94743		1.10427	1.71857	1.39696
									0.973906	0.789743	0.735688		5.39077	11.8375	6.80178		1.33161	1.49298	1.29673
									1.14778	0.649614	0.919563		5.02782	2.26524	5.13238		1.60184	1.56274	3.78447
									0.877609	1.15572	0.656276		9.25618	7.63543	1.1723		1.77732	1.33082	1.23321
									0.706519	1.21689	0.921432		6.83049	35.5607	5.86967		2.64523	1.47157	1.51594
									0.958694	0.749971	0.816249		6.90878	6.90912	7.93959		1.31985	1.12482	1.32519
									0.888697	0.879115	0.994166		2.16291	25.6778	2.94684		1.51616	1.32851	1.35175
									0.65014	0.77902	1.24787		5.36825	6.45238	25.7465		2.59718	1.87088	1.34583
									0.988303	0.901911	0.932321		7.04241	5.20751	3.5776		1.54432	1.25738	2.252
									0.948619	0.976124	0.74518		6.4499	13.8337	5.52659		1.18355	1.40671	1.32212
									1.00693	1.22326	0.853648		6.60702	4.22293	7.75421		2.28166	1.60325	1.45394
									1.17727	0.996983	1.21684		6.55761	7.64507	8.28128		1.37066	1.20869	1.30465
									0.384409	1.02217	0.821764		6.72982	7.82653	6.95237		2.31819	1.92115	1.14998
									0.902525	1.00727	0.961658		6.94059	2.06521	5.08023		1.40039	1.28063	1.29901
									0.854149	1.24101	0.984684		12.7277	5.36345	7.52516		1.22274	1.2645	1.21977
									0.69644	0.670956	1.13461		6.72318	6.16764	1.89418		1.70662	1.35062	2.02482
									0.826851	1.28685	1.0157		6.4674	8.72851	23.0423		1.27851	1.32462	1.53852
									0.839762	1.27887	0.846725		9.69061	5.25837	7.6162		1.32508	1.26846	1.43082
									1.14501	0.721189	0.980973		2.42094	10.1802	6.05208		0.740048	1.21908	1.45798
									0.832796	0.71297	0.82464		7.62528	6.86853	3.10563		1.50748	1.40779	1.26693
									0.720902	0.938431	0.966923		5.39386	3.81656	5.94799		1.29959	1.51628	1.60544
									0.84827	0.671401	0.916571		3.50661	2.15661	9.24445		1.6429	2.03598	1.64461
									1.03196	0.727626	0.890474		5.39519	6.42738	8.46173		1.41633	1.95422	3.62481
									1.46687	0.702394	0.959879		2.86933	4.29568	7.45823		1.33191	1.64134	2.78865
									1.1378	0.919048	0.844752		4.74282	12.838	2.20601		2.92544	1.71723	1.34421
									1.06179	0.859664	1.42047		5.27484	9.90716	10.1838		1.31962	2.23943	2.19064
									1.07521	0.903482	1.10043		5.55879	6.38288	2.42085		1.55804	1.37898	1.54276
									0.881484	1.07585	0.763703		7.19745	2.7856	12.2471		1.25695	1.98327	1.50821
									0.893131	1.14147	0.985878		2.20129	4.18347	8.92035		1.53528	1.12533	1.982
									0.701382	0.826624	0.477982		8.37207	5.96026	5.69325		1.39898	1.4456	1.44595
									0.957727	1.01591	1.05508		18.813	6.92883	5.705		1.93207	2.60937	1.25965
									0.863846	1.04904	1.10648		8.29333	9.18647	6.14735		1.28179	1.16978	0.802692
									0.336236	0.987836	1.14928		16.5677	4.03667	6.19404		1.40476	1.40486	1.49593
									0.934686	1.30382	1.11338		36.5694	5.9444	8.21157		1.47668	1.61778	1.31153
									0.773941	1.249	1.42662		18.2727	6.12163	7.46117		2.99407	1.50481	1.45869
									0.797825	1.04671	1.24011		22.5725	21.1462	4.81195		1.43304	1.39638	1.2864
									0.85991	0.964952	0.875605		7.03498	6.68818	6.12054		0.625972	1.48215	1.44776
									0.669226	0.947105	0.843754		7.20109	4.23856	3.43459		1.93873	1.26246	1.6039
									0.758268	1.20906	0.733896		13.8129	6.13994	4.76145		1.15081	1.71671	1.31818
									0.766232	0.814721	0.898986		33.9564	6.4182	10.9203		0.77174	0.886535	1.60657
									0.960001	0.863578	1.14002		14.1572	7.94019	5.80182		1.34345	1.31373	1.14066
									1.02876	1.08871	1.1477		5.34789	3.04319	5.33677		1.6801	2.70065	1.68346
									0.700129	0.946055	1.07077		13.833	2.64329	9.53684		1.17088	1.56826	1.27738
									0.392758	1.23225	0.819611		64.1295	20.8299	12.2158		1.72648	0.703031	1.596
									0.7919	1.08245	0.830101		5.79113	4.26799	5.131		1.37927	1.35925	1.66218
									0.885984	0.884335	0.533685		8.92431	4.91146	4.00532		1.10387	1.8816	1.59698
									0.726766	1.36349	0.846991		3.79318	9.80696	10.1485		0.990618	1.30966	1.50764
									0.840063	1.17656	0.697934		7.06871	10.5318	10.5766		1.31132	1.60365	1.47605
									1.07167	1.03388	0.654808		11.934	49.4392	5.06583		1.37994	1.69318	0.780356
									0.533966	1.02343	0.876226		3.45538	10.7676	6.30351		1.51138	1.83356	1.52309
									0.69097	0.852999	1.14982		25.4157	4.32976	4.92803		1.19958	1.62729	1.42841
									0.926954	1.01343	1.04753		5.4098	4.79949	2.31566		1.39978	1.11344	1.40436
									0.876176	1.11023	1.19236		10.1653	39.9021	25.4492		1.62175	1.58118	1.59942
									0.913205	0.792603	1.24364		5.7156	4.31647	6.57741		1.5836	5.91831	1.45785
									0.757578	0.968422	1.10441		14.65	6.01973	7.27418		1.43661	1.65337	1.40478
									0.79215	0.777264	0.904523		4.96379	8.88949	5.63324		1.33452	1.38168	1.58826
									1.02825	0.945984	1.38686		23.6492	9.66842	5.62584		1.7221	1.74161	1.07493
									0.891724	0.998314	0.764962		6.34754	2.65897	5.98216		1.46925	1.19985	0.934031
									0.871487	0.477274	1.27568		2.17682	3.65104	5.00389		1.19062	1.39294	1.3357
									0.882798	0.70201	1.14885		9.09478	12.5831	5.83387		1.70704	1.85893	1.45997
									0.932025	0.684502	0.776153		5.95219	8.46656	6.24527		0.963123	1.31763	2.70417
									1.00941	0.674169	1.3566		6.58134	12.0609	21.6592		1.40019	1.92571	1.95353
									1.0689	1.19385	1.19166		17.6322	3.4342	5.16517		0.753954	1.74667	1.78517
									0.63041	0.816272	0.681121		3.08613	11.4892	6.06074		1.16241	0.935055	1.25782
									0.786924	0.92238	0.935339		4.61315	3.59468	3.92147		1.46068	1.17807	1.43779
									0.833408	0.976325	1.20281		37.8412	10.1687	6.26891		1.46979	1.31672	1.3779
									0.972965	0.990373	0.824414		9.15302	12.5665	4.18916		1.40289	1.30887	1.13
									0.824009	1.09989	0.847256		36.8677	2.98789	6.91831		2.27321	1.86917	1.6991
									1.17959	1.01424	0.905082		4.60257	6.81307	7.65165		1.14903	1.40612	1.43866
									0.944612	1.05687	1.04992		18.7632	3.67088	5.48873		1.3223	1.38479	1.57096
									1.0196	0.685051	1.09372		7.89884	11.9649	11.215		1.01355	1.20046	1.06242
									0.765873	1.07331	0.839831		53.139	3.52972	14.7385		1.16924	1.41872	1.45002
									0.93981	0.888569	0.983945		8.8485	9.03432	6.07717		1.55821	1.24498	1.59012
									0.809285	0.967848	0.785657		4.28241	6.4871	7.64038		1.66755	1.48576	1.85262
									0.872824	0.840543	1.25743		3.89072	2.84609	4.55285		1.22808	1.52746	3.70864
									0.691585	0.696601	1.19759		14.0028	7.06603	4.6995		3.317	1.28015	1.0616
									1.13023	0.710771	0.848392		9.35693	3.1423	7.30659		1.45925	1.70365	1.27014
									0.868079	0.831782	1.24591		24.7192	19.6103	4.38933		1.44532	1.37202	2.0789
									1.01961	0.716262	0.87998		11.5083	24.2366	6.43202		1.36775	1.19716	2.10544
									1.43109	1.02012	1.02066		5.67288	6.97722	5.94361		1.66682	1.41087	1.17437
									0.581667	1.14498	1.17947		4.08552	7.76065	5.41678		1.95296	1.4461	1.15285
									0.637604	1.57733	0.779891		4.09449	7.67152	3.88322		1.20574	1.25012	2.15838
									0.840997	0.857991	1.40986		7.25916	21.2446	6.44169		1.22182	1.66455	1.44746
									0.765261	1.31142	0.921831		14.0059	17.9542	5.39544		1.62644	1.39532	1.87786
									0.854021	0.89271	0.531756		3.25343	6.63562	2.24572		1.74967	1.10924	1.49655
									0.678997	0.592673	0.946752		10.7506	7.13796	12.1701		1.55335	1.08681	0.72887
									0.676738	1.62766	1.08546		4.80712	6.30553	27.1731		1.58624	3.37844	0.38018
									1.26337	1.13221	0.764413		8.16728	5.19776	4.42456		1.15976	1.31744	1.52571
									0.953285	0.701154	0.767155		3.92933	4.27221	2.88764		1.15733	1.11942	1.29598
									0.501602	1.21062	0.934302		5.53838	4.57266	9.91597		1.41328	1.21265	1.52291
									0.699628	0.93577	0.905153		7.13011	7.75609	2.5817		3.02841	1.13498	1.71773
									0.662049	1.02626	0.97032		4.35978	7.62768	3.56649		1.62602	1.63083	1.992
									0.620686	0.97008	1.35035		7.64451	4.26551	2.75809		1.09141	1.29043	2.16406
									0.954677	0.722194	1.15447		5.26566	8.96203	1.8726		1.48881	1.40129	1.59634
									0.867528	1.50278	1.01275		10.336	11.5349	2.07353		1.40536	1.37835	2.05864
									1.16431	1.08991	0.909269		6.99214	15.2088	8.28519		1.47859	1.57384	1.60223
									0.56515	0.847936	0.843462		6.36651	4.94427	14.684		1.34745	1.93898	1.18705
									0.825135	0.693873	0.976252		9.34897	5.54152	25.0168		1.1128	1.12215	1.13372
									0.755033	0.81091	0.98627		3.1217	3.35203	7.87136		1.46043	1.20055	1.99617
									0.788477	1.07155	0.660794		5.53752	20.6728	25.7887		1.43788	1.2462	1.88835
									0.906907	0.648939	1.19497		5.8414	30.2674	5.47191		1.42276	1.38941	1.73757
									0.567031	0.9014	0.935812		5.39876	10.7883	6.33812		1.66784	1.24585	0.852438
									0.774526	1.37198	0.640887		5.78996	4.64597	6.55762		1.53067	1.10319	1.29831
									0.793887	0.884673	0.989726		6.12943	7.43469	7.34644		1.43846	1.28033	1.63139
									0.845586	0.872405	1.19458		2.85399	6.75463	16.1748		2.18777	1.59912	1.62569
									1.02839	0.768575	0.874607		6.99177	11.8312	8.50653		1.35352	1.3599	1.59017
									0.837975	0.957538	1.05536		10.3916	7.51891	8.35954		0.786999	1.01166	1.57491
									0.692384	0.914828	0.66815		10.1951	4.07275	8.67857		1.56337	1.12874	1.91747
									0.978855	1.00173	1.27812		7.32718	4.42168	5.4926		2.34288	2.48823	2.03974
									0.696626	0.56423	0.500881		1.98274	6.81263	2.22997		1.26148	1.50159	1.95846
									0.554609	1.1682	0.73238		7.72767	5.08783	5.29132		1.53426	1.05742	2.60203
									1.12085	1.01905	1.08637		7.04942	9.24802	6.9066		1.3916	0.59747	2.0291
									0.312809	0.92689	0.643974		8.89902	3.49963	3.57817		1.2341	1.47239	3.61415
									0.756703	0.714766	0.805376		4.41583	5.06634	2.57456		1.32991	1.54449	1.7681
									0.664718	0.976901	1.0489		10.0198	19.5576	5.12049		1.17189	1.41204	1.55733
									0.898115	0.452563	0.985259		7.41426	24.0959	5.60781		1.64946	1.19312	1.48911
									0.927114	0.68422	0.607783		13.9039	3.26256	3.33738		1.19413	1.34616	1.61831
									0.944209	1.62717	0.971908		6.86526	6.32111	2.20222		1.39288	1.72708	1.24273
									0.739719	0.940123	1.00654		2.80825	14.5411	6.2552		1.34105	1.12262	1.48659
									0.863968	0.803333	1.15964		3.0382	18.3161	3.25678		1.89327	1.50081	3.86328
									0.895169	0.880688	0.989127		7.34647	10.3976	5.67095		1.27036	1.83891	1.2782
									0.815144	0.866028	1.01679		5.83265	18.3434	2.51209		1.20826	1.30055	1.25791
									0.743949	0.898095	0.924666		12.3845	8.38118	9.43378		2.23284	0.917942	1.35559
									0.899104	0.818152	1.10878		5.99483	6.8379	3.40732		2.35517	1.12588	1.28362
									0.728764	0.587435	0.995452		5.85262	6.17605	3.03645		1.33301	1.34243	1.42958
									0.697975	0.859732	0.621066		7.03811	3.97044	8.09711		1.06178	4.71015	1.28058
									0.967623	0.955131	1.03281		7.23381	14.6859	5.83207		1.17278	2.44357	1.31726
									0.883801	1.52857	0.870973		7.0805	6.40586	4.76309		1.43233	1.27752	3.47296
									0.901621	1.1077	1.10191		19.3309	4.05007	2.32634		1.04904	1.5947	1.07503
									0.791013	0.698239	0.848197		5.94728	8.42858	3.53304		1.35427	1.38179	1.48518
									0.680525	1.18265	0.808933		6.53816	7.52346	5.40543		2.10024	2.97871	0.944186
									0.715311	0.783962	0.782891		1.98345	7.85259	11.3458		1.21834	0.688054	1.29902
									0.897903	1.03973	0.73541		7.08342	6.12773	26.0022		1.67773	1.43522	1.797
									1.06487	1.03315	1.15428		10.279	7.06368	3.80783		1.30011	1.52376	1.18297
									0.983364	0.51008	0.804079		8.93257	6.22326	2.94224		1.29766	1.27025	1.76991
									1.1649	0.708856	1.06618		6.36643	2.47023	3.71907		1.43	1.16713	1.44282
									0.475088	0.903856	0.832617		4.43562	6.83328	6.54082		1.72243	4.31994	1.35885
									0.681856	1.19872	0.845233		3.91928	6.56225	5.27213		1.14285	1.21457	1.55743
									1.0663	0.946899	1.04035		9.17735	1.20179	5.09676		1.42978	1.22184	1.29064
									0.648608	1.13946	0.98489		7.06122	5.28574	7.12139		1.57553	1.25277	0.930884
									1.05636	0.966959	1.10786		5.48136	7.38583	4.94528		1.07351	1.21159	1.5633
									0.838943	0.780962	0.999633		5.61622	6.83524	6.30099		1.50677	1.39818	1.17647
									0.815514	0.420428	1.10443		7.67097	4.37096	7.98078		1.72141	1.4786	1.49314
									0.540111	0.509005	1.06418		2.37624	9.2279	9.26847		1.27052	1.81653	0.99838
									0.817844	0.917629	1.11829		6.49644	12.1368	8.26587		1.46308	1.27185	1.03496
									0.550016	1.08218	0.540866		7.98975	12.0263	5.95415		1.28081	1.53459	1.4579
									0.756605	1.0487	0.966772		3.19764	19.0045	5.75679		1.94396	0.841715	1.20245
									0.741339	0.98877	0.651729		3.29898	8.25186	4.19387		1.345	1.61038	1.11569
									0.743926	1.09984	0.761554		5.85267	15.9129	5.68547		1.44095	1.6212	1.84208
									0.651047	0.833545	0.990905		4.41805	27.4819	5.49587		1.39867	0.93531	1.19801
									0.504781	0.565087	0.839522		4.63503	1.02773	5.69141		1.3859	1.39793	1.4062
									1.01694	1.09649	0.4712		3.49042	26.6882	2.63014		1.26288	1.20537	1.59797
									0.931589	0.825811	1.19895		3.3608	5.92711	15.5008		1.36926	0.708265	1.66707
									0.989374	0.852237	1.01468		6.60821	2.26768	5.93304		1.36831	1.30064	1.00285
									0.662196	0.510116	0.655988		6.97792	34.4752	3.79024		1.44538	0.556763	1.18774
									0.624997	1.60314	0.858273		19.8757	8.35706	4.54581		1.87401	1.29194	1.12846
									0.830094	0.593993	0.9552		4.90771	6.81801	4.86899		1.44853	1.51905	1.28492
									0.75334	0.995477	0.907736		4.46519	9.98936	16.2656		1.36142	1.59899	1.62099
									0.699739	0.577266	1.04142		4.479	45.0589	4.60011		1.92478	1.15625	0.711153
									1.08701	0.789405	0.754262		23.2432	3.831	25.9653		1.27825	0.999398	1.65741
									1.00738	0.845666	1.11294		7.03212	3.66677	8.9003		1.19465	0.950706	1.63365
									0.775902	1.10475	1.17344		8.34969	5.39927	2.90345		1.13185	1.60262	1.28725
									0.89442	0.832461	0.94953		2.1519	3.79512	12.5783		1.32649	1.33592	1.57846
									0.790594	1.30344	1.22412		7.74995	28.5988	8.46814		1.36724	2.77056	1.60688
									0.972028	1.01741	1.42612		3.26711	1.97381	5.88703		1.15634	1.32612	1.31978
									1.02097	0.928271	0.678703		3.48351	6.00369	6.38801		1.83163	1.02484	0.854647
									0.726601	0.917616	1.21184		8.13762	5.71828	2.93336		1.44145	1.37271	1.15625
									0.739983	0.749071	1.0467		7.8478	4.5564	5.48802		1.5848	0.893581	1.17259
									1.04066	1.04959	0.328647		4.00212	2.44981	3.72802		1.38786	1.52562	1.74031
									1.19452	1.00001	0.743623		49.4591	1.77506	6.16974		1.83816	1.42324	0.839918
									0.927666	0.829611	0.420412		1.56952	1.13886	2.72871		1.96338	6.69949	1.37456
									0.693752	0.936337	1.60578		3.43432	4.87119	6.33086		1.40359	1.07197	1.30758
									0.954989	0.986746	1.16938		9.52616	4.98041	6.33448		1.14448	2.71923	1.8981
									0.973278	0.782073	0.613536		10.82	5.10299	4.60873		1.69861	1.4667	1.50285
									1.36032	0.870136	0.656651		10.0187	5.67979	6.28262		1.22636	1.33604	1.65211
									0.820597	0.731099	1.09434		4.02013	5.99	6.30936		1.15449	1.48642	1.61372
									0.937901	0.833715	1.009		11.3774	3.22532	6.92063		1.60786	1.33907	1.70011
									0.641771	0.671399	0.728922		4.08507	1.82064	3.8195		1.64278	1.21132	1.09636
									1.44844	1.3761	1.2306		10.0818	5.08518	5.80816		0.78677	0.850124	0.867319
									0.734865	0.814327	1.02545		3.37529	14.3208	5.34132		1.64973	1.37205	0.833698
									0.873926	0.754507	1.52527		3.1576	12.7285	11.403		1.30433	1.10326	1.46716
									0.957662	1.22693	1.30248		6.15453	10.8584	6.59533		1.04603	1.13361	0.637628
									0.610175	0.716238	1.20334		2.49628	6.92512	5.69175		1.57542	1.13821	1.43431
									0.635802	0.765943	0.934707		0.997794	7.50924	6.3314		1.35723	1.48739	1.06751
									0.644686	0.752498	0.969609		7.92763	6.48379	10.502		1.36402	1.53986	1.0922
									0.680522	1.17649	1.10171		3.08868	13.3964	6.48897		1.51823	1.26504	1.07485
									0.812683	0.628248	1.20345		7.17144	3.20348	3.42949		1.15899	1.46478	0.919466
									0.90687	0.885949	1.08766		4.28901	2.77537	6.54294		1.23721	1.33238	1.15775
									0.800781	0.854656	1.0762		2.5585	24.9847	7.40509		1.46194	1.45931	1.40468
									0.737005	0.881203	0.650494		6.34464	6.04173	3.74992		1.27884	1.20949	1.41362
									1.07008	0.66036	0.799628		2.62305	3.24066	14.8311		1.55931	1.01187	1.23534
									0.953407	0.878678	0.879885		5.36814	8.0625	5.62659		1.40832	1.39656	1.26287
									0.614431	0.465294	0.922187		22.1823	2.7267	6.69803		1.32499	1.02785	1.64337
									1.1358	0.939002	1.21641		5.77098	13.3076	2.16239		1.12826	1.27613	1.29888
									0.66394	0.733557	0.844708		14.4038	3.43819	2.21582		1.37882	1.51128	1.28047
									0.876567	0.835341	0.89173		7.40363	13.7097	7.18105		1.53608	1.43985	1.14581
									0.445139	0.967728	0.599219		6.99154	15.8949	1.60332		1.29552	1.76772	1.14077
									0.678467	0.719349	1.0238		7.9104	3.79132	2.9346		1.33571	1.56207	1.50834
									1.05989	0.936021	1.07449		3.67101	6.60851	10.1477		2.49057	1.34219	1.19074
									0.620502	0.858054	0.44963		7.84177	4.96439	10.8713		1.40607	1.98064	1.19381
									0.86142	1.29318	1.08073		5.87889	2.90403	7.1429		1.35543	1.46976	1.31613
									5.03393	0.71257	0.254704		8.97954	9.57156	9.90639		1.25088	1.44491	1.11359
									0.834283	0.440755	0.372532		4.85835	3.34669	9.46542		1.11803	2.39347	1.23254
									0.562027	0.903636	0.983763		6.71822	2.46629	10.7412		1.86464	1.64667	1.32954
									1.10637	1.15564	1.0152		7.87073	4.83935	15.4408		0.982205	0.790452	1.59104
									0.680543	0.916096	0.789707		14.5463	3.44356	8.55522		0.980208	1.10538	0.774098
									0.52044	1.24152	0.91183		3.55721	6.05466	22.8944		2.10228	1.02037	1.18684
									0.50042	0.586363	0.582381		4.24704	5.77683	6.55373		0.969756	0.705523	1.62348
									0.953846	1.38545	0.884163		28.6225	10.6406	9.02863		0.982278	0.694855	1.37744
									0.668122	1.41763	1.05312		10.9285	5.10721	7.39734		1.27999	0.969463	1.20172
									0.704453	0.75435	1.0709		21.8105	8.65771	31.1105		0.782303	1.23647	1.12875
									0.580579	0.975562	1.05636		9.64757	7.17119	3.51594		1.14056	1.65746	1.62833
									0.635753	0.688334	0.714726		20.9968	4.46624	6.81512		1.20514	1.21344	1.49023
									0.673763	1.07702	0.842807		5.32632	9.07422	29.5912		1.4789	1.19568	1.16231
									0.619253	0.671582	0.925295		2.94443	9.45537	4.08984		1.45627	0.557562	1.26898
									0.791073	0.95678	0.446518		8.49579	5.08742	8.16065		1.14808	1.32623	1.25123
									0.963374	0.854081	0.996839		8.26193	5.95464	6.58459		1.12737	0.527618	1.03409
									0.894375	0.757929	1.04712		5.48908	10.3785	6.20151		2.12672	0.892457	1.47391
									0.648385	1.01688	1.15911		8.06388	6.46919	41.4528		1.76725	1.99921	1.41159
									1.01848	0.430208	0.925854		2.53171	3.39968	8.60725		1.15688	0.93801	1.38595
									0.792443	1.04403	0.786634		7.22504	7.4709	8.59157		1.59974	1.18585	1.34622
									0.921411	0.778399	0.930715		6.73027	3.27191	4.042		0.871854	0.972975	1.4316
									0.516901	1.06829	0.946667		12.0707	6.3456	1.79197		1.23756	1.36629	1.44596
									0.75715	0.827235	0.250749		1.2443	7.02822	9.46095		1.08335	2.18585	2.05144
									0.735558	0.863562	0.573851		6.35733	1.81727	8.06449		2.13487	0.828787	1.26676
									0.925438	0.881028	0.738197		6.47108	7.09366	7.56545		1.33277	1.57868	1.26062
									0.642822	0.98251	1.02683		8.11555	6.66567	6.28402		1.35276	1.17152	1.22887
									0.694424	1.12765	0.77204		6.67715	7.26928	19.306		1.08572	1.1644	1.33181
									0.754241	1.21699	0.189297		7.44741	6.8957	8.26639		1.36502	1.21481	1.37895
									0.927714	1.25373	0.883407		6.36622	6.82574	5.2324		1.09962	2.42296	0.475546
									1.04597	0.860476	0.730739		1.38348	8.10802	8.86178		1.18631	1.28675	0.696995
									1.01408	1.24974	1.00451		6.13455	3.85538	9.57933		1.30314	1.52504	1.25481
									0.568133	1.14081	1.0387		8.06236	6.94731	5.8747		1.19804	1.76211	2.00977
									0.632939	1.02496	0.735623		4.18771	7.1917	9.8634		1.24022	1.13202	0.789931
									0.629197	1.10617	1.35956		7.55504	6.34356	3.18419		1.29362	1.71789	1.35479
									0.76374	0.832175	0.171192		4.4864	6.2719	16.7283		1.35116	0.799574	0.882698
									0.710403	0.546069	0.750595		6.09809	6.41022	5.77953		1.19556	12.5768	0.805425
									0.83179	1.23242	1.22254		7.64964	8.65003	9.53881		3.8329	1.45594	1.36602
									0.641884	1.00847	1.18426		4.66993	9.62089	14.3092		1.16525	1.34333	1.20923
									0.714535	1.12245	1.05407		6.40418	6.24851	6.95555		0.840293	1.37397	1.401
									0.477501	1.10958	0.691703		6.18229	5.4794	25.7753		1.13958	1.09452	1.70932
									0.50192	1.09838	0.731935		4.51827	4.0203	11.7229		0.996052	3.0086	1.23515
									0.810527	1.29925	0.82097		5.52508	6.98484	8.05136		1.12189	1.36625	0.443225
									0.531814	0.885269	0.648565		1.46947	2.81001	3.31531		1.39554	1.24231	1.49736
									1.04241	0.732455	1.02205		5.769	4.53784	6.46203		1.23328	1.43798	2.50062
									0.603149	0.980721	0.36673		2.46255	5.90551	8.18917		1.47982	1.12886	1.26818
									0.764693	0.955561	0.250573		5.86974	4.2372	3.51773		1.16746	1.28169	1.18162
									1.33381	1.15085	1.00688		4.31214	5.72221	7.91859		1.30661	0.814754	-0.0900185
									0.968653	0.786338	0.155837		3.22923	4.07579	13.4683		0.934831	0.88142	1.06406
									0.468648	0.863161	1.25361		2.22823	7.95737	5.17632		1.25291	1.38765	1.15658
									0.751973	0.807984	0.57922		2.64636	14.5903	0.891077		1.51324	1.68226	1.23588
									1.0432	1.26699	0.594235		7.01397	18.3233	8.12926		1.09623	1.26888	-0.0334293
									1.05206	0.811113	0.758717		11.8437	9.07147	13.9185		1.08737	1.26191	1.3071
									0.763183	0.814143	0.707116		9.55317	3.22635	7.58993		1.645	1.32535	1.54279
									0.875145	1.03276	0.781426		5.4441	7.80385	0.656351		1.71835	1.23497	1.07656
									0.638612	1.09513	0.946448		3.7089	7.0062	6.73875		1.50254	1.10922	1.48021
									0.712138	0.743402	0.781928		4.0698	2.9655	4.67937		0.9209	1.36839	1.23128
									0.569505	1.06181	1.16481		8.88191	4.46316	4.45971		0.954187	0.92092	1.39153
									1.39778	0.865061	0.978373		4.37755	7.53676	5.96868		1.30583	1.46345	1.58683
									0.702075	1.78393	0.171084		4.62195	7.12194	12.0114		1.60958	1.44157	1.67914
									0.579928	1.01987	0.512669		4.4726	5.56478	6.22027		1.24129	1.30532	1.62155
									1.08606	0.749816	0.893597		9.85427	2.63698	9.87985		1.1767	2.8115	1.46759
									0.648721	0.778851	0.628401		12.9302	7.312	7.4557		1.41858	1.81131	1.26938
									0.979186	0.923536	0.574503		8.87927	4.25579	4.31462		1.17085	3.05587	1.89482
									0.414643	1.0598	0.222013		4.15441	3.19576	9.49892		1.25221	1.54671	1.47766
									0.340651	0.84467	1.10601		11.5254	5.25823	3.81102		1.40161	3.38876	0.787228
									0.613915	0.630584	0.731915		5.68172	7.40902	4.61538		1.49834	1.33407	0.908211
									0.672385	0.422623	0.545318		2.99117	3.21401	3.72467		1.36182	1.92406	1.07806
									0.322005	0.931508	0.928996		6.83339	6.50882	3.89148		0.816313	3.86438	1.64369
									1.01896	0.973997	0.884999		14.958	14.9571	6.55528		1.31414	3.18658	1.421
									0.58396	0.878995	0.722764		19.6719	3.31769	25.0232		2.06967	1.45924	0.949028
									0.106231	1.07196	0.772353		7.00876	6.81425	5.96159		1.49071	2.67284	1.19752
									0.623362	0.687594	0.60894		6.96626	7.32031	5.67698		1.12969	1.63154	0.751858
									1.23158	0.937415	1.10426		4.8639	3.14251	4.97364		1.30856	0.759566	0.418057
									1.023	0.890916	0.721377		7.5934	7.35678	6.64139		1.57802	0.64865	0.72946
									0.600087	0.881956	0.933168		4.34441	4.92095	5.92056		1.8522	0.930765	2.15592
									0.439455	1.05397	0.903109		7.41055	5.96367	7.73537		1.45238	1.60348	1.24701
									0.152488	0.84305	0.664231		5.02736	37.1664	11.8512		1.12586	1.09485	1.65607
									0.593976	0.97646	1.07103		7.92753	4.14706	6.11037		1.29584	1.04536	1.62822
									1.00805	1.21932	1.12851		11.0808	6.09421	2.88634		1.15667	4.42777	1.36177
									0.727279	1.07329	1.10541		8.06962	3.12657	7.62382		1.46	1.41488	4.43645
									0.401209	0.836468	0.299152		2.07621	4.55277	2.72786		0.670905	1.59498	1.17461
									0.508926	0.74138	0.486828		2.26402	10.5636	9.90613		4.38103	1.42902	2.64269
									0.641329	0.577863	0.989091		4.43094	5.81483	7.18848		1.11837	1.36509	1.59251
									0.594167	1.03536	0.765471		8.67306	8.82306	7.84554		1.10534	1.39475	1.19474
									0.291867	0.80976	0.669986		6.56393	5.78279	2.39458		1.00136	1.90764	1.802
									0.58582	0.909193	0.260154		31.3941	7.91518	8.07976		1.07369	1.45184	1.35632
									0.609307	1.36196	0.816679		2.87394	6.9832	2.85754		2.72884	2.696	1.22815
									0.824691	0.734571	0.694308		6.69747	5.90482	6.76812		2.21173	0.858998	1.40031
									0.524848	0.872194	0.794738		8.5182	5.73097	4.56226		1.77576	1.02937	3.03275
									1.21271	1.28798	0.659247		4.13724	7.14795	8.97355		1.55245	1.81821	1.36347
									0.968004	0.92516	0.85728		9.25348	10.5387	3.45456		2.21205	1.35397	1.95133
									0.448518	0.674207	0.800156		5.77328	12.7257	6.9404		1.5181	1.50473	1.25391
									0.564097	1.06508	0.272827		6.84411	6.15546	4.17784		1.66079	1.24285	2.27438
									0.822643	0.979624	0.938991		6.67319	7.4859	8.33192		1.37519	1.51194	1.52114
									0.574275	0.873746	0.419687		5.48066	8.21063	8.27055		1.42112	1.64178	0.647596
									0.527567	0.915062	0.797923		6.69463	7.55339	9.62933		1.33328	0.984242	1.32163
									0.599559	0.627606	0.919108		5.72465	7.08362	10.4234		1.38857	1.66119	1.48793
									0.411634	0.769665	0.911462		6.60309	6.4567	12.4814		2.00805	1.62046	1.435
									1.2201	0.703762	1.07218		6.23682	9.65707	2.04125		1.47191	1.03699	1.53647
									0.694386	0.797453	0.635995		31.7405	6.34242	4.10229		2.27724	1.184	1.32893
									0.826462	0.982314	0.828388		4.57372	3.5488	10.493		1.6743	1.58686	1.03799
									0.829452	0.979181	0.758814		10.8438	15.809	10.5571		1.30823	1.34845	1.40945
									0.735945	1.00867	1.20351		3.48307	56.4059	5.99935		1.79479	1.77192	1.6075
									0.60619	0.640714	0.722589		19.9403	5.47312	6.28055		2.18511	1.49424	1.59982
									1.09433	0.758164	0.97487		6.50636	9.51324	6.55363		1.29193	0.9005	0.882021
									0.965991	1.07088	0.985602		26.5245	1.92515	6.31218		2.08109	0.6213	1.28249
									0.577337	0.53933	0.80534		10.2562	42.444	7.07113		1.60415	0.703193	1.74602
									0.644551	0.969601	0.959107		4.74875	5.80659	5.98752		1.23597	1.48687	1.20458
									0.6349	0.802087	0.67905		2.37895	10.7071	7.16762		2.12709	1.89196	1.44509
									0.676211	1.27753	0.732027		7.82015	2.68144	6.77751		1.46325	1.49753	1.82305
									0.73457	0.818093	0.934778		2.34226	19.0066	6.87064		2.14842	1.05069	1.46831
									0.622638	1.0462	0.830215		3.8267	7.66578	4.26842		1.09321	1.52345	1.81882
									0.891873	0.739947	0.708092		6.40375	31.5906	2.69855		0.828127	1.66448	2.1253
									0.293122	0.835796	0.677502		2.65165	6.36694	6.27559		1.36695	1.85985	2.04548
									0.56687	0.873073	0.812152		1.89088	8.44263	30.3858		1.47517	2.26698	1.26988
									0.941974	0.626579	0.811707		2.61826	9.18416	3.32525		1.28642	0.915473	2.1909
									0.802288	0.977376	0.641268		7.41985	9.25605	6.35228		1.35668	1.47831	1.767
									0.728672	0.83304	0.836697		5.55583	5.14342	6.38937		1.70088	1.2493	1.21977
									0.26511	0.497205	0.911689		3.52316	4.76453	4.99409		1.31918	1.29851	1.58095
									0.823934	0.837973	0.662526		2.33019	7.11105	6.03815		1.50518	1.46029	1.89928
									0.459711	0.971532	0.574575		18.9196	4.87507	14.6061		1.97821	1.30447	0.909443
									0.52936	0.96038	0.601971		28.9258	6.40731	5.8585		1.50542	1.71927	1.27764
									1.11163	0.889275	0.722176		9.47367	8.38077	1.58231		0.80921	1.34996	1.44553
									0.909985	1.17791	0.745232		7.78885	8.48196	6.2766		1.3967	1.88302	5.34727
									0.523188	1.03773	0.728449		9.84611	6.01437	2.83146		1.37403	1.7285	0.926489
									1.03199	0.784606	0.946072		10.2664	8.77697	6.10035		1.58078	1.73263	1.64425
									0.919351	1.09209	0.786055		3.23989	5.94172	21.2785		2.15753	1.63155	1.76607
									1.09922	1.00993	0.786447		3.51341	5.52499	6.58725		1.90449	1.33789	2.11575
									0.910339	0.75552	0.764851		3.58442	7.56903	3.19131		2.22419	1.52109	1.78056
									1.1217	1.04176	0.930385		9.74888	8.48193	14.4099		2.23465	1.16122	1.3572
									0.942142	1.01895	0.721386		14.9134	10.09	6.327		1.60915	4.86938	1.20702
									0.753149	0.963842	0.704752		6.64244	7.5797	6.27702		2.99048	1.39495	1.74485
									0.538351	0.896485	0.643385		3.55699	9.67512	4.13215		1.34353	1.69293	1.3664
									0.797313	1.19808	0.583232		4.777	2.16838	5.67942		1.61194	1.06624	2.1752
									0.597366	1.02619	0.843792		4.7361	7.02092	2.34329		1.27845	1.20366	2.26017
									0.708417	0.934825	0.89372		7.9999	15.4872	9.27799		1.18863	0.983225	1.26697
									1.24695	0.91093	0.639531		5.91754	6.23973	18.2375		1.17907	1.96752	1.75338
									1.16528	0.774949	0.646388		3.79755	5.63771	5.91418		1.16122	1.41299	1.87511
									0.811682	1.18118	0.948107		3.05585	5.7197	14.5418		2.0038	1.23805	1.8285
									0.784667	0.910474	0.795612		8.9698	7.27106	7.26328		1.89685	1.58901	1.15449
									0.54291	1.08631	0.793246		0.348899	13.7172	3.03338		1.19471	3.34198	0.939687
									0.717301	0.753709	0.698454		8.27241	14.4516	5.94153		0.745106	1.86279	2.04119
									0.31272	0.715474	0.683144		0.415599	7.14944	6.04189		0.991565	1.44106	1.44073
									1.01216	0.45413	0.604398		15.468	8.98607	5.82032		1.31213	1.5698	1.32823
									0.355969	0.830541	0.662042		0.152945	14.7435	5.52702		1.17472	1.64745	1.20662
									0.740317	0.981074	0.733737		2.431	7.65799	6.03716		1.38327	1.33274	2.12731
									0.335808	0.737156	0.96775		7.45919	3.39417	6.00577		1.27306	1.64939	1.38977
									0.927845	0.802854	1.29506		7.31649	6.6741	9.82512		1.33625	1.99028	1.55366
									0.961828	0.891218	1.14503		15.6898	6.56019	2.34238		1.48917	1.63178	1.62955
									0.775595	1.12422	0.661814		7.08213	2.33511	22.995		1.13017	2.0647	1.60942
									0.467056	1.21244	0.679218		1.97807	7.16713	6.37459		1.77496	1.32114	1.29459
									0.497108	0.854628	0.638365		6.93294	3.12983	6.22285		1.17896	1.2816	1.6348
									0.780027	0.860163	0.983463		1.55753	4.55939	6.54599		1.63381	1.43283	1.27366
									0.918683	1.27996	0.930584		8.28635	2.13449	7.23041		0.775803	1.30415	3.03161
									0.522423	0.59072	0.866444		2.36674	31.099	5.39016		1.22147	1.56999	1.15586
									0.234747	0.762488	0.764046		7.28786	10.231	6.04713		1.53327	1.68296	1.40846
									0.884545	1.16186	0.996304		4.37035	4.24116	4.70572		1.18138	1.53322	1.72807
									0.630806	0.640686	0.632614		5.08061	3.39482	4.99428		1.04996	1.5949	1.25203
									0.848456	0.715097	0.658803		9.1851	22.1589	10.9158		1.21597	1.23329	1.80766
									1.21895	0.975331	0.724927		5.56942	5.9723	6.19378		1.12767	1.48227	1.824
									0.886014	0.894066	0.727266		5.30141	6.2698	3.49967		1.03372	0.927186	1.03598
									0.524447	0.979264	0.783334		4.31311	40.7306	4.83152		1.10288	1.0542	1.58712
									0.791745	0.800673	0.77		4.38663	5.04624	6.4374		1.57328	1.41478	2.05631
									0.77024	0.898096	0.750924		8.69952	1.68656	3.21951		1.05741	1.36077	1.30245
									0.896181	0.90455	0.565915		4.78267	13.5227	6.22257		1.26707	1.62825	1.21845
									0.95422	0.737654	0.878583		5.6139	7.99378	6.47694		1.36294	1.33938	1.42027
									0.798511	0.995025	0.716569		5.20739	2.71756	5.96416		1.43167	1.408	1.60448
									0.941687	0.820531	0.899884		7.48579	6.45589	3.57041		0.592978	3.78329	1.46298
									0.839886	1.01037	0.700867		7.23852	3.56801	5.67747		0.837018	1.44616	1.30662
									0.582093	1.54093	0.638241		8.41501	2.7838	2.37588		1.3155	1.40082	1.24585
									0.797085	0.933712	0.633987		6.84052	21.1195	10.7709		1.17777	1.48639	1.52743
									1.02272	0.977404	0.574032		11.4111	21.6271	2.00471		1.6774	1.60299	1.21021
									0.806103	0.869012	0.796394		37.0865	4.31402	2.52291		0.898595	0.684078	1.57515
									0.721119	1.02886	0.656297		6.12529	3.81215	5.53938		2.37924	2.61469	1.32445
									0.766129	0.838693	0.579314		6.63538	7.41636	7.17981		2.06316	1.38782	1.21078
									0.680695	0.873113	0.792279		3.7672	4.10281	8.84328		2.0816	1.21991	1.33116
									0.787731	0.89458	0.504381		5.42905	6.21562	5.39818		1.92908	1.58788	0.795934
									0.792879	0.927624	0.485959		3.93521	6.34581	6.3036		1.47399	1.26487	1.68909
									0.767257	0.910268	0.747154		23.4005	6.36049	5.23538		2.05185	1.64691	1.41064
									0.545227	1.15394	0.622993		3.67801	5.30456	6.46305		1.34339	1.34982	0.900576
									0.791203	1.05964	0.731176		8.85732	5.37095	4.32144		1.32973	1.21135	1.89139
									0.663757	1.11638	0.794096		9.62442	6.52885	7.24866		1.25378	3.12512	1.17935
									0.662289	1.38669	0.850984		17.5852	7.83318	6.19209		0.768288	1.29287	1.28089
									0.695814	0.874996	0.53059		3.29635	6.66396	4.98794		1.68525	0.980817	1.78434
									0.759322	0.613082	0.462349		15.6404	5.7237	5.70616		1.43224	1.35109	0.664587
									0.708976	0.858135	0.713313		9.43481	4.87251	35.746		1.74463	1.33194	2.17189
									0.767179	1.25283	0.898337		13.4255	7.67232	6.07898		1.34336	1.23151	1.61834
									0.756102	1.31459	0.710792		9.62385	5.55083	5.70121		1.57418	1.42057	1.45527
									0.846939	0.873656	1.08958		8.04023	7.24838	3.75288		1.49892	1.47172	1.60032
									0.970281	0.471365	0.775971		9.09614	5.19714	8.63944		1.48865	1.58796	1.50142
									0.849038	0.912772	0.484166		7.17499	5.04761	13.9889		1.36341	1.51343	1.27397
									1.08153	0.347993	0.771766		6.56585	3.18175	6.13894		1.50765	1.37278	1.49671
									0.704394	0.42891	0.822874		5.30317	6.11177	6.35157		1.00076	1.70384	1.29419
									0.715699	0.697549	0.809608		8.13157	3.61052	6.40946		1.15752	1.38714	1.5006
									0.750718	1.02904	0.838771		8.57664	11.2963	6.97161		1.38161	1.47118	1.42816
									0.938125	1.19911	1.19852		7.99934	3.06062	1.21486		1.53158	1.41269	1.50119
									0.750567	0.838099	0.773438		6.0917	6.82192	8.70869		1.41601	1.11938	1.33949
									0.663761	0.827705	0.314743		20.2889	8.12074	5.13521		1.29614	1.21765	1.67593
									1.09632	1.16351	0.774159		11.3221	5.87911	6.10358		0.784216	1.43941	1.47708
									0.751725	0.911062	0.820469		8.62155	3.55326	9.53931		2.15487	1.45378	1.81626
									0.622804	0.808193	0.929557		5.40889	5.92119	7.24725		0.974334	0.97369	0.97718
									0.887048	1.58985	0.9153		3.04559	1.78869	6.54152		1.34931	1.54941	1.36398
									0.952244	0.482155	0.285734		6.65505	5.9579	4.13693		1.83674	1.45935	1.15226
									0.807955	0.843183	0.768962		21.5454	6.43321	9.99768		1.2799	0.997907	1.38341
									0.886139	1.41362	1.09076		9.24472	5.71153	1.50674		1.72967	1.62907	1.39564
									0.667411	0.971299	0.630265		10.1881	3.86916	2.07632		1.35201	1.77002	1.6383
									0.881227	0.801309	0.779643		4.65647	6.84606	2.64736		1.37627	1.33391	1.04382
									0.614297	1.32887	1.11127		4.86365	5.93774	2.75759		1.89862	1.85223	1.25541
									0.849446	0.84101	0.321948		3.51214	6.24802	2.97658		1.37041	2.64183	1.19688
									0.871367	1.0898	0.697411		3.25563	4.10265	3.62476		1.03437	1.47442	1.43453
									0.793207	1.15576	0.754528		2.832	3.36663	6.86185		0.424514	1.38643	1.51966
									0.556877	0.837485	0.697456		2.43169	44.0253	5.95137		1.15645	1.87602	1.68599
									0.973983	0.781757	0.806946		6.98786	5.69627	4.79922		1.43564	4.50157	1.50937
									0.956562	0.95709	0.786186		9.75006	3.8145	3.29132		0.701052	2.11677	1.47257
									0.994258	0.999514	0.705104		7.06542	6.17351	5.25885		1.82124	1.3791	1.26803
									1.12125	0.66799	0.858161		5.57216	13.0575	13.1114		1.11515	0.776552	1.39463
									0.818875	0.88642	0.866618		5.46546	12.23	4.65537		1.2777	1.08949	1.57124
									0.948498	1.23423	0.788251		8.69513	5.61085	4.66125		1.24937	1.8983	1.46393
									1.3434	1.26878	0.862417		4.77733	3.88339	1.92362		2.25779	1.37101	1.259
									0.85455	1.05714	1.03367		4.4116	5.61846	10.4296		1.21783	1.43812	1.37733
									1.11725	0.955383	0.651072		10.7049	7.16658	2.49335		1.72965	2.03281	1.46959
									0.959568	0.922248	0.890613		16.4223	4.6906	2.81679		1.06915	1.31059	1.18725
									0.865216	0.892438	0.816205		6.9187	5.77979	5.5673		1.296	1.35241	0.84068
									0.794214	1.08905	0.763901		5.18894	4.55236	5.44973		1.28214	1.39043	1.77411
									0.724561	0.879511	1.06835		4.68602	5.32135	1.38024		1.49433	1.3931	1.34177
									0.919355	0.541118	0.817747		6.86674	7.35159	1.82408		1.71506	1.26715	1.66151
									0.974353	1.13486	0.766262		10.6093	9.75398	7.77781		1.17004	1.42463	1.21042
									0.368755	0.853893	0.464668		4.79142	6.24207	6.26188		2.97883	1.87698	1.41899
									0.938391	0.585377	0.852134		6.2562	10.8843	7.10094		1.71744	1.39343	1.54521
									0.962461	0.868242	0.426226		48.2526	7.19096	12.5274		1.16574	1.24085	1.33068
									0.910961	0.866891	0.817672		24.7757	2.51458	1.39229		1.48399	1.36346	1.3132
									1.06912	0.992642	0.5599		7.23994	5.65012	2.69132		1.2846	0.9259	1.43929
									1.16519	1.41153	0.834628		3.6749	3.38172	19.9693		1.34269	0.744304	1.31023
									1.13144	0.905614	0.863514		7.02917	5.77437	6.86044		1.45387	1.08963	1.32935
									0.674035	1.10963	0.803306		3.3071	5.92046	7.70936		2.13997	1.42804	1.32553
									1.01562	1.05082	0.95453		9.97495	8.5113	7.83174		1.4176	1.14482	1.46276
									0.628645	0.858962	0.942167		27.4961	4.14355	7.5966		1.45537	1.05246	1.44462
									0.828856	1.02886	0.781776		17.2499	9.42628	7.74439		1.08044	1.84451	1.25929
									1.26075	1.33834	1.00276		4.61497	2.94372	6.94465		1.08235	1.31928	1.50641
									1.02783	0.78982	0.759852		3.3596	14.7078	18.7341		1.32879	1.79129	1.28308
									1.02699	0.999747	0.844056		3.80198	7.54685	2.3864		1.43255	1.37717	1.18569
									0.863485	1.25882	0.742131		11.6452	6.57996	6.14455		2.70086	0.902468	1.91343
									0.941787	0.749032	1.04675		7.84253	14.9026	4.54976		1.03557	1.04914	1.27602
									0.952378	0.603212	0.898692		6.14658	7.18247	2.84499		1.59929	1.30536	1.17884
									0.720477	0.775892	0.743855		7.06838	14.4216	5.7724		1.97439	1.18062	1.50532
									0.79718	0.780028	0.862677		27.628	3.31196	38.5118		1.62901	0.773169	1.27718
									1.05378	0.856723	0.539414		3.53804	7.07616	17.1226		1.26539	1.42432	1.26423
									0.61501	0.681567	0.78947		8.04435	14.762	4.65426		1.13869	1.30982	1.22128
									0.877788	1.01084	0.87244		6.90362	4.65396	3.10956		1.46088	1.73185	1.40694
									0.981654	0.877709	0.612316		3.72818	2.63684	2.21334		1.47724	1.22017	1.72541
									1.0637	0.909653	0.73496		28.9057	16.0937	6.25421		1.78651	1.6717	1.9627
									1.0677	0.984491	0.876823		3.27777	5.69846	14.0445		1.89835	1.27927	1.13132
									0.981852	0.820343	0.961762		3.14749	13.5837	5.45571		1.4186	1.56067	1.22749
									0.969612	1.03791	0.877487		5.16424	13.2323	5.18771		1.60471	1.45411	1.32212
									0.883964	1.0937	0.603373		4.44766	3.55638	25.5468		2.27489	1.64566	1.35511
									0.871067	0.574003	0.878368		5.15137	5.53023	8.25586		2.97602	1.57636	5.878
									1.2421	0.740631	0.731695		4.26864	6.406	8.54217		1.52615	1.2535	1.04147
									0.45027	0.963482	0.927626		8.14984	6.62578	6.44891		8.70425	1.51727	2.35438
									0.751385	0.890465	0.620071		39.9369	5.53577	1.78017		1.37282	1.07097	1.55807
									0.745148	0.860604	0.7447		7.12524	9.33279	26.8827		1.50573	1.31259	1.41209
									0.61374	1.0411	1.19662		9.55932	6.46282	5.72574		0.818611	1.72343	1.06596
									1.25958	1.17553	1.31158		3.24866	5.31926	5.6382		0.926795	1.61017	1.07571
									0.802038	0.719048	0.607502		7.28363	5.50426	1.17194		1.46673	1.74957	1.11821
									0.90999	1.15381	1.07026		21.3257	7.18875	10.8459		0.73096	1.76142	1.31476
									0.892956	1.0612	0.615163		5.97297	6.01053	5.42855		1.39621	1.11929	1.27264
									0.82168	0.670272	0.896264		11.8237	2.85036	7.81839		1.24135	1.77741	1.52565
									0.839083	0.959027	0.729511		1.20924	7.47003	14.0376		1.31027	1.31048	1.30176
									1.03548	0.625721	0.726785		7.39767	7.2641	14.3732		1.19514	1.49157	1.18443
									1.23595	1.31245	0.71592		3.52218	10.2898	2.70877		1.12133	1.37121	1.80743
									1.04103	0.691409	0.845895		5.09368	16.8568	8.58845		1.25756	2.49421	0.863745
									1.23575	0.907715	0.503773		2.95141	16.9591	16.6952		1.32986	2.26595	1.36198
									1.31068	0.884039	0.909718		5.50724	6.93595	1.79527		1.1885	1.61668	4.2935
									0.981193	1.07574	0.844211		13.0952	11.3941	11.0381		1.16269	1.38966	2.10534
									0.768818	1.11697	0.732906		6.88604	6.97375	8.40787		1.84776	1.82481	1.41403
									1.20043	1.0754	0.869917		7.32024	5.50791	8.70733		1.40905	2.24371	1.53877
									0.830947	1.13536	0.469459		5.1789	5.64973	8.67633		1.29417	1.46101	1.5292
									0.999595	0.967694	0.826217		4.13798	17.685	10.702		1.65852	1.71206	1.25324
									1.13342	0.658282	0.793319		9.48715	4.21294	9.36637		1.40161	2.95249	1.22126
									0.76314	0.697948	0.688821		3.11931	9.66974	32.6939		1.51534	1.16218	1.72236
									0.687337	1.30223	0.623208		5.64357	6.11331	7.94488		1.22121	1.70863	1.44691
									0.738026	0.90022	0.443068		5.99202	17.8782	8.32106		1.3084	1.47013	1.65962
									0.762544	1.0673	0.93553		8.80914	7.43415	5.98869		0.767055	1.60934	1.35415
									1.06552	1.16501	0.294853		5.67609	4.81364	7.94088		2.03389	1.27809	1.35974
									0.72659	0.431144	0.628259		6.91563	18.0945	9.58695		1.43413	2.32815	0.916602
									0.957546	1.21934	1.29319		6.25714	12.8214	1.5595		2.90226	1.90247	2.03043
									1.10208	1.01714	0.767833		8.80154	32.0652	8.45151		1.24465	2.50091	1.20744
									0.810665	0.64492	0.93863		5.15583	10.0986	10.0321		1.87135	1.89747	1.24655
									0.945627	0.881462	0.970333		1.96755	23.7182	18.1072		1.60684	1.74262	1.23085
									0.408959	1.10677	0.870271		6.33021	8.25214	7.43711		1.29337	2.18259	0.953072
									0.670773	1.02352	0.878313		5.9934	5.2987	8.28689		1.97482	2.00561	1.25856
									0.882945	0.66535	0.653605		2.60238	6.63863	16.87		1.41452	2.40397	1.48996
									0.894218	1.36113	0.704533		3.45	17.5731	3.60508		1.21198	1.512	1.60832
									0.677331	1.01515	0.720748		33.1252	3.14597	7.01692		1.6456	2.01292	2.07241
									0.711416	0.598305	0.864221		2.2572	15.6535	8.27324		1.88909	1.90843	1.40282
									0.83037	0.763746	0.84147		3.08396	11.7567	11.2344		1.28824	1.33051	1.23078
									0.971932	1.06183	0.852723		6.17947	19.9618	10.5947		1.32389	1.168	1.31137
									1.59623	0.805757	0.899511		39.7079	7.75401	3.97217		1.29608	1.55545	1.36816
									0.726969	1.07216	0.406369		36.0267	9.52804	8.35728		1.64589	1.30682	1.87533
									0.820167	0.730947	1.04852		7.25559	7.90415	7.76164		1.11419	1.26934	1.73183
									0.885172	0.672278	0.613984		6.28145	5.35752	17.6575		1.8127	1.13485	1.42823
									0.867019	0.625362	0.820959		17.0093	8.6391	6.3169		1.61845	1.74336	1.82185
									0.963053	0.654348	0.834653		3.84506	9.15957	2.96324		0.956644	1.17545	1.04328
									1.0628	0.691967	0.799935		1.91385	3.14571	9.00802		1.3827	1.18014	2.05334
									1.21867	0.789228	1.04018		6.3452	4.54466	3.74345		1.51556	1.9838	1.57232
									0.782084	0.925906	1.10035		42.5945	3.09214	11.3995		1.62707	1.39798	1.767
									0.829566	0.882022	0.82398		8.08786	6.7689	15.8138		1.70717	1.18835	1.75437
									0.950449	0.882181	0.746843		8.6803	4.88458	8.20406		1.39291	1.26867	1.53113
									0.784603	0.889029	0.884887		4.14527	2.56661	13.2924		1.50688	0.989396	1.53255
									0.790822	0.940754	0.749659		5.79802	6.82693	32.1326		1.46463	1.73039	1.35193
									0.749982	0.839641	0.777972		7.45346	3.63944	38.9561		1.16136	1.44635	1.37546
									0.950893	1.05564	0.807106		7.00408	3.50445	6.14884		1.3469	1.52686	1.41907
									0.6678	0.793565	0.674649		6.30118	17.4065	9.3027		1.54044	3.62187	1.40889
									0.730623	0.776135	0.797895		2.19507	6.32868	9.90483		1.31578	1.63453	1.39567
									0.925939	0.905167	1.06848		5.41017	5.7714	4.20085		1.37555	3.02209	1.3943
									0.958349	0.979637	0.655819		9.76086	8.03922	7.03579		1.40121	0.500211	1.27063
									0.824914	0.920607	0.800926		6.13076	3.93003	2.67982		1.58533	1.30896	1.60317
									0.721091	0.955916	0.803369		17.3907	7.43478	26.0962		1.38993	1.58825	1.49346
									1.13727	0.903342	1.024		5.63323	2.40325	10.6093		1.46279	2.08297	1.25055
									1.06795	0.745964	0.729113		12.9712	3.0334	3.11625		1.47445	1.59557	1.97878
									0.973617	0.863319	0.300784		3.74698	5.7119	7.44946		1.31988	1.3051	1.20342
									1.29847	1.3319	1.11978		3.62726	3.55729	12.0075		1.36446	1.31175	3.37432
									0.909431	0.586387	0.744664		7.29826	3.67586	11.5727		1.16612	1.70512	1.71759
									0.814924	0.918384	1.06871		3.14342	9.54538	3.95104		1.63314	1.52408	1.61424
									0.868017	0.896716	0.64806		1.07181	3.33302	13.6506		1.26704	1.02457	1.19172
									0.950142	1.09352	0.677726		10.2454	2.86791	5.2792		1.33177	1.88591	1.66181
									0.921672	0.894492	0.762422		5.46154	3.67288	7.43288		1.12517	1.48321	1.30038
									0.691183	0.769314	0.609436		8.3103	7.05005	25.4789		2.13501	1.71305	1.61492
									0.757448	0.844481	0.913639		14.7139	2.51611	3.75612		1.44777	1.2412	2.73326
									0.997206	0.793489	0.796303		10.6557	2.84245	25.1498		1.37968	4.0103	1.08203
									0.643772	0.897213	0.438739		11.3511	4.97479	2.94069		1.356	0.292075	1.38899
									0.581031	0.95342	0.960544		5.83205	3.32024	4.81405		2.87659	0.417408	2.01566
									0.861449	0.722425	0.858461		7.5121	5.01434	7.80372		1.01264	2.00664	1.31444
									0.931898	0.992862	1.07919		1.76779	20.929	20.9664		1.39934	1.57433	1.11512
									0.969267	1.06789	0.784774		5.05174	2.83249	8.6598		1.09844	1.41732	1.26306
									0.78623	1.18171	0.888504		1.71833	5.36479	7.73999		1.33779	1.54789	2.42577
									0.878275	0.687978	0.913509		4.45956	35.4602	4.31049		1.42215	2.0289	1.72173
									0.94324	0.807456	0.925571		5.56925	2.93158	5.84325		0.530803	1.24771	1.00515
									0.753301	1.13857	1.14153		3.1204	18.6029	5.82007		1.29376	1.52517	0.819689
									1.11673	0.581038	0.642003		7.02057	10.7514	5.79194		5.27588	1.25839	2.30195
									0.724323	1.65941	0.859944		10.6342	5.37679	7.43926		1.56974	1.26047	1.61105
									0.903316	0.740761	0.871832		12.3497	3.9387	5.11203		1.21497	1.36227	1.70942
									0.700399	0.958803	0.489167		26.7675	7.14502	2.86818		1.53252	1.33427	1.59639
									1.0152	0.811498	0.766506		2.89887	13.6624	6.17576		0.803408	2.73793	1.38256
									0.658071	0.895659	0.70991		19.1488	1.5809	11.5662		1.1937	1.26	1.28665
									0.792069	0.777725	0.678379		7.09056	2.56287	13.4288		1.88047	1.62955	0.870399
									0.921619	0.469479	0.78217		5.94315	5.63187	2.46284		0.772597	1.8327	1.61319
									0.854162	1.25297	0.791906		7.13398	11.494	6.34411		1.67396	1.68382	2.0754
									0.690502	0.759581	1.01468		53.3421	4.94796	5.98653		2.14289	1.33217	1.76362
									0.610168	0.67845	0.95975		3.74106	2.38206	13.7009		1.32395	1.49476	1.58273
									0.866638	0.862684	0.807239		37.4749	3.68283	7.0026		1.68931	3.24375	3.61192
									0.861364	1.6082	0.694977		3.47099	3.69616	6.6198		1.44026	1.93623	1.59631
									0.715388	1.04309	0.791194		46.699	10.3758	12.7563		1.40997	1.23099	1.1191
									0.595101	0.82637	1.02717		6.66969	5.10975	8.03389		1.26671	1.87796	3.75929
									0.816525	1.11877	0.719448		5.23093	3.06007	7.22893		1.41817	2.47804	2.47997
									0.825724	0.881747	0.934123		5.76248	6.50936	3.14451		1.30563	2.20167	1.31997
									1.03675	1.08901	0.720302		7.4676	6.58242	3.44375		1.21153	1.57725	1.54404
									0.825316	0.865056	0.976051		6.52661	7.15613	3.50959		1.31945	1.5883	1.89702
									1.12688	0.838426	0.751086		2.95244	4.77129	6.32904		1.27131	1.92291	1.2797
									0.868177	1.25659	0.855766		11.1613	4.97826	10.1412		1.59584	1.58903	1.51563
									0.933045	1.42038	0.929227		10.7587	6.34102	4.86367		1.77464	1.40263	1.08897
									0.880495	1.06217	1.14614		16.6689	2.5714	2.9614		0.976196	0.839603	1.15226
									0.983384	0.779097	0.758901		5.29608	3.98612	9.71932		1.34816	0.550037	1.01063
									0.853969	0.824992	0.571495		8.57135	5.82795	8.18		1.25418	2.07234	1.17115
									0.948396	0.671865	0.636438		7.80582	7.78262	9.80567		1.07514	1.70107	1.11192
									1.2214	0.8102	0.869027		8.30557	6.29816	21.0029		1.899	2.38507	1.23906
									1.05387	1.19149	0.945319		14.5461	3.688	6.85512		1.37076	1.40174	1.53501
									0.593449	0.947379	0.928923		6.47987	5.02389	35.7382		1.56481	1.66699	1.29625
									0.88811	0.93496	0.866251		6.8363	2.16407	2.88439		1.62812	1.46601	1.05458
									0.787146	0.750284	0.819802		3.7968	2.13286	6.53145		1.37687	1.41064	1.18592
									1.1078	0.695268	0.94554		5.73063	2.01309	24.585		1.06493	1.03955	1.75906
									0.688426	0.696086	0.893715		5.49569	4.55955	7.3875		1.16031	1.25392	1.61731
									1.0538	0.832502	1.08466		5.26992	5.02342	3.92601		1.58784	1.42338	1.59521
									0.549702	0.882314	0.707112		2.54407	7.51525	4.53427		1.30489	1.48273	1.17468
									1.33617	0.825982	0.821153		49.5839	20.9144	10.626		2.47348	1.19809	1.50855
									0.55092	0.770325	0.950249		3.32312	3.38707	4.77625		1.29767	1.45082	1.66334
									0.854596	0.957139	0.904012		5.19275	6.051	6.98645		1.19845	0.91322	1.38606
									1.01516	0.604051	1.01553		20.2051	2.27484	4.6887		1.38513	2.21019	1.56862
									0.663518	0.602512	0.843391		3.55291	3.07206	17.6471		1.29902	1.28973	1.1224
									0.610723	0.651793	0.969464		6.25413	6.93515	28.3034		2.12141	2.03931	1.18568
									0.975295	0.817686	1.08197		6.13732	3.51788	20.8154		1.25307	1.5838	1.27448
									1.05997	0.830922	1.13313		2.91003	3.2963	35.3142		2.27081	1.30371	1.18597
									0.923686	0.550818	0.883618		15.1482	7.45704	3.27059		2.37535	1.49041	1.42131
									0.857925	0.68686	1.10153		8.73269	6.0765	7.4921		1.26647	1.5677	0.958747
									0.518786	1.0261	1.10001		16.9228	1.54161	7.56183		1.38377	1.96046	1.3559
									0.986874	0.734879	0.709441		11.4588	6.44376	9.57859		1.40507	1.32406	1.13736
									0.477868	0.87522	1.00111		6.84156	1.94733	19.377		1.27285	1.24815	1.32071
									0.723053	0.853291	0.793471		12.0076	8.70072	7.72036		1.0631	1.44037	1.33958
									0.916949	0.721506	0.950341		6.51581	3.70946	9.48532		1.42065	1.29208	1.82906
									0.906924	0.578285	0.848683		2.1198	7.50834	11.1254		1.32772	1.41739	1.20631
									0.801453	0.979689	0.935022		2.30794	3.6302	6.59709		1.12123	1.33557	1.45445
									0.739914	0.87789	0.93057		7.79583	4.32875	10.1577		1.19756	1.36738	1.91364
									0.667479	0.899821	0.700268		7.20306	11.7443	6.99398		1.86691	1.34834	1.81026
									0.980602	0.813779	0.98286		2.52373	5.02528	50.269		1.66953	1.63923	1.5353
									0.728024	0.843585	0.738631		2.85079	5.0774	7.51978		1.26719	1.75885	2.15613
									0.840436	0.5862	0.624479		10.9411	4.70186	6.30169		1.43145	2.28212	1.42636
									0.901903	0.57617	0.799781		9.77969	6.20599	9.52351		1.47076	1.66072	1.26649
									1.07075	0.944395	0.837526		8.76301	32.0003	12.9982		1.54638	2.26415	1.17332
									1.01948	0.988834	0.822222		5.04176	8.80834	7.1717		1.22425	1.4262	1.50667
									0.872138	0.879902	0.73777		3.16264	11.1993	0.389755		1.40398	2.27656	1.42424
									1.04504	0.582762	0.848422		5.5301	17.4085	6.1585		1.13775	1.8671	1.41133
									0.711255	0.583134	0.9662		3.06577	6.73902	6.13067		1.1738	2.03545	1.61297
									0.823622	0.87015	0.650224		3.20247	8.64882	33.3723		1.01993	1.43506	1.22843
									1.19072	0.796806	1.07151		4.3723	5.62567	6.81878		1.25405	1.94498	1.23732
									0.86091	0.995777	0.953221		2.81912	4.20758	7.09408		1.32794	1.43174	1.34973
									0.700782	0.957914	0.705068		7.19785	5.84121	6.23513		1.71805	1.4126	1.66128
									0.641833	0.793139	0.996058		8.36363	24.6962	5.70581		1.21744	1.75234	1.52308
									0.765151	0.859193	0.646845		7.12061	6.05841	16.8254		1.30999	1.51383	1.64345
									0.837628	0.617817	0.905229		3.79051	5.68199	12.5693		1.05735	1.90213	1.4172
									0.803814	0.744453	0.663079		8.68874	3.94971	4.29222		1.52588	1.34739	1.38704
									1.12099	0.731681	0.826943		3.65044	5.03532	3.4336		1.50769	0.549456	1.53348
									1.24259	0.913407	0.811973		5.63044	5.15593	7.92447		1.433	1.36476	1.23635
									0.993435	0.665877	1.05541		8.79425	5.66125	28.0703		1.19614	1.72351	1.21088
									0.848027	1.2402	0.938785		6.58714	4.95904	7.07531		2.62458	1.42077	1.29376
									0.906143	0.498588	1.02719		5.63118	13.6105	45.0324		1.46957	1.56809	1.90976
									0.838674	0.848969	0.818373		7.32534	3.60275	7.46345		1.22714	9.86167	1.09869
									0.636383	1.16735	1.09273		4.34304	7.35351	10.3163		1.52044	2.18778	1.30519
									0.665507	0.721374	0.81502		3.08184	4.89747	7.19575		1.14585	1.64435	0.936191
									0.782168	0.755706	1.11723		24.4856	5.35359	5.71928		1.21665	1.60415	1.50315
									0.95074	0.901395	1.2381		6.21385	4.68656	8.42006		1.31706	1.42714	1.24668
									0.790015	0.808628	0.916997		25.7928	7.31319	8.29943		1.49621	1.61047	1.16104
									0.759999	0.824971	1.04892		6.66152	3.79715	7.31207		1.22729	1.36397	1.0995
									1.02384	0.530142	1.0106		5.86359	12.9172	18.6627		1.61263	1.40353	1.46306
									0.868665	0.304805	0.827731		0.851567	2.65204	7.10932		1.79394	1.01242	1.18944
									0.777379	1.07335	0.998661		5.82962	15.7188	4.68075		1.40543	1.64415	1.28674
									0.772529	0.560839	0.604039		10.3827	10.2786	19.5856		1.14122	1.49568	1.45636
									0.811177	0.384229	0.850162		11.9548	6.45492	7.63412		1.7871	1.67895	1.21574
									0.954165	0.965149	0.638341		4.59722	7.39828	8.30816		1.25643	1.37658	0.565593
									0.662294	0.252724	1.03088		6.89883	5.13682	4.80937		1.25254	1.4373	1.63128
									0.675445	0.663523	0.864914		5.69806	6.25378	8.70632		1.06964	1.71533	1.5796
									0.721944	0.87294	0.800329		7.00516	5.89748	6.77153		1.74435	2.46261	1.39024
									0.885895	0.891904	0.796038		5.87237	6.27955	2.1097		1.74868	1.78814	1.1648
									0.744308	0.791157	1.21301		6.01469	10.3992	21.4305		1.22421	1.2468	0.887085
									0.859576	0.781313	0.942697		11.8841	6.43873	57.361		1.09491	1.33723	0.742563
									0.551867	0.558159	0.85031		9.96069	7.37411	23.0355		1.39996	2.19032	0.849863
									0.913713	0.560294	0.726859		6.06143	5.97315	5.96268		1.15606	1.85962	1.51588
									0.967786	0.734872	0.8417		4.63451	2.34612	6.13396		1.31224	1.60933	0.671692
									0.715537	0.2225	1.26769		3.96853	7.21762	5.88681		1.27242	0.783401	0.974896
									0.689237	1.02234	1.20932		1.9402	6.41684	5.56169		1.26512	1.42497	1.11228
									0.761329	0.699735	1.11798		8.24332	7.32041	2.02547		1.63399	1.16495	2.18786
									0.861216	1.06879	1.20548		3.62268	5.63359	15.5534		1.36265	1.26662	1.50606
									0.700727	0.206407	1.10212		9.58211	4.4211	57.4163		1.30627	2.35917	2.89662
									0.958049	0.76996	0.865838		5.62994	8.96912	4.75444		1.50735	1.41219	1.34131
									0.642499	0.462338	1.07359		2.97168	8.81111	14.8945		1.68581	3.78663	0.774976
									0.731342	0.468055	0.903372		6.02887	4.46669	5.06425		1.3904	0.94913	1.98618
									0.61543	0.857999	1.14055		6.11123	6.05693	3.61235		1.57533	0.655801	1.29724
									0.975236	0.292959	0.857876		6.0209	3.93445	2.7543		1.43774	1.46078	2.1689
									1.0009	1.27559	1.06952		2.393	28.8311	7.35885		0.847682	1.37085	1.6518
									0.605017	1.05928	0.884139		11.6716	12.9846	8.28866		1.35136	2.05741	1.62271
									1.01571	0.810153	0.902657		3.03194	3.91422	10.6293		1.50049	1.33221	1.87779
									0.653899	0.956379	1.03002		11.0518	3.06006	3.34054		1.0654	0.82843	1.51616
									0.982522	1.38887	0.791398		3.65548	6.50032	9.09489		1.07039	1.33087	1.22298
									0.94095	1.00849	0.614339		5.4642	5.47841	10.8913		1.49856	0.634531	1.36311
									0.668944	1.06565	1.03133		9.62862	4.05626	9.67886		0.993886	1.28162	1.40258
									0.769624	0.786986	0.881603		6.5094	9.93135	7.15767		1.7995	1.15527	1.613
									0.82306	1.01748	0.887399		9.19723	4.74149	9.03534		2.3258	1.14806	1.50344
									0.841749	1.18983	0.913405		5.44917	2.25724	7.2165		1.1209	1.06571	1.70819
									0.65567	0.692036	0.59561		4.27868	9.09798	9.86078		1.70146	1.25541	1.59608
									0.800414	1.05378	1.00285		5.53676	3.75639	7.71368		1.2619	1.47853	1.50974
									1.02254	0.845007	0.673719		6.53684	10.1267	4.67747		1.04618	1.73573	1.30305
									0.766895	0.698873	1.17337		39.1388	2.56331	7.59558		1.70331	1.47844	1.68012
									0.732517	0.997558	0.894388		3.84995	5.34213	13.7413		0.843744	1.22328	1.27516
									0.760093	0.835305	1.05597		3.10036	2.53575	14.7023		2.19953	2.10506	1.20692
									0.602208	1.27533	1.06061		5.33568	2.72444	3.81576		1.41836	1.06288	1.48543
									0.794936	0.286505	1.42201		13.2115	4.42232	14.8985		1.36862	1.49598	1.20659
									0.939765	0.948001	0.889763		13.7044	6.78396	6.86852		1.53172	1.21382	1.64943
									0.700471	1.05579	0.984212		13.4222	7.53239	5.2295		1.3664	1.28354	1.72541
									1.13187	0.895642	1.03815		5.66556	23.6348	20.9901		1.01556	1.07576	1.27516
									0.870343	1.12823	0.968768		5.72809	8.1429	24.3397		1.46689	1.21292	1.66382
									0.778671	0.735718	0.892574		4.73088	5.8938	8.78608		0.966657	2.01747	2.33556
									0.717888	0.654747	0.964724		4.80643	5.0496	15.781		2.04297	1.20356	1.65396
									0.527415	0.92258	1.451		7.75336	6.78918	8.10386		1.50824	1.49185	1.46843
									0.727361	0.884291	1.34482		7.51512	13.2276	16.5184		0.753712	1.44139	1.28422
									0.719247	0.65183	1.08733		5.40217	19.0755	29.5022		1.00218	1.28828	1.57508
									0.730478	1.11796	0.909538		4.35512	5.37091	15.2143		1.81552	1.29547	1.65194
									0.952303	0.829405	0.993461		4.83228	14.068	6.3337		1.91679	1.10155	1.22294
									0.688673	0.921685	1.67541		6.51432	38.0819	6.27427		1.15681	1.35745	1.39709
									0.857445	0.92671	0.923463		6.69247	12.1476	5.00162		1.11214	1.6134	1.57254
									0.923607	0.993865	1.0383		9.41132	2.82472	9.77507		1.26727	2.84687	1.33808
									0.6591	0.709329	1.04826		6.45766	12.5721	7.77245		1.69393	1.42895	1.42916
									1.02882	0.897333	0.801253		4.19501	1.956	3.94221		1.04554	1.77514	2.47509
									0.782874	0.51796	0.991784		1.74122	3.23526	11.298		1.13642	3.11905	1.28577
									0.814677	0.736021	0.958313		9.42821	1.10786	12.1359		1.54483	1.67823	1.31356
									0.839043	1.02361	1.23729		1.53517	6.67295	5.64177		1.30683	1.63881	1.40971
									0.830308	0.857165	1.25492		6.76978	6.24515	2.86878		1.20501	1.60729	1.55794
									0.658223	0.812989	1.06436		1.7844	6.38661	3.74766		2.7808	1.50496	1.44791
									0.840483	0.606318	1.07216		9.61527	11.8493	1.71421		1.27002	1.20196	1.70003
									0.566058	0.709059	1.27388		5.0843	13.4901	10.5679		1.45073	1.83419	1.40977
									0.740147	1.04809	1.013		1.88631	35.6537	1.60827		0.672015	1.17129	1.51048
									0.679588	0.136291	0.926888		9.85382	2.01519	4.13203		1.97444	1.40368	1.32811
									0.789286	0.457774	1.09326		23.1069	3.08021	2.24117		0.611188	1.50131	1.26235
									0.83946	1.07108	0.745327		6.06681	2.23415	9.52695		1.47096	2.34253	3.41659
									0.530709	0.674286	0.988047		2.74022	8.73145	5.89564		1.35989	2.33901	1.49166
									0.767895	0.776546	0.911924		4.36147	8.07518	58.4147		1.36084	1.4227	1.3761
									0.659133	0.355595	1.0244		7.17573	10.8498	34.1309		1.27655	1.54905	1.241
									0.642924	1.07441	0.933041		17.9619	2.07254	7.72258		1.11447	1.87377	1.48557
									0.711913	1.2352	0.729478		3.28338	7.82341	3.29161		2.1694	1.61251	1.98718
									0.959675	1.23214	1.23065		7.69598	1.74888	7.84543		0.964665	1.93709	1.48621
									0.48028	0.547226	0.906461		15.7416	6.26596	1.90944		3.26325	2.05993	1.33858
									0.821572	0.781263	0.947348		5.86177	5.14388	46.2017		1.98357	1.73958	1.3181
									0.759556	0.478021	1.01675		4.2273	4.03228	5.77378		2.04306	2.23999	1.98949
									0.861349	0.820873	0.84073		6.11544	6.62914	9.74268		1.41286	1.65758	1.46103
									1.05694	1.10673	1.03381		2.54068	1.7671	6.96358		1.32061	1.42379	1.39255
									0.736338	0.919002	1.02658		22.1217	5.944	5.54253		3.16847	1.79524	1.24766
									0.988259	0.977914	0.952175		3.7417	7.87	6.24265		1.16093	3.67571	1.53535
									1.16528	0.567325	0.911043		3.94586	3.37967	5.35258		1.20425	1.47796	0.843028
									0.862491	1.26371	1.00941		4.18564	6.33397	6.77308		0.923755	1.93864	1.59515
									0.784028	0.937578	1.04994		6.85853	6.40966	1.88776		1.58522	1.45581	0.714465
									1.06665	0.934593	1.17464		4.46359	4.68604	12.5731		2.14184	1.09217	1.38583
									0.802206	0.984625	0.964387		11.2739	4.46224	7.09135		1.68145	1.44717	1.36476
									0.887485	0.973077	1.05239		12.9558	20.5951	6.86518		1.41985	1.50129	1.29695
									0.853462	0.836246	0.760767		4.91343	6.09898	7.92176		0.86107	1.74801	1.38729
									0.858806	0.551171	1.20904		4.48941	11.0553	38.9718		0.604064	1.51534	1.33835
									0.783995	0.878363	1.14391		12.436	7.90863	5.85737		1.18287	1.10688	1.27929
									0.770208	0.997367	1.00445		20.7655	2.21339	7.68529		1.1362	2.23876	1.36889
									0.529134	1.1655	0.991859		5.70496	8.66522	18.639		2.00509	1.14871	1.39457
									1.28567	0.890609	0.77305		5.57856	7.31173	17.5802		0.713179	1.24154	1.94637
									0.85687	0.732323	0.650193		7.45349	5.30574	7.86015		1.0788	1.65822	2.48301
									0.689181	0.968688	1.06788		1.8953	7.09998	4.07032		1.8427	1.13328	1.44375
									0.71573	0.56565	0.845167		3.68647	5.09436	20.1842		3.75395	1.32898	0.860326
									1.06818	0.858228	0.760166		8.58231	2.41436	9.04967		0.866014	1.45051	4.4836
									0.445789	0.95817	0.787159		6.7542	14.3577	6.24963		1.02193	1.38648	1.23292
									0.794846	3.18927	0.946512		9.41237	5.6482	17.2103		1.73106	1.24417	1.97238
									0.953527	0.513777	1.11068		5.81965	4.19814	9.34041		2.19185	1.76989	1.81464
									0.857214	1.05726	0.880425		0.72722	4.27738	2.31664		1.22147	0.909011	1.49657
									0.586995	0.689944	0.776738		8.20056	3.65732	7.59849		1.77953	2.49093	1.33164
									0.843325	1.00218	0.708841		8.95931	5.5481	8.14027		0.868235	2.40301	0.952487
									0.720291	0.749618	0.828173		4.69604	12.0713	2.65131		1.71305	1.01887	1.51031
									0.857577	0.732585	0.92376		8.67652	4.39687	15.0685		1.12061	0.764884	1.33677
									0.980499	0.642488	0.819391		6.46803	19.4415	2.80226		1.03092	1.67359	1.84169
									0.926341	0.85518	1.0539		25.5367	5.07121	3.35372		1.22423	1.92052	1.68523
									0.456557	3.60148	0.854329		5.55414	6.39647	13.4453		1.2181	1.44967	1.27117
									0.765643	0.48888	0.899274		2.88849	5.85479	2.45491		1.39214	1.93053	1.14361
									0.735019	2.38259	1.10495		3.11419	4.44501	5.67268		1.17824	3.63861	1.24079
									0.686798	0.664996	0.850794		4.30524	8.35642	5.54581		1.1459	1.73452	1.10381
									0.643996	0.640463	1.11961		4.04591	4.9704	3.42383		1.61782	1.25861	1.21022
									0.823252	0.846124	0.865955		4.57444	6.20606	2.17659		1.60668	0.784917	1.12267
									1.02358	0.69826	1.10784		6.93983	33.013	17.0056		1.40208	1.87047	1.46911
									0.889785	0.618362	0.756254		3.98924	6.88295	5.07834		1.28968	1.4769	1.39439
									0.843519	1.13413	1.10014		7.91587	4.10218	5.86395		1.37662	1.07179	1.27212
									0.756192	0.66994	0.897779		7.30582	25.7383	48.1829		1.77008	1.60257	1.12613
									0.785636	0.802506	0.270656		22.4343	4.86825	7.15479		1.42785	2.17901	1.32571
									0.80482	0.663645	0.918936		7.36346	4.84071	7.58177		1.45651	2.58019	1.38132
									0.724898	1.04175	1.0733		2.43867	6.01094	8.17686		1.57607	1.45301	1.42296
									0.752759	1.15459	0.746246		2.58996	4.87958	8.44327		1.4061	1.66273	1.55837
									0.759933	0.761729	0.96578		3.11127	8.23795	9.86142		2.34042	1.86815	1.05864
									0.787625	0.652495	0.825665		7.68433	2.82693	7.78118		1.02676	1.60378	1.45539
									0.777276	0.832898	1.13104		6.39102	7.55534	5.7624		1.32535	0.977892	1.46612
									0.815544	1.04942	1.08924		5.57537	7.17606	17.1248		1.082	1.73666	1.51727
									0.754407	0.611819	1.14107		10.5885	9.03503	18.246		1.15566	1.71269	1.45293
									0.739326	0.798196	0.888275		8.52675	10.0633	8.58149		0.596299	2.21565	1.38911
									0.599265	1.41579	0.687559		29.5319	11.2494	6.87046		1.56181	1.06271	1.27405
									0.947559	1.15904	1.20348		7.95442	5.53231	3.19102		1.44299	1.46067	1.20015
									0.873249	0.174346	0.698524		5.76168	8.72771	8.08967		1.583	1.34617	1.44637
									0.870769	0.523905	0.935553		7.55163	10.3078	3.63814		1.63844	1.14486	1.39271
									0.949018	0.706719	0.747573		6.50441	18.2282	2.73609		2.94633	1.40716	2.55824
									0.78907	1.2674	1.01196		9.79912	7.80037	14.5981		1.33679	1.25392	2.1436
									0.861691	0.78721	0.879		5.70744	11.8831	7.84539		1.38927	1.49219	1.46158
									0.899984	1.14922	0.825819		3.44661	14.5336	5.04992		1.19638	1.46033	1.54582
									0.752283	1.29022	1.05877		3.60366	14.1761	2.41903		1.65698	1.15214	1.14692
									1.08533	0.933815	0.87436		5.40215	11.9916	5.49242		1.70758	0.982568	2.04945
									0.61533	1.05233	0.942109		6.17546	6.49009	6.67266		1.24159	0.737437	2.93519
									0.920709	0.951611	0.847514		4.55666	9.28332	3.15001		1.63725	1.39656	1.84616
									1.12486	0.957642	0.944824		4.63217	5.72405	5.63833		0.96101	1.47749	1.52962
									0.733869	0.956838	0.834476		6.18857	9.69371	10.2843		1.0516	1.46598	1.11073
									1.00625	0.984531	1.09421		4.71758	4.41534	9.99216		2.22859	1.99802	1.23914
									0.804014	0.990469	0.803079		4.22014	9.85078	7.18454		1.39989	1.55385	1.35422
									1.00579	0.78017	1.06748		1.05623	9.78248	7.38576		1.94695	1.66025	1.10207
									0.822595	0.259847	1.16949		4.08466	8.57615	16.8284		1.40588	1.7167	0.445103
									0.660104	1.0098	0.895157		6.85245	6.13744	15.6086		0.618866	1.33997	1.35388
									0.689924	0.617614	1.0983		3.90592	12.2255	5.40281		0.856907	1.15139	1.37294
									0.966672	0.815491	1.03341		4.26322	16.2581	1.56501		1.32876	2.18653	0.723967
									0.812951	1.04672	1.03535		6.72793	3.38069	2.02653		2.35401	1.72024	1.48635
									0.802597	1.26977	0.811634		5.66138	7.05483	13.1562		1.25745	1.36174	0.855654
									0.68335	0.569237	0.584878		4.06217	7.47134	3.41953		1.91277	1.72167	1.30276
									0.78699	1.24129	0.777538		6.65754	3.15872	3.8462		1.25028	1.95868	0.758052
									1.00991	0.649204	0.937732		5.82061	5.10545	5.85397		3.51448	1.36182	1.27866
									0.803882	1.27898	0.936776		5.79951	9.49688	6.27954		1.41264	1.40222	1.45201
									0.830747	0.695219	0.965103		7.05457	2.93506	3.33704		1.61462	1.06841	1.53225
									1.06904	1.34646	1.18279		5.39112	2.44811	11.1456		1.02117	1.58998	1.20325
									0.486159	1.1105	1.11556		6.84371	3.86285	9.13772		1.4586	1.92963	1.66168
									0.853136	0.536516	0.948738		4.24368	4.47097	2.82823		1.36149	1.71812	1.12404
									0.88751	1.19918	1.01325		5.48556	10.1017	1.57272		1.76297	1.65576	1.5436
									0.713343	0.735815	0.859952		6.65909	5.51151	2.62005		0.697736	2.10853	3.12147
									1.02705	0.931223	1.06335		5.58072	1.96957	2.66782		1.44705	1.38426	1.2376
									0.813431	0.729182	0.69833		5.55337	4.65394	3.54131		1.33368	1.76015	1.27593
									1.04729	0.798949	0.818307		4.72031	10.5112	3.12057		1.68289	1.58981	1.62025
									0.864593	0.486225	0.887841		2.6568	6.70061	1.62322		1.60366	1.56262	0.851844
									0.659961	0.954714	0.989493		4.22491	2.41911	5.69202		1.15888	1.42811	2.43267
									0.755915	1.2092	0.98561		3.41643	8.47649	6.0339		1.3775	1.74907	1.71734
									1.01107	1.31404	0.822941		2.61028	4.32522	11.4673		1.25563	1.31281	1.39811
									0.977326	1.95136	0.869978		5.80745	1.9344	4.851		1.87885	3.24826	1.29169
									0.889044	1.28181	0.698305		3.05168	5.92953	6.08949		2.11105	1.6817	1.31572
									0.549946	1.29619	0.815654		6.13942	42.9785	11.9636		1.1662	1.69876	1.72735
									0.90344	0.425474	1.12384		5.85453	6.22034	8.12648		1.41492	1.24073	1.71241
									0.970591	0.929408	1.04203		6.09481	6.276	5.44317		2.05397	5.69446	0.744754
									0.747381	0.897277	1.05505		2.37774	2.536	9.3582		2.21715	1.05258	0.89977
									0.657519	0.532053	1.1421		4.62564	3.45782	5.96335		0.872928	1.95997	2.58912
									0.760094	0.886364	1.25293		4.39201	5.45892	6.22329		1.47529	1.26655	1.80936
									0.810351	0.47092	1.09588		4.12196	1.99701	7.13182		1.48765	1.64751	1.51565
									0.923313	1.26485	0.662679		5.65012	6.08143	3.47163		1.85644	1.39994	1.55753
									0.847543	0.980779	0.846303		6.23282	1.47878	6.56666		1.919	1.49263	1.46833
									0.955245	0.963823	0.657898		26.7311	5.2725	2.60225		1.29506	1.29566	1.46959
									0.862734	1.0296	0.813092		6.41222	3.4334	3.83734		1.57547	1.42032	5.35977
									0.70509	0.556043	0.910335		3.4448	6.72539	5.75003		1.37593	1.90744	1.19801
									0.979318	1.25482	0.903854		6.10249	2.0463	6.30668		1.65242	1.55584	1.17322
									1.12303	0.779744	0.767494		3.56143	5.72589	4.3003		0.548376	2.13167	1.01762
									0.983691	0.802912	1.03375		6.35879	7.00293	2.5429		1.41308	1.2449	1.21025
									1.49211	0.736106	1.21611		2.85399	4.88564	1.53405		2.31915	2.25788	1.67981
									0.919708	0.865852	0.773444		3.72897	18.4716	5.89616		0.524011	1.60298	1.1072
									0.926128	1.54518	0.943116		5.89093	5.19976	1.70084		1.1984	2.31266	1.35495
									0.929744	0.622512	0.876738		5.76444	6.90242	5.38826		1.39178	1.74238	1.20985
									0.973497	0.863473	0.883817		3.14817	5.34344	2.92183		1.42468	2.86145	1.08335
									0.563524	0.759111	0.91536		1.40307	11.3014	3.30103		1.66915	1.97266	1.43978
									0.961597	0.831602	0.752029		3.19593	5.56838	8.26331		1.90322	1.48761	1.19618
									0.869086	0.662139	1.20258		1.75186	5.25911	2.4887		1.36373	2.60018	1.15995
									0.697486	0.990437	0.947308		17.7773	5.71038	5.98888		1.83092	1.47218	1.06713
									0.925074	0.897219	0.832036		6.04464	10.7555	2.69308		1.58108	1.58199	1.54627
									0.990143	1.67161	1.11656		4.44296	6.77015	7.29667		1.15538	1.78365	1.26559
									0.917494	1.30234	0.860479		3.83824	6.43919	5.06218		1.59237	1.24918	1.55866
									0.949718	0.922963	0.869773		2.95709	3.1919	8.98246		1.25947	3.23325	1.98313
									0.826452	1.08217	0.798661		6.20417	5.87663	17.3599		1.24112	1.99931	1.19022
									0.754134	1.17958	0.792326		7.2786	8.63142	5.58941		1.47991	1.38225	1.26848
									0.882914	2.01013	0.708075		5.36366	5.76011	8.97126		1.59969	1.63198	1.29169
									0.909487	1.15993	0.689981		4.4857	2.60786	4.55782		1.33844	1.30851	1.21526
									1.00204	0.772192	0.848381		2.76295	8.90657	11.4136		1.64189	1.41273	1.20602
									0.798487	1.07526	0.864869		5.54667	8.3061	6.66059		1.24114	2.60756	1.30221
									0.69564	1.12525	0.860199		23.2377	4.50923	5.90813		2.05612	1.99823	1.4906
									0.632608	0.45913	1.07667		25.9523	5.37435	12.0422		1.77486	2.25753	1.68318
									0.91476	0.845589	1.10444		3.06744	5.93629	11.5564		2.3446	0.976314	1.2445
									0.779527	0.7862	0.86559		10.4354	24.4538	5.81316		1.3351	1.48657	1.67322
									0.866387	0.827777	0.889791		11.3351	2.33646	6.5782		1.52934	1.58958	1.00724
									0.653073	0.614254	0.86266		11.8343	5.3277	12.4684		1.56835	1.39482	1.5051
									0.934762	0.771977	0.924933		7.85169	2.75722	6.87848		1.44871	1.20317	1.26373
									0.812683	0.412185	0.717961		8.46187	5.19803	6.30974		2.32682	1.17779	2.07936
									0.498337	0.694462	0.905661		8.69372	9.04553	7.19549		1.13717	1.47619	1.75751
									0.790254	0.935231	0.731658		2.18228	6.45272	3.27899		1.61248	1.37368	1.0706
									0.721455	0.703043	0.690803		3.03363	2.46197	0.893719		1.40982	2.52446	1.22623
									0.856147	0.784222	0.859219		3.49908	7.68223	3.05826		1.30447	1.23451	1.47304
									0.955748	1.11427	0.757232		6.82862	3.41112	3.4146		1.12802	1.63388	0.931693
									0.749751	1.06078	0.903703		17.3526	5.52364	3.02997		1.4189	1.68755	1.2479
									0.905235	0.71647	1.25706		6.53953	4.12334	7.52172		1.19254	1.9796	1.06916
									0.925559	0.509474	0.649307		8.37434	5.99174	2.3567		1.5068	1.40253	0.685822
									1.06688	1.50209	1.06123		10.704	3.97084	3.12111		1.5705	1.24274	1.4008
									0.955874	0.514156	1.08871		1.6944	5.54141	4.13054		1.40528	1.8973	1.08647
									0.82614	1.12074	0.788649		10.6967	3.46154	3.13968		1.69489	1.48838	1.14281
									0.914669	1.46485	0.968776		1.88748	5.36584	3.09464		1.50397	1.53446	1.13066
									0.962328	0.726033	1.01499		20.1635	3.5647	3.885		1.17133	1.556	1.35681
									1.04067	0.825162	0.939257		7.91455	11.5029	7.4659		1.49864	1.75025	1.96863
									0.718885	0.850741	1.01282		20.227	5.66644	15.7501		1.26846	1.34742	1.65242
									0.940839	0.692809	0.677398		3.53931	3.29109	7.99332		0.954405	2.25207	1.42075
									0.790605	0.950538	0.742119		2.64622	5.58729	8.15082		2.03021	1.42633	1.49234
									1.03511	0.603797	1.33783		7.84642	8.43012	8.92155		1.14296	3.42291	1.68882
									0.953559	0.896632	0.544362		8.06965	5.82739	7.92155		1.76065	1.53843	1.34254
									0.936908	0.817563	1.04757		3.60046	2.80475	7.959		1.70676	1.30055	1.43491
									0.963094	0.640121	1.04555		8.40282	5.95204	5.6142		1.76784	1.84502	1.87273
									0.332945	0.861996	0.853569		4.1258	7.75096	5.62287		1.46915	1.33045	1.1513
									0.870784	0.738342	0.836199		5.00973	4.14898	3.2766		1.77412	1.32214	1.30668
									0.88737	0.879467	1.19896		8.7394	5.60096	11.2672		2.05538	2.01313	1.80181
									0.746193	0.830925	0.923756		9.65077	4.70526	8.24086		0.653597	1.20718	1.77035
									0.855543	1.21002	1.00183		3.59112	7.69396	1.94542		0.935191	1.0204	1.42772
									1.0726	1.81734	1.25854		10.3475	7.41527	26.4067		1.56585	1.27541	2.3786
									0.919919	0.85402	0.812982		7.62112	7.73779	3.03676		1.62432	1.31029	1.44364
									0.756167	0.853567	0.891425		0.606201	5.12783	7.74555		2.39234	1.49485	1.4549
									1.01162	0.919068	0.890909		6.92677	7.70776	5.15657		1.33784	1.73388	1.39849
									0.861104	1.04582	0.854079		7.67234	5.6895	4.64432		1.78404	1.19608	1.79396
									0.876874	0.871512	0.972128		0.882435	7.16879	2.40078		1.99606	1.6017	1.27359
									0.788852	0.78879	0.724481		5.43613	6.185	24.2596		1.62607	1.32048	1.50262
									1.06242	1.26571	0.770312		5.51153	13.5927	5.53807		1.72762	1.24006	1.66296
									0.951193	0.574955	0.940522		6.41832	2.58948	6.82183		0.676453	2.99504	1.73728
									0.233593	0.667375	1.18504		9.71114	7.28746	33.009		1.2842	0.776897	1.99427
									1.17527	1.45402	0.970662		5.72258	7.0699	6.71207		1.04323	0.975105	1.60661
									0.699599	0.826642	0.793537		11.4102	1.38065	6.46715		1.67549	1.12383	1.48418
									0.852748	0.735615	0.934279		4.00111	22.0887	31.9592		1.44731	1.24772	2.6977
									0.80409	1.013	1.07667		8.08021	23.0318	3.89873		1.39265	1.59921	1.60901
									0.969805	0.770219	1.05428		8.79132	2.44637	10.6237		0.775283	1.48585	1.32159
									0.876546	0.638766	0.784142		7.85106	27.0334	55.0174		0.88025	0.784014	1.98523
									0.343031	1.16144	0.82469		6.99851	6.1111	3.15672		1.89491	1.22967	1.90202
									0.590021	0.885671	0.671394		8.33109	8.07803	2.70355		0.703106	1.00368	1.65725
									0.45398	1.07628	1.03369		9.55003	2.96874	8.90725		2.0581	1.56273	1.38277
									1.0667	0.938415	0.617075		23.593	36.7018	6.62008		1.12941	1.55946	1.68822
									0.78367	0.466297	1.09333		10.8264	7.61299	2.4035		1.52231	1.40942	1.92796
									0.712369	1.23462	1.0851		5.56867	6.66667	2.32728		1.54927	1.47823	2.16239
									0.986694	0.995579	0.679633		8.06392	3.19965	6.50742		1.26196	1.49162	1.6447
									0.326792	0.823044	0.998293		2.62005	5.63224	6.95648		1.24369	0.956822	1.66053
									0.907667	0.961296	0.867127		2.15245	5.06039	5.09421		0.561363	1.23591	1.62776
									0.91036	0.828774	0.838389		3.55564	3.07449	19.6575		1.28915	1.35337	1.25723
									0.877357	0.896072	0.77464		14.3143	6.65005	22.3945		1.38853	1.20591	1.28736
									0.755316	0.869458	0.879107		5.63119	16.7271	9.96103		1.29729	1.67063	5.15087
									0.950411	0.955395	1.05114		9.25291	7.76842	5.91148		1.31672	1.01455	2.71458
									0.324117	1.14613	1.05911		2.47152	3.69676	11.3912		1.69838	1.25955	1.44761
									1.04466	0.835435	0.948926		24.535	12.2594	5.71691		1.71191	3.18917	1.35562
									0.81027	0.828897	1.03315		2.27299	7.53296	7.11447		1.6897	2.05852	1.46813
									0.840009	1.05046	0.847421		8.01686	19.4954	21.8207		1.68724	1.40288	1.60421
									1.20879	0.676	0.969615		5.71828	1.83053	8.82562		1.68659	1.43007	1.33694
									1.043	0.983286	1.07342		4.06642	3.47945	5.54457		1.83212	0.921029	1.42264
									0.935015	1.13119	0.827769		17.3163	4.62365	10.4453		1.14948	1.44258	1.10208
									1.02159	0.54327	1.10361		3.64744	4.81919	3.3218		0.626755	2.14292	1.43302
									0.968788	1.01618	1.02412		6.23785	5.01951	9.2473		2.62233	1.37833	1.55613
									0.904235	0.923423	0.914627		6.46456	0.824819	35.5465		1.56882	1.79989	1.40177
									1.11376	1.09757	0.779376		3.86513	7.71331	5.44589		1.33184	1.26833	1.03761
									0.892386	0.734177	0.838737		4.62753	6.97276	23.9334		1.47054	0.961641	1.33348
									0.684773	0.71764	0.780833		5.59826	5.23497	7.62641		1.54536	1.35411	1.47487
									0.682205	0.492359	1.00941		5.31636	7.6582	5.86781		1.36567	1.34207	0.818075
									0.737063	0.834303	0.871044		8.48064	34.5348	3.23171		0.8966	1.17129	1.54485
									0.87055	1.29012	0.77133		9.64611	7.91234	4.04824		1.64405	1.2882	2.50333
									0.759275	0.702055	0.869909		3.19337	6.91732	11.81		2.27618	1.43878	1.44165
									0.993785	0.501431	0.453137		7.76663	6.91105	41.3047		1.14687	1.01122	0.736949
									0.749179	1.14994	1.13528		3.53728	1.95641	4.71944		2.04461	0.955728	1.22074
									0.832808	0.949052	1.19207		6.32857	6.79758	16.3634		1.02494	1.51107	1.4679
									1.2234	0.73984	1.92176		7.1803	2.70853	3.44449		1.25191	1.52576	1.22473
									0.646068	0.925385	1.04557		7.98926	7.12794	6.19951		1.41959	1.29581	1.49387
									0.734479	1.0336	1.08417		7.65655	12.6802	6.73309		1.22917	2.09502	1.57389
									0.581818	1.13645	0.859242		7.5032	2.70791	6.37258		0.7694	1.43825	1.72814
									0.861375	0.737177	1.00103		7.45347	5.58067	5.26175		1.33396	1.43834	3.78787
									0.593016	0.954527	1.1632		13.709	2.01787	7.35523		1.128	1.56647	1.7336
									0.781885	0.813558	0.934955		5.89796	2.87538	5.31418		1.44309	1.32995	1.28064
									0.788684	0.750708	0.877326		6.67273	4.83342	6.04161		1.23144	1.10979	1.26702
									0.907346	0.793081	0.749962		2.35528	5.38235	6.66553		1.37804	1.35799	1.19168
									0.930453	0.570622	0.974717		10.2713	6.86423	6.37591		1.50339	1.24394	1.29584
									0.82247	0.936181	1.27563		6.07171	9.23162	5.38481		1.22133	2.06096	1.27799
									0.605723	0.685849	0.947753		2.65965	5.91524	6.51187		1.36172	0.863133	1.48005
									1.09014	0.966801	0.767961		7.70557	4.84114	7.06141		1.4612	1.61051	1.53251
									1.31301	0.943829	0.970292		6.33591	6.48828	6.26056		2.42044	1.70612	0.801143
									0.821711	0.858105	1.17249		6.58971	7.39033	2.73782		1.47153	1.36491	1.66504
									0.915937	0.60634	0.87484		3.65672	3.26253	8.96165		0.973693	2.00946	1.0075
									0.675613	1.11667	0.707893		5.93114	5.48186	4.18788		1.37	1.20791	1.18482
									0.716942	0.960826	0.810754		3.84131	5.22344	8.35294		1.36238	1.53581	1.2136
									0.58452	0.916687	0.815523		8.52459	7.57632	3.99691		1.32494	2.06096	1.81478
									0.911473	0.900656	1.01702		6.4204	7.22386	6.43388		1.1083	2.55308	1.4372
									0.905079	0.968565	1.19591		3.03966	4.11067	5.73826		2.82603	0.890901	1.12733
									0.972087	0.892327	0.534181		7.01492	14.8213	3.33645		1.42074	1.38025	1.09952
									0.76432	0.506008	0.956623		6.70589	14.2014	9.33926		2.08178	1.09327	2.20305
									0.652004	0.594042	0.76024		11.2276	6.36847	53.3986		1.33075	1.9862	1.82461
									0.79964	0.929451	0.911821		6.22801	5.96925	28.0689		1.47019	1.34621	1.54564
									0.677673	0.661189	0.686547		3.83439	9.84099	5.25503		1.34865	1.42655	0.916328
									0.557386	0.827365	0.627359		29.6263	1.54807	3.39925		1.38201	1.42618	1.07278
									0.675824	0.994292	1.08395		6.91927	1.92145	5.21045		1.57923	0.913235	1.46606
									0.793609	0.760826	1.06862		2.1507	8.30547	5.55247		1.5084	2.79743	1.23268
									1.10432	0.905072	1.09135		36.7362	14.4719	17.0046		1.33694	1.75336	1.51361
									0.696288	1.07953	0.927252		6.48609	6.50034	6.18115		1.57554	0.662572	1.59402
									0.922218	0.875171	0.862132		6.31467	6.48654	24.9065		1.58106	1.65807	1.41524
									0.75805	1.45826	0.987176		8.22286	3.95907	6.52034		0.957633	1.68149	1.38366
									0.856963	0.968129	0.925439		5.61666	6.01536	16.7496		1.44327	1.50187	1.52104
									0.607458	0.522619	0.576477		12.4264	14.3237	4.63869		0.481423	1.37024	1.17271
									0.733214	0.798444	1.43392		6.00577	9.17363	9.34617		3.10925	1.28739	1.89104
									1.83412	0.752844	0.768793		4.86722	3.32798	6.74454		1.95433	1.49427	1.28039
									0.979129	0.909617	0.839028		10.0155	6.5943	5.76126		0.941949	1.5089	0.966235
									0.931019	1.19397	0.899367		7.49423	4.26605	4.90289		0.703198	1.92795	1.33499
									1.07731	0.512037	0.813118		5.0239	6.69968	3.76714		2.94279	2.83922	1.19258
									0.955133	0.889148	1.03984		5.213	6.0405	8.08396		0.759711	1.83807	1.04853
									1.04035	0.65577	0.901483		3.92422	7.53853	5.34434		1.062	1.79895	1.75746
									0.848116	0.792434	1.13777		0.946989	8.10412	4.34343		1.94947	1.91913	1.66225
									0.520532	0.52859	1.01201		2.3926	3.70079	7.48915		1.61205	1.35251	1.56926
									0.774007	0.715351	1.00331		7.24222	6.72209	11.288		3.62791	1.70362	1.67922
									0.925708	1.09456	1.0173		5.68527	3.33452	9.63138		1.76236	1.32153	1.36192
									1.0949	0.756271	0.688307		5.64424	13.6816	5.59737		1.05935	1.41071	1.34341
									0.864956	1.20236	0.826983		8.49853	4.50165	9.89879		1.40481	1.63894	1.26926
									0.567439	0.989759	0.957299		7.82423	6.24701	10.5678		1.16495	1.52065	1.50308
									0.73972	0.654895	1.07388		7.25977	5.46926	7.70072		1.13767	1.53709	1.15414
									0.780652	0.704135	0.952373		2.35333	29.0014	2.95329		1.09213	1.60393	1.26371
									1.08267	1.3059	0.754992		4.34034	4.44406	3.59689		0.807735	1.579	1.70179
									0.969379	0.725218	0.805281		12.9567	4.67822	6.8051		0.987578	1.05223	1.73355
									0.726205	0.963315	0.587756		2.20447	5.57696	7.77665		0.575668	1.79775	0.940682
									0.912007	0.613889	1.07411		7.86623	5.99588	3.46085		0.709365	1.59607	2.05215
									0.954804	0.885183	0.819614		6.94433	2.88713	12.5781		1.18603	1.87303	1.52588
									0.877714	1.01654	1.00128		5.84071	9.95581	6.88258		1.34444	1.671	4.56436
									1.5992	0.725346	1.07474		9.17377	6.64898	5.24693		1.64366	1.61007	2.19459
									0.726989	0.73163	0.858852		20.1528	11.3397	10.9502		1.42106	0.910965	1.40953
									1.14985	1.04227	1.08273		8.76357	4.77671	11.4598		1.31151	1.87635	2.901
									0.864531	0.733188	1.20849		18.5073	9.5766	32.7134		1.45708	1.34474	2.01919
									0.908966	0.612195	0.89058		7.98006	4.31345	6.83531		1.2504	2.05462	1.56231
									0.860623	0.752724	1.0878		7.21672	6.48306	2.59498		1.12917	2.07358	1.51246
									1.13158	1.3212	0.732603		6.623	8.58111	5.77261		0.584309	1.27731	1.84261
									0.693692	0.668292	0.758344		5.92811	6.6134	10.5356		1.33855	1.38948	1.4613
									0.724388	0.809029	0.928798		7.78097	11.8504	9.63807		1.63705	1.44142	1.51077
									0.808841	1.35426	1.034		3.65363	56.5856	7.46191		1.26857	1.2773	1.36253
									0.852379	0.8161	0.486934		7.43069	3.89356	6.6071		1.54919	1.39728	0.749501
									0.800045	0.826704	0.713735		9.41468	6.69504	10.4123		2.28992	1.40367	4.80993
									0.654946	1.06709	0.900595		8.82169	6.62064	8.98562		1.32611	3.73643	1.49565
									0.501836	0.808589	0.936536		4.10646	6.03105	4.54951		1.95952	0.924949	1.15916
									0.934296	0.821412	1.12828		10.0146	6.64095	7.44884		1.24072	1.59453	1.17168
									0.954963	0.870499	0.843134		8.19636	2.88822	6.26046		1.87273	1.62577	1.51261
									0.935822	1.05028	0.580846		7.15454	11.7948	7.41304		1.2781	1.53625	1.42042
									0.814968	1.15813	0.625095		7.25592	7.81598	12.0306		1.31176	1.1842	1.36026
									0.885298	0.765386	0.903858		3.18155	3.87813	6.42391		1.45527	1.3943	1.52848
									0.790967	0.619421	0.599131		4.72905	3.13923	6.61085		1.48248	1.77286	1.31948
									0.964981	0.865265	1.01209		4.81929	3.84874	5.66976		1.26833	1.6364	1.95006
									0.88694	0.877301	1.11641		18.7257	3.61092	20.7869		1.82029	7.32384	1.68513
									0.70525	0.835564	0.830458		5.37997	5.55234	5.4278		1.20693	1.82715	1.12529
									0.743066	1.05954	1.07017		5.29143	2.22355	10.3573		2.04376	2.14601	1.41442
									0.815031	1.08139	1.31767		6.22143	22.0223	7.18595		1.40746	2.09936	1.23297
									0.92762	1.03447	1.03956		11.9039	5.98009	6.17906		1.17568	2.07387	1.33277
									0.547678	1.0303	0.940783		10.2241	5.61408	9.16675		0.830971	1.59418	1.45579
									0.902905	1.20087	0.567132		59.7122	5.27694	3.94459		1.25757	1.44583	1.31315
									0.688724	0.761425	1.14634		8.5333	2.40142	7.66107		1.10495	2.07148	3.29555
									1.25248	0.438882	0.832709		6.46083	5.32163	3.6004		1.57725	1.61242	1.10306
									0.80997	0.742962	0.843922		6.19997	5.56967	37.5156		1.02794	1.78373	2.8479
									0.609295	0.925745	0.848713		9.14005	5.81164	7.45227		1.40297	1.28901	1.55497
									0.590665	0.965009	1.07307		10.0604	5.33971	6.46545		1.29302	1.56292	1.61273
									1.46859	1.22773	0.795109		4.55835	22.319	9.03624		1.57897	0.786074	1.2617
									1.00211	1.59051	0.833228		13.1509	5.95121	2.80404		1.39834	0.728745	1.6639
									0.714244	1.01822	0.73468		16.077	10.3078	6.96059		1.55352	1.39052	1.41029
									0.78737	0.977958	1.16964		15.4159	5.48763	43.1429		1.62951	1.73466	1.77965
									1.00173	0.7583	0.902079		17.9886	5.58319	2.9855		2.11002	0.758469	1.22951
									0.815753	0.819048	0.809251		6.73881	9.45718	4.4111		1.25853	1.05654	1.97035
									0.825847	0.683944	1.07728		2.72929	7.01855	6.14889		1.34352	1.86441	0.838995
									0.513179	0.88185	0.857013		6.71198	5.61265	10.2444		1.29643	0.826211	4.23863
									0.794322	0.996553	0.606523		7.79554	10.5975	2.45831		1.1136	1.51886	1.44022
									0.827932	0.561268	0.951215		4.81829	7.9785	4.3665		1.08913	1.35517	2.51332
									0.710678	0.705074	1.07913		10.8263	2.6843	10.2061		1.05234	1.73378	2.66207
									1.00179	1.17666	1.03856		5.4466	3.76753	14.1211		1.55958	1.31336	1.60118
									0.558755	0.93386	0.789565		4.09448	5.78293	3.60986		1.25651	3.16557	0.915842
									0.661462	0.803349	0.89848		3.65941	8.25522	5.87612		1.89538	1.40894	1.52844
									0.784448	0.892975	1.11859		3.65418	5.88507	4.25214		1.26334	2.09847	1.38718
									0.82494	0.710477	0.832061		6.99266	2.05565	2.45688		0.80865	2.10781	1.53816
									0.774284	0.919619	0.849944		2.88606	6.24961	6.02043		1.10568	1.00729	1.44443
									0.889136	0.982943	0.968278		3.80958	3.75507	3.41124		1.19546	1.45954	1.29953
									0.938199	1.04676	1.13827		4.3242	2.0995	4.31988		1.37897	1.51715	1.91373
									0.758541	0.695324	0.988935		6.18847	1.08374	4.58712		1.56558	1.05059	1.22735
									0.866367	0.775233	0.827066		11.1876	2.16324	7.45244		1.34649	1.51312	3.27309
									0.749489	0.664013	1.07011		6.4771	9.63551	6.25768		1.27971	1.74449	1.21019
									0.905881	1.19759	0.975113		3.27178	11.969	3.26787		1.93539	2.64322	1.31692
									0.837829	0.78057	0.788046		6.29367	7.03832	5.62298		1.37626	0.764936	1.48958
									0.767488	0.792183	0.60208		53.3488	30.3401	10.6582		1.27803	1.62429	1.82335
									0.914449	1.18389	1.12443		5.80212	7.36366	2.67427		1.38791	1.75198	1.8151
									0.779653	0.898381	0.859256		6.39532	4.74289	7.29278		1.60552	1.85133	1.59666
									0.931639	1.22212	0.860489		6.40095	5.52216	12.3214		0.87327	1.8856	1.40373
									0.700667	1.31973	0.752031		5.51435	10.352	9.27502		1.21508	3.31785	1.17514
									0.979119	0.753484	1.15408		7.05643	5.63215	12.3843		1.29186	6.24843	2.00162
									0.650583	0.654217	0.832752		2.80516	5.48617	4.65279		1.18135	5.8553	1.25613
									1.00998	1.16668	1.08858		7.101	9.20365	5.03169		1.39284	1.95363	1.30531
									0.827756	0.980464	0.864616		4.17792	14.8842	5.60549		1.25113	1.54642	1.27322
									1.05663	0.711673	1.09118		6.68162	6.49576	16.3155		1.13116	3.63449	1.73205
									0.931272	1.02911	0.750006		3.13726	2.9947	2.55445		1.81049	1.24315	1.32244
									0.810695	0.939218	0.85135		8.1328	17.5151	10.9531		0.917995	3.00777	1.32068
									0.746055	0.647378	1.02261		2.2739	5.81939	5.75628		1.09768	0.877755	1.13118
									0.984504	1.01576	0.974343		6.31071	14.4017	8.13606		3.68369	1.42156	1.71468
									0.709984	1.03495	0.864664		6.51399	11.9983	16.3865		1.0484	3.62164	1.80068
									0.819502	0.854751	0.984922		6.2363	7.01517	6.2857		1.24574	1.0116	1.5303
									0.656839	0.803782	0.776174		6.1606	4.19565	1.35846		1.22291	1.38403	1.6764
									1.04018	0.94717	1.10306		7.13797	5.51498	7.36966		1.39304	3.59778	0.843776
									0.969801	0.940974	0.940728		6.32967	8.58734	7.77607		1.83972	0.836768	1.497
									0.738609	1.15959	0.883465		5.6908	5.64913	3.71966		1.33761	1.49464	1.45987
									0.664833	0.867006	0.89359		6.0403	14.5107	4.59743		1.39886	1.26217	1.65489
									0.764893	1.08545	1.05019		6.12769	7.49176	4.17796		1.20689	1.64272	1.84306
									0.868422	0.999393	0.846646		5.99573	9.2709	8.8298		1.40407	1.74697	1.38432
									0.693688	1.07793	0.922202		6.11816	7.73789	8.84649		1.47646	1.84867	1.49309
									0.949049	0.882273	1.16091		5.955	2.53026	9.22439		1.12745	0.89842	1.34673
									1.14552	0.922972	1.21668		6.48169	5.93294	6.59889		1.4421	1.41834	1.68501
									0.835097	0.619123	1.20459		6.60688	9.66678	13.3521		1.65317	1.90279	3.25474
									0.747293	0.462879	0.824685		6.44673	6.14299	8.74481		2.09465	1.73098	1.26816
									0.848131	0.933474	0.951124		5.34329	2.21299	3.90367		1.58974	0.751481	1.60761
									0.610279	0.73744	0.98393		6.77272	17.3437	6.21421		1.6219	3.36212	1.14446
									1.07183	0.614434	1.1315		5.13753	33.0628	14.0297		1.44421	1.34361	1.30034
									0.813686	0.949342	1.06101		3.27031	4.34819	7.31037		1.89845	2.12688	1.30192
									0.608053	1.08461	0.695442		5.79958	12.3822	5.51994		1.47973	0.89925	1.06259
									1.24669	1.10789	0.833918		5.70483	5.58918	5.52231		0.835874	2.21878	1.81699
									0.77015	1.09082	0.731133		5.94849	12.005	7.38902		1.58246	7.83474	1.71573
									0.824083	0.979584	0.941713		4.37258	3.83881	13.5378		1.37121	1.63536	1.4565
									0.700331	0.963318	0.453246		6.24672	1.82817	13.2868		0.706218	1.54421	1.59438
									0.960742	0.985609	0.661448		5.69562	1.55056	32.3584		0.892107	1.19325	1.47325
									0.984101	1.01402	0.973282		6.17336	4.39679	4.71211		1.41858	1.21713	1.31601
									0.808487	1.09126	0.827653		3.08416	6.35317	5.36508		1.52282	1.9486	1.59691
									0.505123	0.46631	0.724605		2.91391	11.5383	4.87874		1.39702	0.999195	1.35693
									0.98182	1.15056	0.668326		4.40476	2.20655	4.98636		1.33732	1.66031	1.26464
									1.01214	1.04397	0.961361		3.16154	2.70588	3.12767		1.74166	2.44487	1.34019
									0.620531	1.18679	1.10756		9.50426	4.53783	5.61083		0.700048	1.1129	0.915537
									0.961146	0.603811	0.911943		12.2522	6.22719	1.53152		1.31489	1.96954	1.762
									0.957209	1.00436	1.09876		11.8366	8.5576	4.40189		0.508649	1.38335	1.27351
									1.12624	1.01601	0.621201		3.222	6.23915	6.3014		0.963939	0.616919	0.726159
									0.672921	0.943234	0.839153		4.31032	6.97921	2.73844		1.56452	1.1212	1.06125
									0.766435	1.00192	0.71		5.92211	3.07907	6.74028		0.815041	1.22159	1.33766
									0.972515	0.775008	1.16652		6.20365	3.0951	2.99642		0.763636	2.61013	1.10802
									0.691823	0.931743	0.963278		7.05719	6.02674	2.45239		0.918299	1.22029	1.58102
									0.774941	1.07467	1.04528		4.09158	7.14361	5.06968		1.75334	1.03412	1.02588
									0.803976	1.06303	0.89336		6.72587	6.90588	6.27707		1.53834	1.87321	1.74736
									0.981051	1.14168	0.885184		10.7994	3.83304	35.2795		1.79112	1.34068	1.75015
									0.932894	0.932482	0.904608		5.79449	3.89542	6.82056		1.99729	0.829558	15.8228
									1.02863	0.960219	0.631984		6.29392	5.67369	2.924		1.28297	1.42018	1.30218
									0.76111	0.720126	0.861136		10.2252	6.51652	7.78868		1.03837	7.03433	0.879265
									0.8366	0.772646	1.15579		4.36505	20.5119	3.03018		1.4198	1.43232	1.22484
									1.03475	1.48607	0.493321		19.8245	3.25913	2.82913		0.803355	0.462578	3.58982
									0.915144	0.703274	0.717488		1.81274	3.385	2.7634		0.699219	1.78758	3.31745
									1.03578	0.900099	0.877202		3.04072	6.47863	12.5869		1.64419	1.6799	1.74033
									0.958916	0.825015	1.05017		1.71282	17.8029	2.85826		1.65089	1.56555	1.5698
									0.984578	1.07121	1.14692		2.43708	6.49936	4.00963		1.15436	1.45295	1.20995
									0.920928	0.750254	0.918373		11.3725	6.05832	16.9622		1.00096	1.55968	5.23171
									0.723841	1.10002	1.2319		1.96425	3.80478	5.67396		1.41386	2.13331	1.28824
									0.882953	0.865343	1.00781		7.80302	5.2799	3.79413		1.11406	1.43709	1.29421
									0.941468	1.24967	1.1574		3.03421	5.81021	7.65543		1.62874	1.4391	1.44239
									1.01431	0.93085	1.09424		1.66398	20.8148	7.52974		0.745877	1.22829	2.15484
									0.869652	0.855408	0.794652		9.82419	11.5826	3.82022		1.48201	2.56713	1.54019
									0.907243	0.642659	1.02933		8.16221	3.06845	23.8214		1.95552	1.23278	1.27272
									0.698051	0.759234	0.763189		1.45542	4.81236	11.9399		1.17581	1.30948	1.60785
									0.915904	0.828677	1.0039		2.91705	13.354	18.3622		1.43543	1.28648	0.297375
									0.949649	1.20785	1.07866		3.21225	5.80299	13.203		1.39156	1.17736	0.850166
									0.839144	0.467618	0.735785		8.80123	6.42554	5.68868		1.25795	1.38573	1.37879
									0.533955	1.06569	1.15738		5.45778	2.46393	12.1384		0.951202	1.38801	0.823692
									0.786021	1.07434	0.502305		3.76304	2.62932	8.47411		3.89351	3.40998	1.3564
									0.902838	1.09167	0.586321		6.32307	5.76934	6.31077		1.10744	0.745146	1.17202
									0.902141	0.908014	0.740379		2.35611	1.77878	8.50887		1.6776	1.12578	1.18781
									0.987058	0.708797	1.03498		5.06995	3.90902	8.01996		1.12041	3.54652	1.43527
									0.799406	1.01186	0.773911		11.1427	6.07354	3.99345		1.73045	1.22951	1.43476
									0.819861	0.560242	0.723629		9.19245	6.74875	16.7981		1.34857	2.01798	1.40701
									0.824357	0.575705	0.804748		8.34693	4.13765	9.03576		2.69357	1.15392	3.0135
									0.925591	0.902411	0.826962		9.93168	7.30056	5.83755		1.27996	1.59078	0.6675
									0.975923	0.998864	0.715306		2.98707	18.4319	6.24253		1.66516	1.87738	0.726002
									0.802088	0.852911	0.428759		16.0801	5.47767	8.42318		0.957252	1.26938	0.975303
									1.05545	0.740614	0.973322		5.28042	12.578	7.38163		1.92106	1.31104	1.31244
									0.841658	1.12165	0.799929		8.18505	5.40777	8.18855		1.19362	1.48268	1.21101
									1.09635	0.704581	1.16429		8.42745	5.62262	15.6578		2.72167	1.61903	1.86534
									0.622091	0.9628	0.801385		2.40725	7.45052	5.97801		0.775958	1.71075	1.0486
									0.853702	0.89427	0.627402		5.40336	3.99603	8.04136		2.0942	1.5323	1.74951
									0.990622	1.24484	0.887139		6.7426	6.0743	6.66565		1.97074	0.78705	1.34672
									0.822491	0.938901	0.999877		5.27639	4.0858	5.92336		1.11255	1.6892	0.953074
									0.828114	1.0901	0.521497		7.90225	6.76872	7.62926		2.40388	0.67429	1.62418
									0.898639	0.780947	0.882149		7.84156	5.03694	10.013		1.64178	1.60481	1.67446
									0.891491	0.735797	0.797932		11.8741	3.62109	28.0905		1.94332	1.24934	1.70879
									1.19363	0.793078	0.625187		8.96004	4.18103	3.64062		1.34166	1.32836	1.59884
									0.944353	0.336239	0.948645		4.06039	3.66862	7.60202		1.61823	1.46243	2.50365
									0.679514	0.772664	0.663929		6.85233	7.64422	2.1972		0.981153	1.51496	1.24947
									0.881857	1.03904	0.95788		5.85588	9.06273	5.66234		1.91027	1.36596	1.165
									0.784161	0.812043	0.724557		6.30176	9.54254	4.68901		1.40452	1.51752	1.52322
									0.731515	1.01191	0.598202		5.37802	20.8913	7.3009		1.81723	0.664366	1.45488
									0.738121	0.593066	0.662677		4.14498	20.4067	6.82692		1.81287	1.70709	1.61478
									0.888151	0.941313	1.08955		5.97199	56.2134	6.23244		1.04306	1.66229	1.53062
									1.14322	0.863688	0.945086		4.53768	8.43552	3.82809		1.36409	1.25736	0.579188
									0.982446	0.878206	0.435895		11.5325	38.8158	7.84508		1.73592	1.35606	1.36822
									0.760088	0.703428	0.765321		6.27111	3.7096	5.4176		1.68816	1.2719	0.863998
									0.462772	0.736924	0.953214		2.55833	3.43333	4.66937		0.963651	1.15362	2.0958
									0.866905	0.489815	0.614333		3.45165	11.2996	4.65842		1.34121	1.88755	0.83392
									0.731181	0.754838	1.1839		1.87839	3.29691	5.78928		1.86452	1.83501	1.41372
									0.845268	0.678183	0.926584		2.5608	4.5617	2.35833		1.06323	0.956357	1.81732
									0.660886	0.877982	0.563844		5.5039	6.06722	4.59754		1.45747	1.09872	1.65953
									0.58323	1.14908	0.864153		8.51503	3.04187	3.29039		1.46033	1.01997	1.28734
									0.88142	0.960863	0.780978		9.49351	3.06003	9.78831		1.4413	1.17275	1.63724
									0.715036	1.36878	0.523418		1.50391	8.98568	5.13287		1.61371	1.67702	0.842807
									0.617661	0.657996	1.3442		9.68942	7.03252	9.01531		1.45321	2.2966	1.89966
									0.833298	0.708612	0.603397		5.77287	30.2502	6.46602		1.28072	1.37106	1.22467
									0.778543	1.4058	0.857767		8.00163	25.0073	7.59921		1.61604	1.33173	0.828144
									0.904485	0.409777	1.18392		5.39577	7.0599	12.065		1.32585	1.09083	1.43734
									0.864238	1.05891	1.0023		2.50054	1.6131	6.10469		1.83708	1.22313	1.17433
									0.714562	0.821072	0.848179		6.75677	3.13489	5.95352		1.3212	2.29446	1.98332
									0.715357	0.632558	0.734228		3.93431	7.0652	6.41873		1.08063	2.50242	1.59225
									0.716248	0.720284	0.996461		5.88234	2.77935	16.6085		1.30587	1.74485	1.89534
									0.748765	0.754695	0.385757		20.024	2.38548	3.95939		1.33093	0.411	1.46644
									0.617188	1.28051	1.24839		5.39952	4.85028	3.84291		1.43117	7.73694	1.24831
									0.687382	0.98213	0.93021		32.2298	2.14934	10.4711		1.75499	0.707576	1.13213
									0.878871	0.886321	1.0081		3.00207	23.9121	6.06027		1.15499	1.39852	1.41833
									0.682589	0.78758	0.382147		4.31214	2.74556	6.61349		1.39903	1.20509	1.17706
									1.28865	0.873918	0.214621		2.39598	5.91981	5.59197		1.46232	1.32611	1.38687
									0.671846	1.14321	0.765798		6.00395	2.23261	6.46781		1.03827	1.39455	1.71058
									0.859467	0.571606	1.00498		5.67432	7.15297	7.42089		1.37406	1.27455	0.893007
									0.578949	1.0286	0.888442		4.11687	6.83347	8.15796		1.35255	1.54369	1.08538
									0.856449	0.715247	0.582889		3.75351	2.21623	9.00334		1.33115	1.77929	1.91712
									0.78653	1.03919	0.602953		4.75369	12.2898	9.20939		1.44565	1.50122	1.53479
									1.1679	0.866436	0.919689		4.19016	5.59408	4.09934		0.792652	1.33606	1.07458
									0.520539	0.681637	0.829985		10.156	16.8593	6.17535		2.02116	1.32375	1.25677
									0.486691	1.16079	0.618062		22.5478	3.50456	6.1938		0.715759	1.43844	1.39734
									0.55083	0.985627	0.883207		5.51555	4.4334	6.26533		1.26932	1.40402	1.90195
									1.05922	0.70298	0.825635		14.7661	6.51442	6.47936		0.774589	1.34352	1.49721
									0.836295	0.540111	1.09504		22.6558	7.74155	4.26636		1.49948	1.76937	0.829305
									0.802462	0.742666	0.982498		8.54785	16.0115	6.92433		1.18391	1.53525	1.55949
									1.07442	0.831026	0.44834		2.12306	4.89961	3.13358		1.28018	1.38635	1.52894
									0.937178	0.667383	0.798448		11.4232	7.58934	10.2799		1.19619	1.20958	1.31735
									0.897509	0.711165	0.902555		30.1537	4.63627	6.94011		1.20146	1.03145	1.43777
									0.704965	0.800906	0.711652		3.57618	6.43996	6.22283		0.8976	1.56693	1.95847
									0.96235	0.430104	0.697159		3.16411	7.17403	4.68608		1.2528	1.27463	2.00812
									0.549654	0.827948	0.652336		5.53199	5.49705	5.34615		1.49237	1.82906	1.80584
									0.82165	0.424083	1.05748		8.31969	3.01844	2.84783		1.25442	0.880565	1.45934
									0.85847	1.00506	0.58466		15.9478	6.53215	1.36962		1.54564	2.07572	1.60269
									0.780285	0.74278	1.06076		16.091	7.46762	5.89776		1.32061	1.42321	1.56461
									0.825446	0.510183	0.688219		2.86246	4.68666	6.84818		1.17528	1.4745	1.67059
									0.723484	0.918682	0.428039		3.91394	36.6157	12.3294		1.39251	0.863542	0.93222
									0.758399	0.860945	0.908926		7.12247	1.81477	9.4277		1.55265	1.88877	1.34092
									1.02147	0.715442	1.09836		7.25297	3.95367	6.00031		1.5611	2.0662	1.34531
									0.816227	0.805288	0.980143		2.35225	20.6759	4.86764		2.31922	1.61812	0.692599
									0.94188	0.771006	0.622382		4.28632	2.30437	7.42676		1.38216	1.55563	1.47194
									0.88737	1.34503	0.964805		5.08318	1.37788	12.0084		1.28598	1.3627	1.22536
									0.62236	1.07862	1.02067		12.7729	2.22662	8.3389		1.43374	1.06356	1.34352
									1.42036	0.635372	0.948181		5.56039	3.84523	7.37957		1.46346	1.20597	1.64253
									0.451771	1.34333	0.930817		9.248	3.16848	4.90262		1.5391	1.77395	1.3269
									0.749644	0.848754	0.934276		2.65833	7.58956	3.73255		1.37271	1.28066	1.18507
									0.72818	0.824894	1.12894		12.9286	15.7461	5.38331		1.66934	1.34091	1.47701
									0.544447	0.815189	1.20859		8.51995	17.278	4.81059		1.24092	1.22135	1.08892
									0.525105	0.616465	0.993255		9.32417	3.94541	12.8493		1.47188	1.20203	1.64316
									0.769419	0.531122	0.763743		5.92775	10.5189	7.50391		1.47861	1.3968	1.60125
									0.812182	0.947991	0.617769		18.9246	11.9359	4.0713		1.66228	0.448412	1.6105
									0.61246	1.10203	1.16684		8.58259	10.7545	2.36541		1.59074	2.53958	1.0031
									1.0593	0.831967	0.970362		9.36386	11.2438	2.31868		1.69752	1.84396	1.09884
									0.704388	0.426849	0.826071		19.484	11.7992	2.58145		1.48449	1.08356	1.53661
									1.04749	0.901636	1.63881		1.53037	3.97475	2.98371		1.53476	1.57893	1.45014
									0.520378	0.882766	0.55634		3.81751	11.4489	21.0491		1.04958	1.2	1.16948
									0.763692	0.972744	0.732889		6.08382	10.1017	2.83752		1.48313	1.36235	1.50493
									0.651444	0.253184	0.938438		9.61619	3.31939	3.2615		1.93906	1.62955	1.45045
									0.889459	0.538639	0.811513		3.96045	5.72964	10.5213		1.35504	1.44794	1.65528
									0.364626	0.646521	0.825124		6.48753	7.85509	4.25242		1.2361	1.23411	1.67151
									0.865858	0.693199	1.19213		1.17334	4.06684	9.93249		0.951816	2.01109	1.04965
									0.84926	0.877105	0.589791		8.02995	6.64752	2.42788		2.19801	1.28143	1.31935
									0.967047	1.09631	1.06602		16.3398	2.57423	3.04375		3.36019	1.39058	1.39378
									0.845134	0.694082	1.19658		7.6221	6.44584	5.94106		0.985528	1.70652	1.67783
									0.724199	0.669575	0.992384		6.31733	6.73987	6.61756		1.40331	1.44071	1.67123
									0.625407	0.810707	0.329899		4.44223	8.74991	6.81112		1.10998	1.43243	1.28826
									1.12551	0.609233	0.72874		2.76416	3.14448	6.45183		2.32945	2.68563	1.16505
									0.639577	0.807805	0.718068		6.4821	15.2384	6.25648		0.806627	2.46786	1.50174
									0.943852	0.698478	1.22972		4.99925	4.04335	2.78601		1.37324	3.97525	1.37502
									0.843408	0.833637	0.770376		8.55126	3.91178	2.17763		1.61681	1.81897	1.08745
									0.581413	0.926127	0.985698		4.14896	3.59778	7.88394		1.58795	2.85285	2.15555
									0.941573	0.889087	0.921217		3.92192	39.3126	11.0675		2.22381	1.48321	1.11024
									0.586123	0.778575	0.844282		2.52863	3.50232	30.1207		2.81454	1.48943	1.44081
									0.915422	0.940407	1.13141		2.26243	6.16929	7.68415		1.26979	1.35783	1.65527
									0.924164	1.16161	0.619375		2.72983	7.81611	41.7479		1.47697	1.24898	1.24445
									0.813803	0.865267	0.922107		4.37383	3.30442	7.27775		1.87561	1.35054	1.34173
									0.569272	2.84423	0.823699		5.4893	4.53782	10.3346		1.27628	1.42896	1.22436
									0.826243	0.517678	1.0585		15.2362	17.0289	6.94091		1.73815	1.52714	1.62697
									0.642338	0.662134	0.876619		13.9793	9.3868	3.02264		1.77749	2.26333	1.76055
									1.08133	0.58847	0.664145		2.71135	7.02272	4.52453		1.27612	1.73873	2.27085
									0.89842	0.94972	1.05981		13.2444	8.15632	10.3151		1.16655	2.76135	1.21201
									0.62253	0.838147	1.00788		6.42422	4.15703	6.28955		4.03936	1.15623	1.66581
									1.13789	1.16191	0.88783		3.79752	17.5761	7.69631		2.39649	9.37974	1.28697
									0.998398	0.799214	1.06454		13.7688	19.3325	7.75928		1.96257	2.53885	1.81943
									0.851879	0.892919	1.13502		6.68347	10.2305	7.7778		0.859025	2.85993	1.62482
									0.548719	0.825	1.08468		3.55661	6.63077	4.16299		1.21471	1.46085	1.14148
									0.817511	0.54271	1.305		2.05527	7.71369	8.86571		1.30023	1.98222	2.16618
									0.944284	1.00072	1.08855		9.13782	23.6126	3.25216		1.578	1.8436	1.5247
									1.03144	1.17814	1.15636		9.95448	6.1337	5.87212		4.38983	1.18791	1.60253
									1.05802	0.860247	1.03063		14.4348	7.03685	8.29896		1.48461	6.7974	1.054
									0.850736	0.697766	0.995349		10.0045	7.15848	6.05417		1.37376	1.84966	1.37469
									0.652009	0.821822	0.913893		5.10718	4.73013	8.61258		1.18691	3.11077	1.3758
									0.765155	0.84863	0.886533		4.1851	23.488	5.90246		2.32501	1.86565	1.39335
									0.835875	1.07147	0.941437		3.6973	4.20975	7.5479		1.54676	1.67191	1.65048
									1.05818	0.918028	1.20362		10.831	7.98977	9.6548		1.48443	1.98898	1.29886
									0.588535	0.527313	1.1107		17.1701	6.3168	4.41972		3.57919	1.56288	1.52925
									0.731481	0.936948	0.777798		10.7664	20.7468	1.90831		1.426	1.50013	1.56499
									0.945038	1.08528	1.24631		6.72199	31.3146	11.8343		1.24104	0.935045	1.34443
									1.05638	0.811765	0.940906		2.3205	10.3318	5.89086		1.24594	1.02602	1.4745
									0.496437	0.836195	0.969301		2.30409	6.73938	6.43184		1.74237	1.67206	1.21556
									0.94823	1.16324	1.52805		10.8205	4.11069	1.58975		1.08581	1.39476	1.96004
									0.911168	0.763039	0.880547		4.12569	6.98777	8.31875		1.77861	1.54158	1.16702
									0.635073	0.827443	0.891245		7.10517	2.254	5.42351		1.221	3.33522	1.33279
									1.1221	0.757276	0.986557		2.57186	6.05703	53.6592		1.11679	1.77995	1.59034
									0.845164	1.06269	0.761939		7.12545	7.19374	7.09308		1.31162	1.68235	1.55307
									0.83058	1.11539	0.814442		1.95393	15.6439	7.19483		1.6002	1.43217	1.40468
									1.67854	1.33601	0.612812		1.65688	4.76627	2.33192		0.567358	3.82471	1.65742
									0.894414	0.863322	0.955202		10.9445	3.00103	5.96082		2.36743	1.33822	1.43124
									0.772161	0.967066	1.41528		4.36996	7.31418	9.03035		1.41303	1.29208	1.53868
									0.596523	0.553953	0.975917		2.40501	2.65834	51.7885		1.45402	1.59314	1.4169
									0.640384	0.762359	1.12942		12.8022	11.1123	19.0985		1.20102	1.60413	1.15898
									0.668917	0.985734	1.04586		14.3511	7.64152	5.55508		1.33647	1.69338	2.35715
									0.856185	0.722602	1.12447		5.72796	11.3924	3.32421		1.13573	1.29557	1.47708
									1.08023	1.0549	1.11749		17.1188	9.00293	4.40258		1.47515	1.40043	1.39021
									0.83872	0.925463	0.878689		3.55545	10.4814	6.03129		0.700648	0.684604	1.2534
									0.681703	0.933874	0.795283		4.36598	8.14359	19.3259		1.35137	0.84766	1.32156
									0.993751	0.891902	0.5961		12.7549	3.96192	5.81226		0.871437	1.40562	1.36458
									0.833716	1.19362	0.817425		3.15187	9.24612	3.54279		1.08215	1.84719	1.25373
									0.860182	0.888057	0.910594		13.3814	11.6271	3.75248		1.70144	1.26172	1.70085
									0.865047	0.885229	0.808284		5.89363	21.2531	4.72415		1.37617	2.0531	2.16625
									0.751717	0.771101	1.07313		13.4179	9.35924	4.03773		0.974871	0.779888	0.955919
									1.02163	0.909262	1.12108		6.82295	2.58515	6.37621		1.19522	1.45338	1.47739
									0.737592	0.974818	0.871432		6.14666	22.9027	5.86158		1.38589	1.29538	1.08535
									0.732337	0.521277	1.50817		9.05035	7.67312	5.52166		1.3086	1.84267	1.92835
									0.830539	0.809617	0.913827		13.9206	18.8106	6.01403		1.06052	2.05577	1.51098
									0.662164	1.02135	0.863957		6.616	8.68968	5.12524		1.26345	1.61907	1.358
									1.04305	0.722371	1.08938		6.16751	7.74388	6.10516		1.86214	2.09177	1.29174
									1.38941	1.20646	0.797543		6.47063	8.73669	1.96181		1.36924	1.78737	1.85692
									0.888267	0.616153	1.31037		7.08049	39.6689	3.61666		1.28309	0.659362	1.37554
									0.753284	1.22174	1.22731		6.7215	5.12445	5.723		1.8604	1.06759	1.0861
									0.768711	0.871015	1.10894		5.15706	7.79771	15.0448		2.0408	0.920826	1.04919
									0.78401	0.627169	0.801395		7.09145	8.9452	5.03403		1.37237	0.673927	1.01434
									1.01029	0.996299	1.06608		4.86537	6.20138	17.1481		1.21704	1.4211	1.39748
									1.08292	0.805961	1.4612		4.93292	8.76192	6.44579		11.6823	1.1437	1.29002
									0.351917	0.765692	0.662337		6.35771	7.57977	6.23906		2.01354	1.27919	1.23687
									0.93227	0.802151	0.516486		5.03903	5.16012	7.19999		1.50897	2.10189	1.19936
									1.11865	0.967767	0.756002		5.61192	12.3892	6.50755		1.47164	1.2811	1.61365
									0.959201	1.02678	0.717672		6.53543	5.03119	10.5517		1.16602	1.30243	1.49997
									1.0503	0.961176	1.00369		8.62034	16.3672	7.67946		0.576451	1.30111	1.50763
									1.04548	0.731255	1.32131		7.59384	15.6384	8.03089		1.55657	1.51624	1.23079
									1.06166	0.644853	1.18071		6.49244	44.8826	7.03219		1.26398	1.17758	1.51804
									0.925916	0.977864	0.985568		4.67171	51.5434	6.62246		1.83705	0.65241	1.04738
									0.994436	0.934581	0.572761		5.92338	10.4757	5.05035		1.40694	1.42922	1.2488
									0.760854	1.00697	0.601328		7.34118	4.18909	29.5495		1.18391	1.31755	1.36149
									0.657965	0.440706	0.742663		6.88125	3.91761	9.67659		1.31761	1.44926	1.56966
									0.985342	1.24046	0.739108		10.3349	10.9387	3.33258		1.32984	1.19835	1.05809
									0.980555	0.697299	0.634243		6.02401	6.56273	10.5197		2.32587	0.843715	1.47074
									0.959722	0.999472	0.815407		5.91395	4.40944	15.6333		1.07461	1.33476	1.40043
									0.683409	0.668251	0.479031		21.7276	6.1734	8.43216		1.82167	1.2763	1.31666
									0.906136	0.90545	0.970133		8.7524	6.18703	6.22605		1.23106	1.83864	1.4065
									0.494138	0.692735	0.882842		4.62253	22.1746	3.3728		0.908186	0.956332	1.95054
									0.914854	0.876694	0.847679		6.83887	10.0531	6.09229		1.15317	1.04747	1.44593
									1.1412	0.717528	1.05425		6.16176	26.5625	31.2969		1.45663	1.34973	1.77762
									0.962061	1.05062	0.732721		5.36492	6.598	3.61664		0.714424	0.690001	1.31418
									1.06388	1.08288	0.786539		5.12507	7.03953	11.3539		1.4062	1.54671	5.3648
									0.841885	0.873575	1.36667		6.84907	6.4392	4.28397		1.67299	1.06051	0.982031
									0.956213	0.780637	0.919897		3.51546	4.65021	7.29836		1.27554	0.815712	1.57608
									0.8908	0.755462	1.01063		2.72885	25.392	16.5118		1.50827	1.60673	3.00118
									0.948251	0.551655	1.04729		4.58777	6.25238	5.00281		1.77858	1.19975	1.55613
									0.992087	0.602046	1.01638		8.64545	6.5558	7.01077		1.4893	1.35019	1.87594
									0.945934	1.00584	0.713254		5.65154	6.76502	35.0984		1.4159	0.541117	1.31382
									0.970537	0.881653	0.63661		11.2736	4.03774	3.77476		1.81831	1.55771	1.14367
									1.17382	0.842373	0.728678		6.63203	6.54071	5.07738		8.27723	0.846015	1.31846
									1.138	0.730291	0.85367		6.79205	16.4235	6.92441		1.3415	1.77314	1.3827
									0.846857	0.85339	0.69661		6.18866	4.16262	3.14297		1.4697	1.95005	1.78178
									0.750169	0.939063	0.720393		8.93961	4.87042	6.43416		1.71958	1.30501	1.44114
									0.850331	0.619801	1.31212		4.61101	7.32891	36.5896		1.62438	1.66706	1.19594
									0.608972	0.963946	0.787352		5.7267	15.7345	3.18179		1.20362	1.50306	1.5377
									0.863094	0.483075	0.937095		5.62145	7.75934	7.52409		1.42897	1.51251	1.3229
									0.927825	0.909259	0.927981		22.0567	7.35147	9.59029		1.34936	1.20699	1.32524
									0.602808	1.03678	0.783028		5.54541	65.0254	8.58072		1.7464	1.41478	1.04945
									1.20906	0.718904	0.740126		5.70975	11.1822	6.97581		1.45158	1.25956	1.49627
									0.772077	0.549104	0.775146		7.53973	61.1062	6.25325		7.41237	1.01799	1.17514
									0.734996	0.956056	0.775598		9.7016	5.53564	5.72563		1.61081	1.40426	1.64246
									0.942513	0.527618	0.730717		5.83644	6.02221	2.87637		1.08999	1.62423	0.473967
									1.12981	1.03905	0.794577		6.75638	6.26844	7.61076		1.7141	1.08106	1.85922
									0.952206	1.05306	0.999658		1.98632	9.91156	21.183		1.74859	2.21724	0.73159
									0.672075	0.949522	0.961134		5.56328	15.8285	3.00685		1.23908	0.949402	1.43956
									0.84067	0.957746	1.27526		8.31317	7.75948	2.25852		1.30549	1.33049	1.61683
									0.910924	0.906369	1.00201		6.54569	11.9459	7.22839		1.39481	1.20878	1.58845
									0.951404	0.47566	0.773283		6.358	8.70341	6.23748		1.36306	1.63451	2.66677
									0.953779	0.772856	0.86092		5.9798	10.7274	6.33516		1.22546	2.22756	1.56363
									1.04851	0.934586	1.14502		4.15573	8.28426	6.11595		1.62779	1.76383	1.70611
									0.85792	0.819613	0.96286		9.46677	7.75392	4.41484		1.61155	1.45119	1.50234
									0.949112	1.07268	1.05913		5.6648	6.61649	4.3433		1.4107	1.14826	2.09406
									0.815451	0.969545	0.900839		3.22403	29.2049	2.85771		1.03593	2.32846	1.25741
									0.817939	0.70213	0.839857		7.45645	44.3306	4.38729		1.92082	1.51604	1.32914
									0.741583	1.0107	0.72125		8.02357	11.6622	9.46955		1.42231	1.11693	1.82804
									0.762001	0.3814	0.941613		10.8374	3.65528	7.38209		0.838585	1.35744	0.808712
									0.557525	0.920764	1.16716		28.7732	6.37618	6.49322		0.75612	1.45565	1.34267
									1.23686	0.931808	0.820962		9.62425	5.80692	9.22656		1.24141	2.00429	1.53475
									1.01789	0.816991	0.68134		4.91428	6.34644	2.81263		1.14524	1.44415	2.52613
									0.916646	0.632231	1.22539		17.6196	5.72763	5.84568		1.40682	1.25768	1.9363
									1.13763	0.624359	0.803182		7.26713	7.21133	5.10823		1.47249	1.84973	1.55935
									1.30909	1.05613	0.96426		3.06905	5.80045	7.4397		1.36199	1.36375	1.43518
									0.700957	0.935478	0.999765		38.8055	50.3985	14.665		1.97755	1.44924	1.83225
									0.75557	1.1008	0.9957		1.3455	7.74917	15.3823		1.94886	2.06673	1.48508
									0.783456	1.10608	0.92712		4.40189	8.4323	2.64475		1.63459	1.19719	1.4138
									1.00153	1.01795	0.725346		1.91671	6.72427	5.99973		0.779678	1.69847	1.5497
									0.729048	0.558492	0.88918		10.7175	3.42012	6.49847		1.55873	1.28069	1.40917
									0.9517	1.02447	0.679066		2.11615	7.36749	2.48405		1.49874	1.4617	1.56415
									0.85707	0.703498	1.28514		7.23849	15.5315	7.20797		1.20395	1.29174	3.63947
									0.555936	0.657372	0.835524		9.57917	7.42149	3.20378		2.04966	0.890015	1.95321
									0.992761	0.548124	0.844373		7.65719	8.39948	15.253		1.72139	2.1018	1.52175
									0.801442	0.962681	0.969335		4.80976	6.95784	9.29949		1.2834	1.3866	1.58272
									0.879937	1.06328	0.866816		6.7388	9.85421	4.94126		1.68761	1.15936	0.992828
									0.739697	0.700457	0.726279		3.59027	5.95578	6.12713		1.73687	1.48303	1.45883
									1.20247	0.52308	0.677206		5.11117	3.8436	6.06083		1.37767	1.29136	1.4565
									1.12583	0.837014	0.630345		3.13111	9.70485	5.83246		1.54149	0.894699	1.31195
									1.04186	0.726994	0.854067		5.35778	4.1216	5.8818		1.16593	1.74211	1.20531
									1.17175	1.24162	0.909216		38.1278	7.54176	51.0906		1.5865	1.23197	1.17691
									0.507163	0.961006	0.669367		10.5653	10.3454	0.339936		1.42827	1.44081	1.61137
									1.27413	0.839489	0.891125		4.89485	7.38845	6.04508		1.33318	1.29317	1.20122
									0.582336	0.939945	1.15932		24.7345	19.5877	6.09976		1.67821	1.41747	1.29443
									0.76384	1.03016	1.07484		2.41701	4.33119	3.75762		1.95996	1.66051	0.703217
									1.1537	0.423387	1.03742		33.5425	17.5642	9.50698		1.64159	1.38612	1.33239
									0.720764	0.796429	0.827471		3.01227	22.7724	1.82085		0.913252	1.34289	1.84021
									0.781445	0.912468	0.817196		14.6862	10.9191	4.76022		0.858625	1.31512	1.41694
									1.19227	0.81797	4.93479		5.77274	4.70512	6.31525		1.30355	1.43187	1.22142
									0.697829	0.842652	0.784014		2.70392	3.43095	6.95219		1.26172	1.55166	1.43294
									0.473873	0.624704	1.14407		1.94885	4.88288	9.50357		1.43952	1.22906	1.29184
									0.981709	0.938518	0.884618		16.4134	3.90733	6.04814		1.30248	1.28439	1.14799
									0.89083	1.14119	0.967094		36.2242	4.71996	4.99531		3.85224	1.7249	1.71076
									0.936771	0.897871	1.0658		14.201	7.7065	7.322		1.06386	1.38811	3.21019
									0.530943	1.39783	1.12872		4.16098	6.03287	5.92483		1.32884	1.15403	1.13709
									0.916638	0.518327	1.00464		13.262	4.62851	10.8295		2.05443	1.40502	1.04717
									0.890182	0.591751	0.582675		2.62703	5.81815	6.05051		1.23186	1.53334	1.62248
									0.547398	0.995742	0.831487		5.58671	6.17063	6.78273		1.38578	1.34858	1.4378
									0.975758	0.952711	0.928685		5.54489	5.12311	17.1418		1.56605	0.896807	1.32055
									0.94603	0.934938	0.595494		5.40346	6.05547	6.99397		1.96634	1.29351	1.40271
									1.41371	0.934124	0.787338		6.20815	3.61825	6.35119		1.20642	1.03252	1.9049
									1.14914	0.771354	0.573771		5.76209	6.39607	9.51582		1.45804	1.32687	1.43068
									0.796187	0.479537	0.649642		16.3923	20.4344	2.84045		1.10166	0.958953	1.81203
									0.960052	0.62578	0.747967		5.85636	8.76612	4.64603		1.32835	1.34756	1.46786
									1.0787	0.990617	0.95336		4.80412	5.24969	2.79438		1.59335	1.76938	1.29261
									0.719447	0.994757	0.715446		11.5178	7.95864	4.47546		1.19713	1.41819	1.0495
									0.842836	0.921756	0.689646		5.30222	2.51254	8.14418		1.14226	1.42672	1.36985
									0.740338	0.954994	0.473117		5.50122	9.41496	10.7804		1.58501	1.68559	5.78191
									1.09373	2.39413	0.925971		8.32425	10.1549	2.0902		2.0725	1.10776	1.52153
									0.924822	0.7243	0.711174		5.19265	12.0449	9.87945		1.3436	1.25054	1.11543
									0.870771	0.926367	0.680261		7.7506	3.99212	2.82288		1.25418	1.44658	1.24634
									0.613267	0.395677	0.694876		7.26074	16.0755	21.1117		1.35156	1.67913	1.74314
									1.49747	0.85371	0.952802		4.42817	5.93219	6.49269		2.13284	1.37482	0.975514
									0.57618	1.02812	0.870674		5.34108	10.5332	7.41142		1.23979	1.42396	1.3082
									1.28675	0.684404	0.398089		8.78762	9.33741	2.60475		1.4923	1.39499	2.77794
									0.890436	0.798632	0.604344		5.70267	3.92746	7.65885		1.41991	1.14872	0.27095
									0.891751	1.06613	0.36075		5.56508	3.99846	4.92789		3.99835	2.4904	1.45486
									0.925079	0.967129	0.838129		6.74663	4.72206	5.53511		1.59103	1.43077	1.14302
									0.823927	1.00634	0.741982		3.96366	4.97824	5.93668		1.67546	1.11426	1.17238
									0.910578	0.868174	0.878		4.47535	4.0414	1.18645		2.29042	1.3079	1.51705
									1.08649	1.32042	0.468279		2.98695	5.62621	2.74455		1.57907	2.02725	1.11962
									1.0115	0.981766	0.807994		6.14251	5.53779	4.6509		1.22587	1.05458	1.1869
									0.655225	0.565536	0.723858		5.97684	6.26579	5.38619		1.18904	1.58057	1.18073
									0.85702	1.07979	0.655201		4.48976	3.04748	8.00618		1.46161	1.38619	0.814034
									0.862123	0.986452	0.741877		5.56237	5.44052	9.71783		1.59448	1.38485	1.08988
									0.63959	0.63606	1.08747		5.50519	3.2038	9.82447		1.68887	1.30575	1.5384
									1.11577	0.850137	1.3847		5.40876	14.8202	4.9214		1.46724	1.25626	1.08385
									0.804322	0.855356	0.237387		2.27391	37.4878	10.7614		1.38281	1.00231	0.988917
									0.756984	0.580477	1.22181		5.56732	32.7804	4.97383		1.37289	1.23432	0.699792
									0.568246	1.13125	0.683417		5.88147	17.4963	1.62575		1.38412	1.91452	1.71141
									0.805716	1.09783	0.938731		6.05678	12.9868	2.36069		1.98304	1.12105	1.17638
									0.902393	0.884909	0.352324		4.89846	15.5304	10.7098		1.72889	1.62594	1.5941
									0.461964	0.854718	0.622207		12.7791	31.296	10.0196		1.31471	1.28758	1.39966
									1.0811	0.479364	1.11362		30.2951	11.5328	9.36839		1.24755	1.5654	0.924232
									0.932873	0.918741	0.521905		4.70942	14.4065	7.91888		1.02957	1.04167	1.03665
									0.877228	0.730974	0.79997		14.2266	24.4019	3.09148		1.5398	1.11159	1.31536
									0.702843	0.958236	1.00878		4.93862	1.84163	9.14627		1.14479	1.4675	1.35992
									0.739656	0.992773	0.832086		7.78489	10.5286	6.20157		1.23154	1.61325	0.846271
									1.10048	0.909085	0.924577		5.65972	47.4295	8.93629		1.72631	1.0078	1.6717
									0.90525	1.13013	0.405408		5.91316	10.8501	7.5495		1.89536	1.28163	1.14868
									0.923549	0.691495	0.430456		4.13322	14.3459	6.7067		1.21474	1.16933	1.24063
									1.04005	0.730576	0.982259		3.10626	19.309	2.62038		1.04236	1.39024	2.03365
									1.01884	0.645825	0.808987		8.33263	6.00999	4.98559		1.45318	1.54275	1.47424
									0.579847	1.22617	1.11434		10.3714	2.83122	4.24516		1.35439	1.11948	1.08716
									0.871614	0.895934	0.681363		4.83913	8.90845	5.30375		1.00206	1.10314	1.2158
									0.59519	0.817246	0.520325		7.726	2.88074	6.92759		1.42446	1.38977	1.61708
									0.872453	1.07985	1.33942		42.7862	3.60764	6.25422		1.97763	1.64216	0.905404
									0.931643	0.692953	1.131		4.60398	6.17103	2.3109		1.14443	1.39266	0.83068
									0.831701	1.23758	0.994297		5.56985	4.89163	8.73346		1.17866	1.26391	0.742388
									0.751827	0.963316	1.276		6.80309	6.21094	7.93791		1.38212	1.17896	1.38847
									0.820391	1.14178	1.29781		7.28552	6.41374	8.62618		1.07889	1.30041	1.92988
									0.499684	0.325565	0.842666		6.74053	12.1308	8.59096		1.40296	1.17251	1.58645
									1.05875	1.13607	1.14208		6.57051	13.0635	7.97407		1.04769	1.74685	0.924793
									0.46507	0.894496	0.88398		5.35602	9.63704	9.23407		1.22814	0.990558	1.29237
									0.754834	0.442509	0.986914		5.97743	9.08325	8.43387		1.79346	1.3972	1.18457
									0.812414	1.20726	1.18065		5.81606	11.5672	9.17265		1.48681	1.24071	1.57287
									0.978015	0.860556	1.62078		6.71864	12.1541	6.41048		1.33748	1.10278	2.16962
									0.840012	0.765848	0.816564		4.91067	8.11595	1.79737		1.05787	1.19597	0.8344
									0.788089	0.5116	0.973449		7.21568	11.0278	8.71918		1.16048	1.26903	3.77163
									0.978372	0.503399	1.12468		6.78843	8.20498	7.5107		1.29537	1.5903	0.910265
									0.763863	0.837026	1.07873		5.55775	11.4263	9.24093		0.819022	1.31476	1.18531
									0.342969	0.494511	1.32663		6.19104	11.9036	8.61497		1.50329	1.49727	0.96838
									0.975045	1.10025	0.929034		8.59023	11.3467	6.36548		1.56554	1.39304	0.707555
									1.10504	0.630688	1.58678		7.31234	10.3963	11.0364		1.38927	1.03744	1.61491
									0.725963	0.780355	1.05179		5.50914	6.05528	6.52252		1.57138	1.69762	1.29066
									0.751182	0.732454	1.14877		5.6212	10.8073	6.57551		0.946737	1.29888	1.53206
									0.535389	1.22891	1.18075		6.26816	15.6044	7.99698		1.79905	1.29841	1.24006
									0.786227	1.09651	0.691862		5.90651	3.97477	1.35191		1.31853	1.65757	1.47877
									1.04759	0.844862	1.06938		3.08212	6.43062	9.77191		1.41918	1.18312	1.17995
									0.924178	1.12476	0.739604		7.60806	29.7438	7.1226		1.11575	1.58004	1.15642
									0.787312	1.14579	0.997073		5.36478	1.45007	6.15722		1.19391	1.86157	1.23837
									0.895627	1.20975	1.04707		6.36198	3.50603	7.62271		1.39029	1.07465	1.43145
									0.875155	0.923926	0.83541		6.96056	28.0317	7.62549		1.75126	1.68579	1.28077
									0.748474	0.901747	1.08293		7.26039	6.63259	6.42906		1.3264	1.2002	1.8903
									0.867436	0.924141	1.02259		2.179	3.76365	14.6481		1.24151	1.55195	1.37644
									0.701726	0.960221	1.08132		9.71023	13.6608	1.54113		0.873027	1.23731	1.12475
									0.452225	0.689183	0.769192		19.7343	57.5889	1.18922		1.28463	2.21512	1.2141
									0.971154	1.19365	0.935322		7.86524	6.40522	6.08512		2.17363	1.73936	0.421113
									0.600492	0.692683	0.720763		6.31907	4.14615	4.41275		1.60796	1.32546	1.36788
									0.985908	1.1913	0.926819		9.01243	8.44587	6.72631		1.12391	1.13997	0.852409
									0.64716	1.23123	1.08938		7.5097	46.5657	1.73706		1.81703	1.36621	1.20968
									0.879568	0.984077	1.00619		10.1708	6.63229	1.62259		1.53615	2.08243	0.768255
									0.967921	1.18216	0.754412		2.8888	9.18505	8.06049		1.40978	1.36889	0.935271
									0.949229	0.716042	0.786409		5.61991	2.70204	7.11614		1.08714	1.71261	1.16546
									0.85288	0.829012	1.11208		5.70688	5.6436	3.78832		1.50637	1.3488	1.24209
									0.755133	0.820482	1.04983		33.3135	3.29087	3.24748		1.22724	0.921188	0.883912
									0.996867	1.2218	0.740821		19.4995	20.9982	6.22753		1.25208	1.19979	3.64487
									0.800128	0.791649	0.93062		21.4033	10.9881	3.66872		1.62931	1.16528	1.15045
									0.862595	1.52275	1.23658		7.87369	7.65986	6.00465		1.60918	2.27159	1.54201
									0.628588	0.938684	1.10314		4.65229	7.06309	4.72088		1.18242	1.14811	1.51982
									0.805763	0.979931	0.803592		11.89	35.3209	5.58657		1.49534	1.60277	1.61287
									0.904942	0.858178	1.19655		3.84435	12.0026	6.26333		1.23254	1.16934	1.24922
									0.804374	0.998486	1.01433		7.09311	6.1141	7.97856		1.48407	1.40715	1.31131
									0.692107	0.840522	0.788456		8.56333	16.6947	6.30851		0.855062	2.1641	1.34673
									0.949633	0.523724	1.06248		3.5854	6.41606	3.73914		1.40655	3.05637	1.31879
									0.642538	0.903181	0.923607		2.7156	9.5324	6.19263		1.26328	1.63634	1.42062
									0.566682	1.13719	0.870877		10.383	10.8578	5.1967		1.36344	1.01216	1.27197
									0.645119	1.24093	1.23127		8.46308	3.1217	6.40414		1.41845	1.99074	1.13886
									0.779996	1.18109	0.373556		36.9281	8.88268	5.69441		0.952767	1.31663	1.13342
									1.07183	0.899533	1.02888		7.26132	7.89909	6.69616		1.5423	1.4655	1.10189
									0.942419	1.23235	0.752517		5.69823	6.98158	12.4165		0.928367	1.80475	1.40242
									0.53415	1.12082	0.89177		7.58139	2.6231	6.20163		1.3546	1.38135	0.686551
									1.01016	1.0874	0.97537		12.8476	23.4536	2.64729		1.33171	1.27178	2.34656
									0.715574	1.16085	1.34308		9.7178	14.6345	4.38761		1.08545	1.28226	1.6838
									1.0343	1.02288	1.18582		5.8209	21.9012	5.79394		1.03469	1.19654	7.66672
									0.831488	1.09879	0.838138		8.59288	11.955	3.48444		1.25646	1.52334	0.803808
									0.663359	1.08177	0.845008		1.74743	17.6899	2.97222		1.45992	1.29938	0.97141
									0.830889	1.05015	0.674571		16.0436	10.2407	6.13054		1.4937	1.00631	1.00812
									0.671288	0.569076	1.10713		8.42316	11.0411	3.05985		1.41065	1.30779	0.705276
									0.903458	0.701493	0.971365		6.84775	10.0553	7.08091		1.11004	1.6053	1.29714
									1.18656	0.981839	0.938832		9.43339	5.38591	2.30257		1.03884	1.29753	0.979984
									0.716276	1.03503	0.879869		10.143	9.17066	8.72907		1.65266	1.32724	1.32757
									0.959083	0.69362	0.999402		21.5309	29.9629	4.19345		1.03002	1.52	1.47586
									0.803685	0.942956	0.951674		10.1659	10.9271	4.01437		1.17996	1.50038	1.15737
									0.803017	1.18292	0.906284		3.72233	9.22818	3.84425		1.14264	3.12882	1.14604
									1.01506	1.14446	1.03494		8.02442	8.29801	10.0052		1.81986	1.27373	0.79326
									1.08886	0.488584	1.08821		6.00994	7.55982	8.98008		1.39221	3.69841	1.50103
									0.673533	0.625286	1.08946		3.38236	8.35489	3.3446		1.58023	1.46662	1.5806
									0.728112	1.33318	0.851594		7.27541	3.15272	8.05226		1.34786	1.07707	1.79691
									0.809999	1.08416	0.959199		2.86424	13.1653	8.3764		1.98432	1.20769	1.03296
									0.986102	1.09499	1.0129		12.4404	10.0216	9.80845		1.26093	0.936754	1.71231
									1.16261	0.97027	1.10475		11.5504	8.35863	39.0987		1.342	2.109	1.18706
									1.08923	0.882879	1.14042		9.19406	5.20149	8.70245		1.53929	1.21294	1.23447
									0.658516	1.02996	0.633807		4.22075	8.54331	10.0245		2.04579	1.46878	1.5796
									0.827559	0.88628	1.07789		3.06878	4.75331	4.5408		1.60968	1.96653	0.735636
									1.0317	0.594536	0.989901		8.10136	2.13615	8.72597		1.34441	2.04779	1.17508
									0.533182	1.05062	1.29426		8.54545	3.50254	11.7223		2.17121	1.41075	1.30192
									0.826109	1.15929	1.03829		11.6011	8.90286	27.3811		1.37064	1.4934	1.5346
									0.927407	0.940677	1.19246		1.49734	4.59376	6.13467		0.938414	1.32327	0.808754
									0.744634	0.987384	0.845418		11.4739	5.57015	12.8898		1.07949	2.14116	1.21975
									0.835553	0.565764	0.942307		1.50297	9.24394	6.93284		1.32467	1.49053	1.30624
									0.696762	0.815166	0.815837		10.045	3.12921	2.92864		1.11411	1.74236	1.22485
									1.0714	0.815669	0.999337		52.5248	9.29492	2.79985		1.09163	1.73153	1.18579
									1.09174	1.1078	0.669189		5.30261	6.67491	6.24687		1.06108	1.53524	2.09997
									0.766853	0.902885	0.8087		3.94459	4.02193	9.36851		0.931782	1.65005	1.66068
									0.75866	0.916439	0.970807		5.34432	5.49936	6.48293		1.35626	1.29775	1.3523
									1.04173	0.880389	0.959612		5.69678	6.19295	7.50738		0.927046	1.18941	1.15852
									0.968988	0.682544	0.594686		11.1022	3.48531	25.5782		0.634937	2.06134	1.31425
									0.6134	1.12997	1.03407		7.61533	55.3833	12.448		1.58161	1.20202	0.892169
									0.991433	0.925277	0.9555		24.8996	6.28223	6.3608		1.38691	1.79385	1.54346
									0.571806	0.996685	1.10132		3.65443	44.151	3.19504		1.37797	1.49039	1.24697
									0.99993	0.664126	0.895526		4.85318	5.03337	1.50514		1.56431	0.695302	1.28864
									0.978003	0.876983	0.999531		10.6521	11.0296	7.23069		1.56643	1.48743	0.956291
									0.857785	0.768477	0.89443		4.67841	1.60686	2.64085		2.30214	1.35147	1.07335
									0.5928	0.861717	1.05599		5.48695	11.6773	7.41611		0.795017	1.25053	0.844131
									1.07812	1.10021	1.17055		2.6037	39.3283	7.09559		3.31018	0.784794	1.27606
									0.923083	0.567538	0.789073		4.48812	3.18127	23.8454		1.46941	1.19303	1.45755
									1.06309	1.03213	1.11996		3.47598	4.86871	4.8396		1.82494	2.25121	0.931764
									1.0669	0.69832	0.866989		13.8883	7.89399	5.94151		1.30118	1.22613	1.40301
									0.758087	0.816141	0.932627		1.06663	4.94208	4.07741		2.20173	2.07393	1.31552
									0.977575	1.01873	0.729352		8.74192	5.92451	4.74468		1.09203	1.85717	1.07384
									1.25225	0.863757	0.788198		2.51896	34.9118	5.07824		1.51215	1.65241	1.28927
									0.471183	0.666625	1.12953		1.58669	6.21844	5.38609		1.41875	2.37534	1.25983
									1.15894	1.09341	0.737424		6.46532	6.26999	5.90161		0.930112	1.24725	1.31835
									0.848773	0.992061	1.229		14.9891	2.97244	6.85381		1.18217	1.22339	1.59825
									0.921568	0.875532	0.676209		11.4922	2.73945	7.21704		1.44874	1.08021	1.08964
									0.952396	1.10914	0.729564		6.98862	5.90185	7.03217		2.92454	1.50595	0.876196
									0.964087	1.05822	1.11566		13.2092	6.33444	6.70674		1.50473	0.910548	1.34783
									0.946427	1.10905	0.484044		19.0025	5.77989	3.78117		1.50361	1.45577	1.35223
									1.16392	0.838451	0.836705		7.90907	6.51342	5.96751		1.341	1.60533	1.45918
									0.82513	0.825883	1.02297		6.59052	10.0267	4.44722		2.12975	1.33639	1.05297
									1.05747	1.22472	1.21632		2.62932	5.2842	3.82468		1.30731	1.37978	0.666498
									1.10711	0.635897	0.46926		6.36158	6.61137	23.6081		1.886	1.81915	1.11246
									1.06086	0.94472	0.971756		3.48545	4.31577	13.8515		1.60824	1.44654	1.45574
									0.676519	4.2995	0.691542		4.7625	5.5768	8.24313		1.34535	1.33898	1.34884
									0.479542	3.08003	0.905018		3.05839	46.6161	8.23935		1.24564	2.36447	1.30082
									0.611315	0.686797	0.692655		2.81968	5.77663	8.22458		1.45922	4.96666	1.25293
									0.862905	0.888453	1.362		3.56847	6.01527	4.88056		1.14669	1.14292	1.38646
									0.757959	0.835104	0.705979		5.92746	6.17822	5.59068		1.24461	2.10304	1.17041
									1.19555	0.997192	0.791993		13.6666	5.83293	6.72937		1.87181	1.13971	1.18551
									1.039	1.20286	0.654441		3.81728	6.06759	9.27736		1.22886	1.56985	1.38601
									0.860677	0.36114	0.867882		10.4257	9.2084	3.89936		1.37582	1.60579	1.01796
									1.05342	1.36677	1.06017		3.7879	5.67248	5.44778		1.24845	1.50076	1.88857
									0.643078	1.18673	0.508786		4.97379	7.48025	8.92253		1.18603	1.70513	1.44886
									0.813742	1.07316	1.15508		12.8568	7.93051	5.74394		1.68558	1.50364	1.08886
									0.901419	0.842835	0.300772		6.14581	15.1937	6.16393		0.865987	1.5158	0.998921
									1.06992	0.953764	0.941337		7.88016	6.9958	1.55163		1.2784	1.37843	0.969123
									0.826222	0.680596	0.44604		7.56053	39.024	2.71936		1.16957	1.29106	1.39254
									0.778421	1.05569	0.291332		13.0003	18.0516	3.29535		1.39713	1.03355	1.49198
									0.88863	0.740528	0.855242		6.78002	14.534	6.41873		1.43766	1.20153	1.44857
									1.47753	1.36899	0.939385		2.947	2.13537	9.95874		4.19318	1.85351	1.65413
									1.32762	1.33922	0.981496		7.09373	12.9823	7.03274		1.27334	2.16684	1.29095
									0.877549	0.946525	0.889094		4.80651	17.0869	6.14178		2.71438	1.63496	1.39139
									1.21317	0.140014	0.94551		5.068	3.75958	4.39179		1.88279	1.04552	1.26221
									0.884383	0.767837	0.739922		6.86935	3.92008	7.66647		1.68982	1.84999	1.21137
									0.697754	1.0789	1.51834		2.67207	26.4882	10.0276		1.32712	5.40885	1.51385
									1.08558	0.809746	0.760458		4.61198	9.85528	5.68592		1.27901	2.37304	1.44652
									0.848146	0.863444	0.664697		7.38868	4.77143	3.78193		1.60868	2.358	1.53407
									0.720054	0.66239	0.786667		5.09723	4.4934	12.1665		2.13545	2.6696	0.619577
									0.876479	0.799625	1.00367		3.89334	3.34643	5.94137		0.750963	1.41413	0.949635
									0.804112	0.770402	0.623262		6.99419	5.10716	6.05318		1.58804	1.62257	0.929085
									0.795195	0.707592	0.857876		19.7113	9.43623	5.25197		0.914812	3.57141	2.4103
									0.975871	0.843376	0.933305		11.421	4.36524	4.61815		0.58828	0.868022	1.16293
									1.13631	0.872938	0.977949		6.40103	4.81976	10.4723		1.18448	0.927915	1.29465
									1.13975	0.859324	1.40669		4.54578	6.1466	5.37035		1.81891	1.46228	1.66631
									1.04336	1.0085	1.00833		4.52399	4.72099	3.57501		1.17131	1.79886	1.47678
									0.977757	0.768552	0.723271		8.97577	4.2505	11.6035		1.30755	1.65312	1.61071
									0.917256	0.490917	1.2031		6.93242	5.08174	6.80001		1.08906	1.37996	1.25029
									0.714103	1.354	1.09687		44.2504	3.89493	7.2856		0.779371	1.37204	1.46769
									0.944589	0.754655	1.17008		7.13601	5.29173	6.31636		1.15833	1.73344	1.08783
									1.15727	1.05075	1.1306		4.14579	4.63275	32.4841		0.879656	2.13961	1.15897
									1.17315	0.44443	0.610331		5.33118	6.63592	6.16456		1.20196	1.17	1.34297
									1.04441	0.791895	0.810298		9.2165	6.97801	10.8169		1.29593	1.51142	1.35276
									1.04039	0.946901	1.05012		3.42221	5.99299	1.68397		1.01263	1.36211	1.08073
									1.00237	0.829299	0.920628		9.36157	12.9132	3.50819		0.737666	1.17216	1.7169
									0.962366	0.965539	0.566032		5.71505	8.43878	6.14089		1.3513	0.834205	1.23154
									0.965068	0.695966	0.676106		7.10257	2.63191	5.32271		1.29958	1.20023	1.06217
									0.890258	0.902978	1.02297		5.56815	10.8809	8.53304		0.953077	0.925719	1.46312
									0.642156	0.522277	1.13707		4.85017	6.40836	5.52626		0.577696	1.24659	1.24889
									0.95836	1.11219	1.33638		10.2381	9.18025	7.90873		1.37898	1.8675	1.18277
									0.696368	1.08712	0.661341		5.55081	7.83746	5.44203		0.484626	1.99982	1.63643
									0.878979	0.469123	0.913524		10.9095	9.1552	7.43633		0.457378	0.666464	1.30662
									0.623356	1.65343	1.14165		5.60958	14.0221	7.73666		1.25296	1.36547	1.19113
									0.903256	0.77447	1.29683		5.7786	3.75326	4.91626		1.20629	1.88891	1.32268
									0.568813	0.863637	1.09534		3.60734	12.0308	7.00329		1.51123	1.64508	0.991331
									0.861829	0.763144	1.18774		26.7037	4.02604	14.1839		1.09952	2.67483	1.41305
									6.12285	1.1077	0.66768		5.87825	5.20053	5.27245		0.958094	1.20538	1.39479
									0.759008	1.1307	1.0984		15.3239	15.0523	4.90599		1.28442	1.06022	1.16795
									0.883713	1.39413	1.09511		5.59788	16.6787	14.5641		1.353	2.73247	1.25342
									0.86266	0.800928	0.786265		2.62024	10.894	9.26024		0.334886	0.71347	1.83615
									0.73513	0.980288	0.665302		4.9505	3.41673	6.21537		1.17234	0.976743	1.17883
									0.73775	0.692113	1.30789		5.79667	4.71862	25.9085		1.26299	0.613722	1.35164
									0.508351	1.40899	1.0036		4.23296	6.65004	7.52101		1.1391	1.21817	1.14453
									0.422957	0.919887	0.896096		3.20918	9.13921	6.19337		1.89487	0.945903	1.12191
									0.936935	0.679092	0.929331		5.40805	35.1	2.97886		1.1484	2.03725	2.41337
									0.537129	0.912756	0.587102		6.11255	17.2331	14.8467		1.31908	1.15103	1.41468
									0.859264	0.635347	0.755175		3.95252	2.9756	4.81076		1.30549	1.12047	1.4802
									0.595137	0.790549	0.966633		7.24911	33.9051	3.10594		0.996846	0.997945	0.866515
									0.451162	0.800738	1.16942		8.30269	12.7034	5.32631		1.41144	1.88692	1.26996
									0.746175	0.802659	1.09625		5.75373	1.8553	6.0788		1.25589	1.2167	1.22186
									0.792128	1.1725	1.4222		5.40966	5.33107	5.41124		10.1865	1.0832	1.18141
									1.04845	0.721663	0.76641		7.99388	6.12756	5.72271		1.30532	2.00016	1.08416
									0.819712	0.524234	0.721151		27.646	9.25781	6.24535		1.17371	1.26656	1.28921
									0.866475	0.806868	0.79706		6.33295	3.88987	3.51805		1.05972	2.39506	1.35146
									0.691289	0.838409	1.01416		8.469	4.98273	4.69105		1.13257	1.63869	1.38294
									0.718693	0.909255	0.672474		10.6352	6.26294	6.20509		1.65454	1.06118	1.05244
									0.882608	0.569646	0.970412		5.82797	5.48941	6.79941		1.36912	1.1867	1.20696
									1.05992	1.06315	0.839653		25.7777	4.33286	1.38773		1.5385	1.42121	1.41521
									0.75005	0.761431	1.0348		9.36381	3.51175	5.99087		1.34448	0.876782	1.29423
									0.965835	1.04192	0.960531		5.8253	4.59408	2.10289		1.50311	1.30968	1.74519
									0.93751	0.955446	1.42064		5.64215	18.1788	8.06488		1.81464	1.53878	1.6962
									0.857038	0.696934	0.586967		17.2312	6.30037	9.10356		1.48654	0.931461	1.44764
									0.729808	0.772204	0.63899		11.5687	6.19293	5.46244		1.39779	1.75766	1.15797
									0.971281	0.844009	0.789612		10.5508	28.8648	3.16162		1.27907	1.8561	0.96094
									0.737797	1.02542	1.09374		8.3191	6.21259	4.82155		1.26164	1.60703	1.23104
									0.680821	0.879882	0.88381		4.25533	2.38446	7.10177		1.60498	1.4623	1.29391
									0.744541	0.787931	0.987927		5.29185	6.22838	3.148		1.21089	1.60001	0.630963
									0.819735	0.658401	1.18087		3.55364	3.9548	1.17331		1.29695	1.43268	0.979261
									0.670152	0.695416	0.598339		6.84344	4.09866	7.41291		0.922646	1.78594	1.29657
									0.758047	0.722801	0.637274		10.5585	4.53324	11.6766		1.98211	2.33675	1.42899
									0.696132	0.938685	1.02436		6.36512	2.97314	4.83433		1.20885	1.36872	0.665673
									0.623894	0.473154	1.19187		3.51132	3.93214	5.87408		1.24542	1.01964	1.19983
									0.974314	0.971236	1.08021		35.1816	3.98219	7.27571		1.32466	1.61897	1.22351
									0.900799	1.44839	0.695579		5.05341	2.6643	4.0782		2.06783	1.39718	1.17152
									0.650252	1.00602	1.23957		19.6707	6.04216	2.54908		1.3181	1.49316	0.91613
									0.690114	0.939029	1.13518		8.60603	5.22755	11.0556		1.35187	1.06553	1.38557
									0.664746	0.554281	0.924211		18.3892	2.12323	15.8494		1.58249	1.14568	1.19564
									0.759934	1.47677	0.942506		12.2045	8.92124	9.41701		1.13147	1.04322	1.15105
									0.681139	0.601034	0.855792		6.262	8.77511	19.324		2.06609	1.63552	1.32535
									1.02439	0.780735	0.689412		7.13721	9.09386	7.92692		1.85139	0.698253	0.916598
									0.803608	0.984772	0.942931		7.87592	8.81979	6.12267		1.25711	1.32947	2.49467
									0.646524	1.14975	1.09468		12.2002	37.906	6.65811		1.93654	1.09569	1.25664
									0.521701	1.04202	0.97955		10.941	5.03737	5.82833		1.52528	1.24175	1.33424
									0.805924	0.933323	0.681195		5.92941	4.96452	2.5029		2.46641	0.968861	1.10955
									0.780301	0.529007	1.09031		6.16559	9.80984	2.84486		1.46694	1.43484	1.11892
									0.846752	1.01149	1.0397		3.49813	30.9582	5.58925		1.34699	1.20138	1.21736
									0.656216	0.491752	0.794671		37.5194	15.5866	19.0688		2.56278	2.17075	1.2292
									0.808457	0.80571	0.900815		5.3307	7.60062	3.72162		1.64252	1.15867	1.36573
									0.820881	0.743966	0.997085		3.0112	14.5933	1.80893		1.42283	0.965256	1.32526
									0.590214	1.11801	1.06728		12.9096	10.9866	6.98694		1.1299	4.13079	1.28591
									0.267845	0.608512	1.03281		4.93241	18.1424	5.0104		1.37944	1.1292	1.31756
									0.555808	0.844081	1.19344		5.41838	9.39448	8.49225		0.919658	1.15476	1.20288
									0.727452	0.979931	0.821506		1.7549	7.59251	7.13376		1.7827	1.59777	0.820283
									0.715943	1.03988	1.05335		2.56571	8.3863	2.69277		6.61962	0.557986	1.15295
									0.693429	1.14715	0.913002		4.70631	8.01802	6.07647		1.90982	0.780268	1.31001
									0.96172	0.912834	1.09906		9.6944	17.3611	5.1944		1.97791	1.17061	1.08431
									0.687056	0.943151	0.844199		3.17363	6.40648	7.95496		1.50252	1.33096	2.0085
									0.709522	1.69057	0.953693		7.12829	9.49716	7.24291		1.24861	1.24565	0.911554
									1.2244	0.950191	1.01446		4.76945	6.25718	17.9523		1.91647	1.11035	1.00954
									0.678723	0.870588	1.05845		4.6271	10.2457	4.1507		1.90283	1.22426	0.981418
									1.14238	0.757279	0.514898		5.7762	7.25379	6.0638		1.70989	1.20857	1.13716
									0.508254	1.0402	0.753111		1.82261	11.1724	3.67299		0.942046	1.1709	1.22502
									1.0058	0.319011	1.12458		4.22227	10.8361	8.65116		1.49971	1.18173	1.51652
									0.498867	0.850819	0.914146		1.76799	4.37329	3.41883		0.939739	1.20144	1.0868
									0.762668	0.98101	1.11839		13.6691	26.5966	2.86998		1.19752	1.48028	1.5088
									0.89855	0.763521	1.01678		6.86038	10.4587	4.3027		1.16254	2.4633	1.18295
									0.984715	0.520259	0.932548		3.12595	14.2288	8.28361		1.64736	1.17042	1.11995
									0.626841	1.12019	0.794768		5.55099	2.56613	4.75521		1.48035	1.02458	1.22559
									0.876716	0.984526	3.26549		4.22071	7.16865	7.12278		4.06505	1.57529	0.734761
									0.741476	0.946129	1.11838		6.34824	7.13529	4.39733		1.73927	1.1953	1.00735
									0.841881	0.870087	0.718161		43.3467	3.21367	7.09912		1.75804	2.29551	1.15975
									0.976636	0.969559	0.907781		2.91566	2.6524	4.09716		1.49484	1.30648	1.15163
									0.811744	0.70768	0.800692		10.0129	4.29525	25.6595		1.28785	1.56903	1.28242
									1.06114	1.10482	1.18826		9.69436	6.74171	2.73862		1.64842	1.36478	1.2446
									0.806198	0.825334	0.796422		6.6012	6.6754	9.19041		1.20345	2.15704	1.09951
									1.04368	1.14865	0.992845		3.56143	5.8103	3.39154		1.30853	2.12195	0.971751
									1.7599	0.883769	0.967322		7.01547	3.58887	3.66292		1.27293	1.15625	1.29284
									0.930549	1.28289	1.03244		4.33082	17.2555	5.1764		1.69946	0.76742	1.57614
									0.858652	1.48433	0.828725		6.08302	7.19097	10.6859		1.2884	1.19113	1.20176
									0.774665	0.940233	0.906565		2.594	4.45869	15.2089		1.35739	1.16461	1.25133
									0.653693	0.922163	1.17072		9.2474	4.91981	15.8201		1.55813	1.06901	1.12092
									0.684453	0.63393	1.16564		7.51529	6.95227	2.7012		0.6325	1.29176	0.507739
									0.774548	0.684837	0.84636		7.68109	8.18879	2.13028		1.66862	1.08154	0.98433
									0.682532	0.961861	1.08691		7.75018	5.35312	30.2363		1.63049	2.24205	1.09165
									0.782115	0.777715	1.21156		9.93665	8.83336	3.07614		1.33668	1.8653	0.701112
									0.820449	1.04684	0.862098		7.90148	6.64257	5.83103		1.29958	1.79263	1.02815
									0.792672	0.98004	1.12432		7.63194	9.41484	7.08082		1.26505	1.11479	1.30559
									0.821825	0.813296	0.761467		9.18152	9.4051	4.43107		1.76767	1.05427	1.0823
									0.741133	0.754931	1.20612		3.37749	5.98579	5.07886		1.16882	1.14926	1.4563
									0.861455	1.68209	0.983881		13.7019	6.68876	1.48757		1.7104	0.864161	3.5827
									1.06554	0.902346	1.19156		7.44692	6.49783	3.39925		2.24109	1.3204	0.906015
									0.988727	0.928479	0.976394		3.00396	3.65028	2.81637		1.75221	1.19751	1.22213
									0.488095	0.633888	0.938023		8.94675	7.23993	6.77952		1.34001	1.29473	1.26289
									0.686862	1.11444	0.758133		8.64444	5.86632	5.89231		0.68616	1.31382	1.89776
									0.909384	0.817023	1.02753		2.53993	6.29923	5.37408		3.67847	0.575027	1.21058
									0.503585	0.790061	0.904869		8.87715	5.89577	1.74082		1.73298	1.17146	4.06407
									0.691982	0.821692	0.687933		15.3181	3.12874	4.47979		1.58349	1.03227	1.57206
									0.692114	0.848878	0.801426		43.0917	2.86861	5.50865		0.705972	1.23629	1.25842
									0.807192	1.07533	0.79355		8.10311	5.36952	8.8895		1.83099	1.48744	1.35444
									0.642182	0.565695	0.941683		42.7252	5.20439	8.59188		1.45515	1.38024	0.843729
									0.754563	0.917454	0.849659		2.31247	12.6132	6.39494		3.27464	0.944233	0.911978
									0.602323	1.27897	1.2246		8.99278	4.09036	6.05293		1.7868	1.62185	1.08994
									0.580696	0.840572	0.922262		2.88661	2.49624	8.16043		1.39436	1.4096	1.89535
									0.506614	1.0305	0.79909		7.11653	4.58028	7.23274		1.8323	1.66147	0.672577
									1.18396	0.867548	1.12774		3.38582	2.52191	8.25688		1.3762	1.45526	1.03748
									0.723077	0.973607	1.01707		8.32526	1.75523	4.78182		1.18215	1.48386	1.08233
									0.612256	0.84493	1.01556		8.40547	3.33678	8.26856		1.13777	1.89853	1.13959
									0.737739	1.54608	5.81795		3.82065	8.36926	7.65254		1.43707	1.79334	1.21628
									0.643082	0.487351	1.1674		6.92931	1.26867	6.10698		1.31118	1.55035	1.03048
									0.932777	0.51492	0.700716		10.1518	4.74731	7.98696		1.53526	2.47332	0.923147
									0.789224	1.08144	1.56415		5.46528	9.06257	6.29166		1.5262	1.63055	1.01635
									0.729636	1.09727	0.751147		10.8068	8.57712	1.79513		1.50656	0.366658	1.27351
									1.01622	1.04768	0.857946		15.1866	26.9122	5.61352		1.39888	1.34923	1.12848
									0.903482	0.740697	2.19283		15.3588	3.32133	7.36383		1.45562	1.0371	0.909908
									0.774585	0.227858	0.622323		5.52037	6.70326	4.08129		1.52688	0.427092	1.36805
									0.929793	1.06984	1.17274		11.39	15.353	4.71517		1.74485	1.31961	1.32591
									1.51813	0.894849	0.675704		4.24146	6.1706	3.94136		1.48911	1.18645	1.38333
									0.906129	1.12351	1.38947		16.2069	8.22882	5.07511		1.5895	1.4389	0.963589
									1.06861	0.632511	0.805398		6.4826	5.45699	3.69515		1.32416	0.783493	0.97942
									0.819053	0.86985	0.802008		7.27417	8.31632	6.12937		1.50091	1.32018	1.12064
									0.638818	0.893567	0.801982		9.50767	8.39381	6.90934		0.995894	2.17641	1.09594
									0.861679	1.48193	0.813403		19.5561	14.0339	3.34715		1.69161	1.27031	0.899971
									0.514696	0.750929	0.737684		3.96901	4.59455	1.63714		1.42695	1.11035	1.43174
									1.02822	1.02616	0.964944		4.78471	8.1728	1.9612		1.64408	3.77068	1.22707
									1.11321	0.772703	1.00576		5.88523	7.47246	1.57383		1.35408	1.22107	1.78582
									0.655539	0.758365	0.776715		9.94407	4.96271	1.48165		2.6373	1.3411	0.391376
									0.936201	0.694296	1.06663		6.66669	8.31405	5.04349		1.61737	1.55276	1.10393
									0.658148	0.88618	0.801185		7.00845	16.5165	4.40447		1.39698	1.56042	1.05045
									0.939724	0.668799	1.27382		8.26333	10.5952	1.65316		1.49241	1.25046	1.13112
									0.990661	0.779487	0.716903		20.6968	9.75647	19.6229		1.60139	0.622936	1.35917
									0.652253	0.159829	1.02912		6.80056	7.95918	1.72098		1.55628	1.79949	1.07179
									1.12004	0.793133	1.14862		18.5602	36.7147	3.78249		2.0498	1.23365	4.64969
									0.681558	0.513264	0.998402		2.53231	7.2651	5.19676		1.95381	2.92359	1.20788
									0.888212	0.672271	1.05592		5.70764	6.77095	4.44079		1.10564	1.59256	1.05001
									0.87161	0.902141	0.845974		4.33257	8.13678	1.31182		1.28753	1.27172	1.38652
									0.879568	1.51123	0.844681		4.99753	13.6854	7.6467		2.02786	1.87874	0.926963
									2.62746	0.176617	0.958382		1.66546	8.03938	5.32693		1.26681	1.0049	0.834463
									0.790811	0.882341	0.96454		25.7847	9.96632	7.15363		1.46288	0.841128	0.971809
									0.911831	0.232254	1.1306		5.77119	9.36008	13.6921		1.25899	1.00949	1.56901
									0.813115	0.885706	1.00491		32.6748	6.80568	7.27253		1.66189	3.20612	1.06022
									0.997564	0.955355	0.79588		4.08874	4.59623	5.84672		1.49561	1.75758	1.31639
									0.682422	0.494699	0.601679		6.14424	4.96378	4.54802		0.672907	1.87576	1.28441
									1.04866	0.525169	0.638002		5.64995	4.20156	6.31175		2.42608	1.47763	1.36516
									1.15329	1.41718	0.925496		6.65428	3.66902	7.06175		1.80291	1.77453	1.63953
									0.878679	1.18403	0.888255		2.32999	4.55822	2.11627		1.51776	1.39585	1.47056
									0.89543	0.901009	1.15006		3.6413	5.66253	6.7442		1.98497	2.02562	0.822929
									0.912844	0.458085	0.857951		6.043	8.46715	6.28489		1.29798	1.38746	1.15518
									0.620826	0.697745	0.882959		28.3057	8.04546	5.52909		1.41082	1.42322	1.41434
									0.739775	0.716265	0.993514		9.99697	1.35929	2.91841		1.33612	1.59969	1.15462
									0.802899	1.01147	0.851684		8.13436	4.06894	3.59703		1.29788	1.58626	1.16337
									0.744919	1.07598	0.819936		3.16164	5.10779	12.8249		1.57297	0.78281	1.20364
									1.17857	1.12785	1.11228		4.61836	4.68096	6.48226		1.22811	1.3663	0.504668
									0.728896	0.660941	1.13344		3.6736	44.2013	2.94929		1.9398	1.49907	1.66424
									3.57878	0.901677	0.919557		12.1179	42.6869	3.1705		1.82058	2.18285	1.06545
[truncated: 11,227 more rows]

## Sheet: Supplement 4
Supplement 4
b	N2A		c	N2A		d	A375		e	A375
	Ctrl	Gramicidin		Ctrl	Gramicidin		Ctrl	Gramicidin		Ctrl	Gramicidin
	Fgreen/Fred	Fgreen/Fred		Fgreen/Fred	Fgreen/Fred		Fgreen/Fred	Fgreen/Fred		Fgreen/Fred	Fgreen/Fred
	0.601026	0.378584		0.799002	0.674882		0.671801	0.471018		0.73593	0.550826
	0.43131	0.674882		0.82602	0.663307		0.637451	0.718091		0.675111	0.525558
	0.648617	0.977104		0.771107	0.682014		0.758313	0.866563		0.651369	0.510089
	0.868252	0.352174					0.642536	0.938651
	0.414898	0.754339		Mean	Mean		0.594611	0.394339		Mean	Mean
	0.845706	0.434934		0.79871	0.673401		0.54725	0.574647		0.68747	0.528824
	0.54272	0.452695					0.793573	0.325493
	1.87653	0.397704					0.523939	0.314956
	1.04675	0.294591					0.505224	0.500002
	2.68588	0.459165					0.706152	0.604276
	2.8688	0.724887					0.643843	0.605611
	0.530595	0.436397					1.69961	0.759463
	0.543104	0.752959					0.568685	0.619747
	0.944075	0.673879					0.593306	0.586641
	0.950932	0.812802					0.690973	0.682882
	0.726357	0.51612					1.04331	0.450504
	0.638374	0.814481					0.713519	0.694159
	1.36258	0.624612					0.813341	0.501918
	0.722104	0.516703					1.23376	0.572477
	0.812719	0.572274					0.725157	0.427794
	0.684366	0.520001					0.7639	0.715189
	0.697258	0.563349					0.676969	0.587425
	0.839001	0.580446					0.70264	0.562978
	0.671987	1.82217					0.594971	0.259081
	2.20794	0.841805					0.423457	0.742022
	0.424571	0.624386					0.523886	0.581014
	1.34237	0.765422					0.517708	0.403644
	0.556573	0.874489					0.555019	0.6179
	0.854295	0.933725					0.658729	0.433104
	0.46015	0.568391					0.596741	0.525453
	0.560427	0.783836					0.486871	0.675759
	0.93224	0.633038					0.536617	0.365749
	0.692877	1.31668					0.793115	0.608632
	0.685367	1.356					0.8254	0.546233
	0.820741	1.39836					0.502979	0.508886
	0.596747	0.48754					1.02643	0.552034
	0.548788	0.509788					0.777256	0.52054
	0.652539	0.960916					0.420024	0.679087
	1.26743	0.873708					0.617168	0.627857
	0.594753	1.2772					0.608215	0.485349
	0.411321	1.08405					0.699385	1.56968
	0.55276	0.961993					0.874685	0.763028
	0.782606	1.59344					0.698562	0.749772
	0.619061	0.573513					0.840486	0.595288
	0.652577	0.592792					0.660521	0.824602
	0.41571	0.861545					0.545683	0.388673
	0.615332	0.851218					0.643854	0.627183
	0.861476	0.848728					0.657156	0.901108
	0.876734	0.488268					0.581503	0.522707
	0.416325	0.383616					0.544805	0.742326
	0.368551	0.569851					0.611426	0.399071
	0.970748	0.369282					0.560917	0.503207
	1.29104	0.553048					0.642388	0.408061
	1.27235	1.53199					0.695069	0.436658
	0.712487	1.32187					1.0491	0.634174
	0.687476	0.570465					0.86133	0.593332
	0.65634	0.544639					0.785373	0.884444
	0.623955	1.0167					0.871416	0.530639
	2.11441	0.502258					0.552914	0.345181
	0.881506	1.53387					1.4591	0.645312
	0.636286	0.998378					0.688636	0.565004
	0.657092	1.61488					0.5708	0.477397
	0.677591	0.737934					0.425402	0.455606
	0.692037	1.07406					0.449404	0.454392
	0.820386	0.875154					0.759571	0.516612
	1.4393	1.34513					0.578738	0.515704
	0.321492	0.992767					0.498538	0.416876
	1.95624	0.905807					0.6947	0.321221
	0.538313	0.465581					0.865667	0.517317
	2.48322	0.150854					0.693294	1.0344
	1.24325	0.787999					1.04264	0.662561
	0.606297	0.792091					0.804714	0.55025
	0.292516	1.11318					0.664416	0.417762
	0.616354	1.19985					0.640994	0.341955
	0.325761	0.766469					0.579967	0.591281
	0.754873	0.480317					0.686828	0.369852
	0.691166	0.592007					0.63198	0.462061
	0.974476	1.57556					0.589489	0.43382
	0.769835	0.953866					0.672034	0.508326
	0.857842	1.53137					0.924709	0.888848
	0.572632	1.44615					0.50026	0.569618
	0.766621	1.20559					0.546477	0.479096
	0.401668	0.445439					0.684594	0.434216
	0.665342	0.487562					1.04826	0.431942
	0.450452	1.33637					0.578671	0.756428
	0.541891	0.53372					0.672261	0.873481
	1.36264	1.39643					0.531777	0.451684
	2.55013	1.20149					0.406551	0.540592
	2.65494	0.70713					0.434307	0.762052
	2.48227	0.763466					0.63432	0.525558
	1.84102	2.19281					0.782167	0.631391
	0.689268	0.45344					0.557873	0.593966
	1.03888	0.595376					0.448863	0.607265
	0.647395	0.697598					0.698757	0.546049
	0.986508	0.718717					0.71269	0.427622
	1.13848	0.770936					0.650962	0.467701
	1.06505	0.837867					0.665084	0.415107
	1.25658	0.70817					0.549291	0.464841
	0.729173	0.339185					2.27054	0.822546
	0.639182	0.357779					0.599158	0.467947
	0.627208	0.557539					0.614212	0.347544
	0.868903	0.775809					2.40309	0.923597
	2.53456	1.26629					0.456532	0.408434
	0.732049	1.26083					0.766138	0.392263
	0.513408	0.386586					2.4735	0.495058
	0.44552	0.354731					0.675111	0.420259
	0.922089	0.377645					0.62219	0.473127
	2.06682	0.613503					0.749249	0.26228
	0.388258	0.638209					0.703882	0.569868
	0.691715	0.979318					0.817091	0.80753
	1.3769	0.394386					0.83365	0.689361
	0.411895	0.957125					0.795052	0.466035
	0.824341	0.79444					0.7148	0.737994
	0.949879	0.789914					0.81631	0.363908
	1.08774	0.355262					0.774337	0.341705
	1.0185	0.615006					0.734058	0.548717
	1.59392	0.687803					0.572194	0.496183
	0.799982	0.661335					0.40727	0.505569
	0.765215	0.579971					0.953567	0.786121
	1.00353	0.925619					0.640662	0.591974
	1.81877	0.41832					0.697198	0.749928
	0.343155	0.37656					0.686038	0.777436
	0.442445	2.18108					0.675094	0.560094
	1.53825	0.35767					0.575152	0.514835
	1.80765	0.846109					0.575947	0.430947
	0.854012	0.791222					0.574695	0.321893
	0.441508	0.522772					0.467736	1.14071
	0.73712	0.97298					1.18924	0.405707
	0.791365	0.500633					0.557879	0.363683
	0.686478	0.144646					1.20466	0.662119
	0.680333	0.847962					0.47538	0.469966
	0.769728	0.12691					0.677778	0.596091
	1.64502	0.315643					0.557554	0.485256
	1.15588	0.527029					0.677681	0.412677
	1.10934	1.03407					0.532555	0.435484
	0.945859	1.30226					0.46622	0.358661
	1.64457	0.842508					0.476288	0.393616
	0.335301	0.813092					0.812537	0.280062
	0.823106	0.456995					0.716055	0.337011
	0.58064	1.73528					0.58282	0.526109
	0.447154	1.59101					0.436076	0.486246
	0.346803	2.14327					0.826321	0.46795
	0.743349	0.96211					0.569599	0.76083
	1.11333	1.43627					0.464706	0.427074
	2.20976	0.807415					0.602244	0.394011
	1.88048	1.21015					0.728619	0.510746
	2.21616	0.583707					0.567715	0.416085
	0.478848	1.11466					0.772602	0.577754
	0.830202	0.867653					0.505006	0.474993
	1.02431	0.63626					0.815426	0.60248
	0.635749	0.815225					0.642883	0.631425
	1.04318	0.642934					0.579453	0.436816
	0.890778	0.334542					0.682777	0.458926
	0.346388	0.479865					0.586822	0.47304
	0.391685	0.499144					0.57879	0.407716
	0.794004	0.51653					0.540577	0.458637
	0.552396	0.669722					0.487397	0.446793
	0.952474	0.431953					0.555584	0.495845
	1.38793	0.619317					0.669874	0.458265
	1.34587	1.01906					0.556791	0.399856
	1.76241	0.184632					0.571106	0.77294
	0.676124	0.924316					0.73083	0.645711
	2.26758	0.451713					0.923934	0.410057
	0.777918	0.498416					0.617648	0.413374
	1.19479	2.21589					0.651706	0.418839
	1.92734	0.445487					0.595237	0.49138
	2.30256	0.687414					0.597307	0.535504
	0.660601	0.760405					0.502857	0.350923
	1.09119	1.55668					0.557302	0.650674
	1.1023	1.56183					0.606394	0.419766
	0.360574	1.71093					0.782538	0.43615
	0.347837	1.12798					0.517758	2.23315
	0.430503	0.623202					0.587788	0.643859
	2.5304	1.56977					0.579395	0.61107
	0.845852	0.259574					0.58303	0.530127
	1.56716	0.536851					0.618527	0.562943
	0.473776	1.04003					0.788631	0.367233
	0.964028	0.893337					0.905352	0.392547
	1.18574	1.46234					0.555607	0.651813
	0.55009	0.957372					0.816967	0.605977
	1.16736	1.10192					0.490545	0.543901
	0.536545	2.22551					0.931042	0.626963
	0.970698	0.75963					0.602768	0.526507
	1.52799	0.893202					0.772936	0.512419
	1.11868	0.748131					0.490049	0.633244
	1.72099	0.448043					0.737606	0.451291
	1.32638	0.728783					0.862707	0.414743
	1.77079	0.573552					0.517431	0.481112
	0.806479	1.86001					1.07918	0.488654
	1.23685	0.697969					1.10698	0.628473
	0.612228	0.585652					0.930081	0.482915
	1.74361	0.683893					0.950941	0.62744
	1.33076	0.691786					0.816662	0.718969
	1.20273	1.84826					0.807424	0.716133
	0.404973	1.67881					0.627644	0.783881
	1.13543	0.689249					0.587062	0.920149
	2.68559	0.505496					0.656417	0.41584
	1.82856	0.47665					1.28402	0.473404
	1.14573	0.915518					0.710979	0.597285
	2.69588	0.965724					0.445239	0.489087
	1.70581	0.373413					0.489415	0.446281
	1.92405	0.463196					1.88515	0.77634
	2.1777	0.844524					0.920691	0.552319
	0.633862	1.00244					0.780624	0.658205
	1.36429	0.914319					0.65402	0.62302
	1.23792	0.706503					0.757262	0.406229
	0.41438	1.54821					0.494693	0.38038
	0.634306	0.821169					0.477338	0.374989
	0.312178	0.512571					0.683383	0.370674
	0.357993	0.29344					0.561353	0.651037
	0.339346	0.701103					0.337978	0.408843
	2.65643	0.639505					0.572565	0.539911
	1.06943	2.84708					0.623256	0.551807
	0.677839	0.454133					0.672559	0.361711
	1.48525	0.746609					0.531848	0.634064
	0.72939	0.447245					0.645012	0.329342
	0.678891	1.67831					0.711107	0.508382
	0.611423	1.55556					1.46641	0.472258
	1.12545	1.40503					0.341138	0.263359
	0.786727	0.310888					0.432487	0.701339
	0.66945	0.531752					0.389699	0.438033
	0.644739	0.593896					1.60437	0.687227
	0.719691	0.525265					0.727512	0.753999
	2.93157	0.365545					0.871168	0.508685
	0.234293	0.140001					0.664369	0.876885
	0.684904	0.773931					0.829751	1.30209
	0.686944	0.643387					0.616141	2.00995
	2.24201	0.902397					0.711936	1.65962
	1.15496	0.431668					0.519694	0.439011
	1.09735	0.796757					1.10675	1.31139
	2.28569	0.574092					0.630255	0.482339
	2.15759	0.905063					1.02449	0.386239
	1.79059	0.97139					0.780697	0.61826
	1.2662	0.636428					0.814448	0.578043
	0.365671	0.678175					0.701983	0.603079
	0.425059	0.591634					0.488959	0.929442
	1.64746	0.741512					0.507894	0.585668
	1.71136	0.37977					0.497108	0.64551
	0.559016	1.02878					0.740091	0.501615
	0.539442	0.129699					0.590495	0.543783
	0.316795	0.318417					0.500717	0.699015
	0.514736	0.36979					0.555395	0.820415
	0.620453	0.633388					0.524134	0.396143
	1.48111	0.373831					0.559699	0.48621
	1.85174	0.363365					0.605103	0.907779
	0.83523	0.617498					0.503886	0.395572
	0.761701	0.349143					0.35227	0.959597
	1.3202	0.751676					0.556753	0.556135
	0.58253	0.569149					0.594266	0.365379
	0.962863	0.905162					0.648225	0.578555
	2.45149	0.445646					0.643589	0.443667
	0.633257	0.94025					0.199244	0.461715
	0.441163	0.371305					0.50327	0.592359
	0.776471	1.37367					0.719064	0.512044
	0.508027	0.637058					0.654761	0.588391
	1.09366	1.27532					0.669884	0.592083
	0.408188	0.595519					0.907455	1.02965
	0.591241	2.64477					0.707715	0.423531
	0.507976	0.722334					0.66704	0.459281
	0.620258	0.684361					0.849657	0.461332
	0.631511	0.86896					0.719066	0.365041
	1.33974	0.735739					0.666483	0.952144
	1.04068	0.648277					0.524368	0.399371
	1.03357	1.32439					0.591924	0.625628
	1.62907	0.801605					0.512916	0.545527
	0.481693	0.547253					0.572683	0.678961
	1.92572	0.522025					0.905687	0.563578
	0.647028	0.968324					0.662239	0.459134
	0.485765	1.21121					1.02798	0.923846
	0.654244	1.02182					1.21846	0.55887
	0.631674	0.518062					0.705792	0.524942
	0.512796	0.585617					0.62296	0.53224
	1.49104	1.11177					0.720158	0.430459
	0.615428	1.01857					0.712967	0.569767
	2.51482	1.04072					0.948063	0.641652
	1.05196	0.873506					0.595745	0.627632
	0.441457	1.33736					0.697758	0.448615
	0.564797	0.601808					0.572228	0.765474
	0.569534	1.81122					0.521766	0.631906
	0.340313	0.726204					0.441017	0.754655
	1.22902	0.744414					0.561158	0.522326
	1.40349	0.901536					0.670582	0.427017
	1.02686	1.31928					0.548961	0.571062
	0.486763	0.727581					0.701673	0.402738
	1.16332	0.30602					0.733746	0.548863
	0.428058	0.524182					0.843751	0.628148
	1.18293	1.13161					0.810437	0.533001
	1.01609	0.763484					1.23081	0.505175
	0.951593	0.751904					0.852114	0.640122
	0.867586	0.787118					0.474122	0.76317
	0.755546	0.489573					0.511436	0.409718
	1.17748	1.0913					0.902775	0.492514
	0.648438	0.65166					0.375619	0.516951
	1.69706	0.555423					0.66159	0.408926
	1.09002	0.563765					0.75585	0.48094
	1.10443	2.01232					1.04774	0.461688
	1.64605	0.601094					1.00228	1.22902
	1.03711	0.391028					0.833043	0.577743
	0.510116	1.0438					0.889946	0.427621
	1.33852	1.60614					0.655677	0.361549
	0.727056	1.16779					0.770604	0.962974
	0.319566	1.57626					0.518088	0.563853
	2.3396	0.594038					1.71651	0.863884
	0.547062	0.214587					0.87921	0.664124
	1.03339	1.26527					0.492034	0.635871
	1.111	0.552555					0.78807	1.03528
	0.604578	0.699068					1.57958	0.959177
	0.530944	0.633611					1.47148	0.482269
	0.986275	0.610552					0.609835	0.449892
	1.32188	0.888166					0.732089	0.84809
	0.876565	0.837521					0.835629	0.722315
	1.61291	0.847062					0.857835	0.472068
	0.761509	0.651931					0.700313	0.591171
	1.49649	2.10664					0.541751	0.436519
	0.52096	0.617886					0.467312	0.475629
	0.947578	0.360253					0.784303	0.555348
	1.00008	0.854546					0.505726	0.384907
	1.8574	1.53173					0.339058	0.589814
	2.42807	1.04473					0.511838	0.693302
	0.737613	0.698352					0.634772	0.715921
	2.97239	1.23062					1.16459	0.838109
	0.703141	0.928635					0.35956	0.79696
	0.936267	0.995358					1.16404	0.441392
	0.581975	0.523863					0.684517	0.46289
	1.8178	1.10479					1.02926	0.525216
	0.529189	0.47832					0.543347	0.600649
	2.11889	0.600815					0.635267	0.941624
	1.53634	0.706698					0.879493	0.434649
	2.98372	0.627598					0.692324	0.450781
	1.35079	1.46064					0.534123	0.407105
	2.30198	0.356036					0.670095	0.440485
	2.72295	0.350163					1.02202	0.408916
	0.686877	0.551096					0.473939	0.767741
	0.805984	1.09919					0.520142	0.908735
	0.363276	0.494117					0.435433	0.710806
	2.69803	0.624229					1.17226	0.449276
	1.37032	0.479831					0.674749	0.565151
	1.12823	0.440808					0.676399	0.453263
	1.86046	0.688595					1.65933	0.864476
	0.642416	0.591044					0.603404	0.343159
	1.08549	0.805019					0.570622	0.505113
	1.71498	0.696325					0.786243	0.542421
	0.898996	0.812245					0.617462	0.591644
	1.7323	0.661269					1.34251	0.556768
	1.71446	1.07653					0.46521	0.734799
	1.16251	1.20781					0.44869	0.786421
	1.13923	0.588338					1.02402	0.542333
	0.874015	0.968455					1.18824	0.769025
	1.01506	0.881677					1.4013	0.522254
	0.878522	0.536903					1.34336	0.44798
	0.764512	0.356369					1.15429	1.40406
	0.355183	0.976357					0.900333	0.652662
	1.10504	0.937149					0.778268	0.438872
	0.627808	2.40621					0.599146	0.581662
	0.369795	0.450418					0.785558	0.760052
	1.08716	0.945503					0.764001	0.267144
	0.352354	0.68418					0.758654	0.422753
	0.464696	0.76086					0.61699	0.336694
	0.976005	0.827663					0.696387	0.361561
	0.438273	0.545013					0.662218	0.371829
	0.515934	0.49105					0.720593	0.805222
	0.987008	0.6303					0.49946	0.717637
	0.694252	0.862859					0.532137	0.396032
	0.796806	0.618088					0.891991	0.707251
	2.18764	1.0285					0.354425	0.352402
	0.789432	0.290901					0.881605	0.478987
	1.92328	0.766691					0.656355	0.449947
	0.660143	0.460164					0.468184	0.577475
	0.255968	1.82751					0.610586	0.824861
	0.490077	0.72304					0.546793	0.901304
	0.578185	0.96734					0.935045	0.762238
	1.889	1.34547					0.521291	0.468083
	2.13016	1.01251					0.682864	1.2132
	1.49111	0.508468					0.694004	0.650679
	1.39516	0.863842					0.641922	1.17302
	1.35231	0.979383					0.681449	0.652667
	0.682329	1.27962					0.78071	0.521109
	1.48877	0.705649					0.72527	0.437454
	0.409409	0.433611					0.67713	0.457874
	0.487396	0.505555					0.823359	0.526218
	0.832345	1.76979					0.692685	0.437185
	1.38621	0.661975					0.703046	0.407652
	0.955648	2.46556					0.6135	0.448611
	0.768558	0.864687					0.792832	0.424784
	0.540052	2.24295					0.602511	0.438177
	0.747941	0.824386					0.752405	0.445805
	0.664744	0.38866					0.683091	0.590779
	1.45261	0.808489					0.940516	0.606316
	0.590316	1.62478					1.15224	0.500997
	0.555386	1.74743					1.06407	0.493862
	0.741135	2.81369					0.959551	1.21033
	1.19523	0.520444					0.581739	0.511995
	0.709775	0.742869					0.685996	0.444829
	1.21334	1.01262					0.582755	0.68062
	1.05354	0.525818					0.878222	0.457917
	0.758445	1.53926					0.460592	0.907518
	2.8166	1.84678					0.859844	0.685358
	2.74118	1.57644					0.678511	0.971734
	0.774318	0.48789					0.535689	0.595461
	0.514846	0.95212					0.57875	0.382555
	0.834107	0.87084					0.74421	0.724739
	0.678994	1.22095					0.568541	0.65779
	0.627209	1.23333					0.7614	0.461338
	0.702254	0.58612					0.754754	0.350599
	0.985289	1.29129					0.742005	0.558405
	0.424449	1.0733					0.598493	0.520946
	0.490675	1.11054					0.620728	0.378047
	1.91299	1.40272					0.701638	0.518838
	0.573814	0.663803					0.64857	0.441367
	0.789322	1.05695					0.513994	0.438577
	0.294822	0.637633					0.515156	0.684416
	0.886153	1.80863					0.50202	0.464111
	0.48748	2.86561					0.66959	0.536544
	0.546531	0.330709					0.863144	0.622605
	0.708642	0.711381					0.978401	0.414428
	0.656235	0.687616					0.822302	0.590329
	0.921944	0.428689					1.05716	0.442841
	0.5034	1.02462					0.664657	0.632932
	0.510276	0.413683					0.695519	0.488569
	0.294675	0.253719					0.535617	0.737317
	1.28763	1.5392					2.51541	0.669598
	1.26723	2.3883					0.627779	0.773887
	2.49314	1.69493					1.24277	0.587918
	2.20019	1.58112					0.543412	0.530583
	1.35915	1.00628					0.420154	0.515847
	0.46538	0.548279					0.696518	0.452047
	0.509008	1.41917					0.513591	0.590201
	1.67723	0.386083					0.58978	0.552359
	1.32467	2.58411					0.498065	0.541783
	0.643415	0.433061					0.561369	0.955877
	1.14363	0.289172					0.678962	0.472793
	0.9933	0.800819					0.7932	0.482523
	0.855619	0.833403					1.01322	0.458281
	0.719368	0.636327					0.910558	0.57932
	0.751163	0.831266					0.890626	0.462128
	0.59922	0.963288					0.79562	0.50606
	0.833123	0.881954					0.948367	0.450241
	0.615422	1.37109					0.749952	0.679514
	1.84041	0.333111					0.92999	0.316607
	0.845415	1.19993					0.943105	0.376522
	0.705746	0.417867					0.712386	0.529251
	0.875682	0.767457					0.6789	0.661349
	1.1314	0.529002					0.701744	0.495541
	0.952743	1.22436					1.39371	0.415657
	0.602284	1.88575					0.643543	0.381933
	0.48541	0.583127					0.558771	0.462814
	2.444	0.430773					0.812062	0.441217
	0.581067	1.32054					0.748365	0.51661
	0.816703	2.01724					0.842124	0.384937
	1.23938	0.562323					0.722398	0.407705
	1.48872	0.607049					0.687052	0.869946
	2.07507	1.14865					0.750998	0.69951
	0.460493	0.285496					0.808168	0.61465
	0.487017	0.433817					0.719696	0.749983
	0.654118	0.462091					0.641167	0.584063
	0.468724	0.294417					0.727121	0.711783
	1.11396	0.728173					0.872119	0.599737
	0.728995	0.761335					0.698314	0.792952
	1.03065	0.822972					0.773558	0.450162
	0.61518	1.01527					0.668578	0.397756
	0.524063	0.668532					0.702892	0.482379
	0.732941	0.567312					1.37588	0.398159
	0.837209	0.828355					0.741947	0.489743
	0.73077	0.416995					0.623591	0.396597
	0.952937	0.975349					0.553529	0.989797
	1.31671	2.00568					1.25491	1.13443
	0.789522	0.507561					0.707145	1.00469
	0.938232	0.596238					1.66252	0.466136
	0.426057	2.29994					0.902399	0.765136
	1.30319	2.43345					1.07652	0.478741
	1.76484	0.928779					0.745113	0.464579
	0.685341	1.71794					0.808579	0.663664
	1.03162	2.61782					0.984978	0.624165
	0.424834	1.03645					0.80321	0.493793
	0.341943	2.38974					0.884076	0.479772
	1.53586	0.325863					0.794857	0.515434
	0.604097	0.375371					0.678125	0.480491
	0.954789	1.94119					0.844927	0.49628
	1.14308	0.232828					0.62571	0.627519
	0.76063	0.232621					0.720637	1.36529
	0.628957	0.663883					0.714256	0.217313
	0.641913	0.598311					0.691036
	0.590772	0.747228					1.05596
	0.845072	0.771833					0.67165
	0.428838	0.63227					0.610841
	0.650127	0.722358					0.627053
	0.593967	0.580011					0.716112
	0.3181	0.640459					0.523296
	0.447164	1.05466					0.668981
	0.362671	1.21267					0.976885
	0.509451	1.29027					0.891155
	0.427564	0.806287					0.557665
	0.63003	0.720863					0.962875
	0.571536	0.77724					0.575737
	0.54313	0.721265					1.13552
	0.745341	0.486436					0.499584
	0.615218	0.259039					0.427398
	0.580043	0.246262					0.728263
	0.586688	0.573958					0.61991
	0.615382	0.565808					0.705802
	0.743584	0.652393					0.418698
	1.07255	1.5943					0.61339
	0.978691	0.423842					0.459393
	0.887626	0.298648					0.568202
	1.03907	0.555918					0.55805
	0.78987	0.379036					0.426657
	0.853209	0.381202					0.561841
	1.07747	0.354413					0.6961
	1.55757	0.809489					0.609024
	1.23484	0.512504					0.720961
	0.492984	0.66794					1.22648
	0.391589	0.596206					0.853873
	0.961902	0.905338					0.775169
	0.958864	1.25117					0.678331
	1.65566	0.825077					1.16661
	1.68198	0.879277					0.709625
	1.5978	0.720776					0.731718
	0.93105	0.521196					0.757607
	1.8692	0.594302					0.630273
	1.34585	0.972903					0.685705
	2.45745	0.701542					0.911807
	1.08428	0.522385					0.694121
	2.05548	0.525961					0.441605
	0.771661	0.599178					0.444163
	0.826924	0.741425					0.535855
	1.25247	1.85725					0.529137
	0.449452	0.881235					0.789534
	0.538808	0.929207					1.16779
	0.542431	0.443462					0.684243
	0.831414	0.893106					0.764202
	0.740023	0.518886					0.997565
	0.67484	0.423685					0.630964
	0.529726	0.617817					0.552909
	0.566293	0.733933					0.573136
	0.71539	0.48025					0.484688
	0.535907	2.11424					0.538913
	1.08807	1.63751					0.436613
	0.751651	1.0551					0.611948
	0.623282	1.28595					0.437994
	0.569574	0.41945					0.485493
	0.75715	1.16145					0.668697
	0.805985	0.495776					0.637762
	0.620889	0.389119					0.655868
	0.659771	0.446394					0.779724
	0.787769	0.467881					0.901734
	0.525691	0.519366					0.897977
	0.544883	1.16266					0.983976
	1.01682	1.04339					0.558676
	2.60584	0.928911					0.963612
	0.51342	1.49583					0.897196
	0.871245	0.909634					0.67122
	0.949519	0.807955					0.668318
	0.51104	0.788002					0.707846
	1.58518	0.87663					0.546972
	1.02913	0.703688					0.809791
	0.808804	1.00305					0.624943
	0.480037	0.62932					0.65693
	0.630052	1.22604					0.659824
	0.595472	0.306888					0.600336
	0.538147	1.18639
	0.677629	0.266535
	0.599478	0.384387
	0.90527	0.382031
	0.578026	0.314714
	1.1345	0.420705
	0.725178	0.535595
	0.583095	1.69839
	1.42401	0.9713
	0.899941	0.833248
	0.921666	0.867904
	1.28449	0.341736
	0.941987	0.672024
	0.73647	1.4784
	1.19478	0.438684
	1.1366	0.390929
	1.24296	1.65334
	0.830517	0.513861
	0.618787	0.478145
	1.16702	0.888529
	0.700543	0.50804
	0.702985	0.608714
	2.28665	0.192424
	0.39862	0.361481
	1.58349	1.70604
	0.356728	1.36564
	0.521431	0.548539
	0.924742	2.41147
	0.984937	2.04612
	0.63158	1.40626
	0.98834	0.819721
	0.760275	1.68539
	1.75587	1.28668
	2.05653	0.681341
	1.37394	1.88831
	1.26887	0.573386
	1.42359	1.22444
	0.692257	0.483585
	0.871511	0.605771
	1.66643	0.545822
	0.940569	1.94308
	0.830522	0.974341
	0.465521	1.00542
	0.88898	0.488791
	2.34422	0.551952
	2.61343	0.565444
	0.577861	0.888904
	2.18152	0.60045
	0.341534	0.752438
	0.266913	0.821495
	0.327836	1.86655
	0.786468	0.497952
	0.654252	0.939802
	1.38687	0.601915
	0.854194	0.519487
	0.972983	0.780726
	1.04369	0.391136
	1.60705	0.717865
	1.98951	0.410049
	2.47205	0.50404
	1.0367	0.990828
	0.6704	0.70177
	1.58996	0.594731
	1.00021	0.726446
	1.06896	0.343956
	0.549681	0.780647
	1.13234	0.480957
	0.41833	0.621722
	2.89249	0.815597
	0.878707	2.34576
	0.212799	0.822192
	1.03507	1.20595
	2.86763	0.632233
	1.1292	0.891424
	1.02485	1.19867
	0.910068	1.26654
	1.05791	0.80514
	2.04006	0.82581
	0.470509	0.898204
	0.74174	0.738728
	1.54737	0.828605
	0.771249	0.551061
	0.780912	0.343937
	0.753493	0.827118
	0.723878	0.814066
	0.524893	1.11814
	0.741451	1.69377
	0.849494	1.71391
	2.41139	1.57082
	0.974454	1.19725
	1.24307	0.556435
	1.66443	1.09639
	0.729575	0.509876
	1.41019	0.355497
	0.739683	0.397775
	1.61204	0.34904
	0.41337	0.629551
	2.66627	0.628156
	0.438114	0.31188
	2.68309	0.724626
	2.94522	0.327419
	2.08361	0.662223
	0.536807	1.2313
	0.54075	0.974285
	0.469702	0.548688
	0.608524	0.463048
	0.658483	0.381614
	0.612378	0.628727
	1.83387	1.35981
	2.45077	0.438449
	1.1005	0.411487
	0.912064	0.401395
	1.8464	1.09519
	0.61969	0.313426
	0.916163	0.556105
	0.582993	0.790204
	2.34651	1.08688
	0.610551	0.648255
	0.542363	0.714901
	1.97747	0.446493
	1.29749	0.567213
	1.90663	0.515222
	0.926629	0.33351
	0.947259	0.851392
	0.638237	0.483454
	1.76887	0.861091
	0.55634	0.685834
	0.777921	0.857162
	0.908306	1.02887
	0.84943	2.46164
	0.755579	1.52743
	1.36519	1.08885
	0.594118	0.496067
	0.438271	0.377134
	1.20148	1.0427
	0.878908	1.55899
	0.878776	0.129327
	0.554472	1.78468
	0.368719	1.1469
	0.220367	0.594983
	0.483208	0.623301
	0.529391	0.534076
	0.60315	1.97872
	1.04447	1.88491
	0.724014	0.574078
	0.938264	0.748571
	0.868507	0.555479
	0.703509	0.998961
	0.559132	1.38175
	0.713381	1.316
	1.75237	1.06534
	0.919013	1.78501
	1.10059	0.467444
	0.584729	0.45894
	1.43552	0.346079
	1.3231	0.27284
	0.541412	0.657021
	0.99984	0.101458
	1.07659	0.291328
	2.40217	0.125194
	0.863628	0.510822
	0.650938	0.205037
	0.691288	0.251158
	0.612485	0.412878
	0.776075	0.417509
	0.616748	0.611788
	2.84853	0.397773
	2.1987	0.208109
	0.795596	0.897106
	0.802505	2.52191
	0.8033	0.302988
	1.52849	0.304921
	0.465968	0.131443
	2.05084	0.919206
	1.81234	1.50278
	2.68202	0.907542
	0.479947	0.578122
	0.250654	0.479554
	0.453007	0.479971
	1.61885	0.52797
	0.591971	0.38762
	0.921059	0.317824
	2.67993	0.405834
	0.628737	1.04785
	0.528147	0.637198
	0.610779	0.400735
	1.87837	0.693957
	0.746484	0.465873
	1.77388	0.267919
	0.816659	0.478014
	0.656118	0.994132
	0.848026	2.13905
	0.562769	0.382485
	2.44837	0.326867
	2.07023	0.416682
	0.92211	0.878365
	0.60093	0.395286
	0.737305	0.18904
	1.01607	0.716008
	1.022	0.464143
	0.796754	0.458727
	0.945007	0.67111
	1.19526	0.372567
	0.69034	1.83801
	0.696838	0.884688
	0.480994	1.20482
	0.422793	0.222047
	0.627176	0.251584
	0.632105	0.834629
	0.360672	0.627873
	0.548873	0.834528
	1.54891	0.327299
	0.74508	0.201165
	0.814873	1.19715
	0.501628	1.45093
	0.505082	0.216656
	0.897328	0.386342
	0.819049	0.763862
	0.525535	0.592183
	0.512319	0.783667
	0.329236	0.650928
	0.492664	1.33267
	0.477061	1.02149
	0.584356	1.08171
	1.21555	0.978646
	0.636544	0.890758
	0.776928	1.16583
	1.1899	1.02313
	1.48249	0.639532
	1.29166	0.821099
	2.03403	0.987772
	2.24058	0.876246
	0.215228	1.08888
	0.614503	0.461009
	2.50502	1.06496
	0.589961	0.706114
	0.64514	0.708967
	1.041	0.359686
	0.86066	0.411202
	0.849037	0.495723
	2.37421	0.593178
	2.17908	0.673032
	0.87021	0.475011
	0.400408	0.341281
	0.982092	2.4598
	0.736821	0.45665
	0.528603	1.24025
	0.389876	0.934299
	0.741957	0.562722
	0.985753	0.316148
	1.66696	0.433312
	0.736072	0.192752
	0.760698	1.27475
	1.1108	0.644418
	0.799002	1.22714
	0.630596	0.21341
	1.63656	0.615354
	1.00775	1.43521
	1.04033	0.644896
	1.1148	1.16959
	1.58897	0.455691
	0.493435	1.04192
	1.40178	1.08306
	0.878833	0.24096
	2.05169	0.354437
	0.51643	0.575105
	0.650521	0.591873
	0.671906	0.538426
	2.06632	0.310205
	0.432778	0.540055
	0.653557	0.508637
	0.886525	0.403401
	0.949228	0.849759
	1.19497	0.895777
	0.984202	0.422857
	1.13576	0.320655
	0.447236	0.806905
	0.557969	0.777488
	1.91247	0.91359
	0.674335	0.575129
	1.49585	0.539848
	0.687423	0.521962
	0.801619	0.787112
	0.362974	0.582227
	1.66124	0.2648
	1.19817	0.632072
	0.669348	0.395983
	1.41265	0.686535
	0.913756	0.432599
	1.17269	0.468113
	1.23572	0.979321
	0.396476	1.28741
	0.459691	0.562187
	0.973672	0.559462
	0.643705	0.400709
	0.862451	0.910385
	0.619153	0.416311
	0.804077	0.476335
	0.949476	1.70942
	0.690395	0.926427
	0.453017	2.70541
	1.59754	1.09992
	0.697227	2.44749
	0.732588	0.631694
	0.663779	0.648127
	0.567462	0.304872
	0.765134	0.554963
	0.923762	0.461863
	0.42605	0.585909
	0.916078	0.397639
	1.15077	1.11516
	0.500171	0.775762
	2.47904	1.0825
	0.843493	0.34826
	0.390523	0.198549
	2.25184	1.13541
	0.621436	1.09761
	0.774876	0.487613
	1.02038	0.114051
	0.87599	0.595378
	0.984277	0.557793
	0.94766	1.65147
	1.22897	0.610469
	0.295333	0.227667
	0.496725	0.287396
	0.270976	0.468431
	0.722176	0.623057
	0.518715	0.300292
	2.73221	0.619329
	0.642895	0.635158
	0.381547	0.37192
	0.643873	0.363055
	0.468814	0.505272
	1.09965	1.12132
	0.813284	1.26272
	0.509215	0.647511
	0.687558	0.165952
	0.812914	0.517559
	0.636558	0.447398
	2.27961	0.612793
	0.388084	0.464192
	1.66194	1.03758
	0.657667	0.428397
	0.731057	1.43616
	0.652148	0.625192
	1.26509	1.20987
	1.03635	0.579421
	0.939781	0.759624
	0.439871	0.778778
	1.63359	0.422278
	0.684131	1.58358
	1.19765	0.771638
	1.27099	1.2694
	0.74558	0.880898
	1.47392	0.760597
	1.62078	1.78104
	0.297359	0.619714
	0.755092	1.53678
	0.423122	0.876841
	0.294955	0.551408
	0.86286	1.15612
	1.78437	0.566307
	0.608331	0.647356
	1.39801	0.8275
	1.72906	1.02888
	1.75318	0.742589
	0.614953	1.07621
	1.47708	0.54244
	0.749211	0.749925
	1.47833	0.796263
	0.720212	0.401189
	0.661766	0.837071
	2.87589	0.532431
	0.613363	1.27958
	1.16102	0.935874
	0.618015	0.55631
	0.600114	0.66578
	1.57696	0.724013
	0.897751	0.646512
	0.626039	0.42282
	0.510588	0.606034
	0.69867	1.01673
	0.597601	0.59954
	0.819398	0.83441
	0.957521	0.625365
	0.434259	0.724428
	1.87383	0.698181
	0.353128	1.48729
	0.762072	0.550653
	0.429064	1.06572
	0.854088	0.902611
	0.682423	0.436443
	0.756229	0.922987
	0.994519	0.47648
	0.837627	1.00437
	0.572049	0.359123
	0.597515	0.519799
	0.331122	0.813332
	0.540218	1.25338
	1.90884	0.698733
	1.20123	0.359173
	2.38457	1.35699
	0.980544	0.410909
	0.952982	1.43997
	0.999702	0.822731
	0.648964	2.51856
	1.10707	1.51566
	1.09139	0.700465
	2.38889	0.929222
	0.737072	0.407322
	1.06237	0.690636
	1.41128	0.585086
	0.570249	1.26839
	2.99127	0.236932
	0.707137	0.309053
	0.621456	0.560776
	0.772804	0.309044
	0.528703	1.86477
	0.670752	0.768217
	0.982982	1.58126
	0.810221	1.80528
	0.458138	0.795279
	0.824527	0.853002
	0.589096	0.428687
	0.44793	0.914095
	0.720603	0.431437
	1.5904	0.483473
	2.49952	0.282062
	1.52442	0.80708
	2.37592	0.431159
	0.807637	0.373538
	0.903428	0.286353
	0.493548	0.839327
	0.457528	0.410991
	0.824988	1.10393
	0.404152	0.977478
	0.450814	0.478096
	1.11745	0.335841
	0.642699	0.508139
	0.453602	0.458924
	0.554281	0.103126
	1.27725	0.47676
	0.32156	0.646773
	0.640099	0.288091
	0.430316	0.614361
	0.950624	0.131149
	2.52665	0.362647
	0.59981	1.21171
	2.05252	0.541355
	0.698172	0.527045
	0.88705	2.26961
	0.534718	0.327812
	2.19337	2.35229
	0.608656	0.972953
	0.748433	0.826663
	0.570589	1.17088
	1.256	1.0238
	1.14039	0.757757
	0.889073	0.398122
	0.804516	0.595216
	0.853107	0.364231
	1.02695	0.584802
	0.533784	0.354481
	1.25154	1.16074
	0.988663	0.484166
	0.890501	0.194995
	0.917043	0.578251
	0.810902	0.538935
	0.372442	0.541006
	0.713598	0.493139
	0.486698	1.21503
	0.653099	1.3143
	0.571548	0.385559
	0.684015	0.657707
	0.361702	0.626302
	0.465905	0.509924
	0.838962	0.745287
	0.664258	0.684638
	0.506941	1.64554
	0.74502	1.08021
	0.969222	0.503447
	0.826628	0.504826
	0.615328	0.650504
	1.85725	1.72298
	0.643801	0.992047
	0.753687	1.14694
	0.732623	0.522887
	0.488024	0.361284
	0.918678	2.22438
	0.771239	0.657303
	0.652638	0.50805
	0.688791	0.611365
	0.492738	0.342138
	0.289828	0.726225
	0.285774	1.6996
	1.04158	1.11988
	0.422461	0.167695
	1.5388	1.21819
	0.777044	0.717214
	0.322196	1.48722
	2.70011	0.542243
	0.81151	1.15919
	0.754099	0.630299
	0.749319	0.522789
	0.769181	0.641224
	2.88912	0.8044
	1.37143	0.64171
	1.06935	0.836723
	0.543923	0.589389
	0.748575	1.59853
	0.84239	1.17844
	1.06803	1.12113
	0.533765	0.585261
	1.04156	0.529022
	0.604752	0.642623
	0.690566	1.34422
	1.21287	0.535725
	1.24723	0.218008
	2.7089	1.29258
	2.11769	1.40422
	1.74132	0.71919
	0.854491	0.131364
	0.98176	1.33252
	1.35743	1.37737
	1.11157	1.00435
	1.29794	1.35204
	0.847812	0.134562
	0.912474	0.238153
	0.835999	0.561505
	0.803714	0.289985
	0.786754	1.39039
	0.864572	0.256592
	0.741325	0.636257
	1.43633	0.23542
	0.888964	0.541617
	0.44097	2.11024
	0.562224	1.12497
	0.749913	2.31318
	0.909207	0.507267
	1.07801	0.730853
	1.53478	0.575533
	1.33723	0.538942
	0.880841	0.301468
	0.495314	0.707815
	0.853039	0.754736
	0.883907	0.841831
	2.8917	0.607316
	0.641673	0.446407
	0.843413	0.6462
	0.499108	0.889724
	0.785452	0.687417
	1.12708	0.602342
	0.648193	0.268614
	1.29129	1.30496
	0.732239	0.508978
	0.539946	0.543508
	0.698208	1.09166
	0.913313	0.345903
	0.589297	0.508914
	0.579883	0.346672
	0.480531	0.214487
	0.519595	0.505074
	0.503945	0.290279
	0.851941	0.195575
	0.602954	0.377058
	0.595116	0.284518
	0.65647	0.476691
	0.775413	0.757254
	0.74893	1.24492
	0.453494	1.02275
	0.84502	0.75205
	1.12407	0.382049
	0.353754	0.956434
	0.262744	1.07602
	0.550256	0.637907
	0.295559	1.14411
	0.557064	0.906536
	1.84293	1.61062
	0.483805	0.887567
	0.729167	0.474302
	0.487276	0.563861
	0.807203	0.395207
	0.626024	0.359589
	1.17179	1.02805
	0.893541	0.731262
	0.648112	2.51346
	0.355831	1.38652
	0.352722	1.45587
	0.448856	0.974011
	0.380281	0.252059
	0.474399	0.492196
	0.659588	0.51108
	1.17391	0.46476
	0.810314	0.621771
	0.690328	1.6203
	0.775748	1.63613
	0.294193	1.73388
	0.92667	0.49717
	0.37552	0.569816
	1.51293	0.958551
	0.695066	1.31585
	0.693417	1.45361
	0.352553	0.672728
	1.16462	0.621721
	0.597736	0.598641
	1.98283	0.623082
	0.698247	0.395696
	0.664676	1.50884
	1.30812	0.49303
	0.433662	0.634333
	1.70809	0.519607
	0.552556	0.625373
		0.388116
		1.08826
		0.276487
		0.674116
		0.651214
		0.573708
		0.810251
		0.828604
		0.656492
		0.629775
		0.658425
		1.02196
		0.484149
		0.197621
		0.415497
		0.712887
		0.866648
		0.458895
		0.418755
		0.744268
		0.133078
		0.659902
		0.633807
		0.33884
		0.119601
		0.309385
		0.467924
		0.442651
		0.49734
		0.57395
		0.396505
		1.00587
		0.676391
		0.621191
		0.363344
		0.544174
		0.606704
		0.605726
		0.56486
		0.470869
		0.421565
		0.580574
		1.22092
		1.28011
		0.320426
		0.743971
		1.17631
		1.04279

## Sheet: Supplement 5
Supplement 5
a	rArc			b	rArc			c	rASAP			d
	Ctrl	Kir	V302M		Ctrl	Kir	V302M		Ctrl	Kir	V302M		Ctrl	Kir	V302M
	Fgreen	Fgreen	Fgreen		Fgreen	Fgreen	Fgreen		Fgreen	Fgreen	Fgreen		Fgreen	Fgreen	Fgreen
	1474.48	272.924	1009.12		580.942	725.351	618.878		206.049	2681.01	272.924		607.353	529.709	562.635
	1355.32	1508.48	303.97		559.748	766.568	736.642		332.726	3935.41	1508.48		635.638	549.447	524.635
	1624.42	787.98	377.977		590.469	556.326	598.336		383.422	454.494	787.98		615.896	550.571	550.808
	586.647	2230.84	315.845						311.533	220.723	2230.84
	236.926	647.69	252.671		Mean	Mean	Mean		232.975	228.067	647.69		Mean	Mean	Mean
	627.25	5046.62	602.687		577.053	682.748	651.285		692.005	291.989	5046.62		619.629	543.242	546.026
	263.42	210.26	219.074						1630.61	1531.7	210.26
	412.394	723.22	595.669						220.237	769.416	723.22
	2301.08	551.038	1010						3020.93	410.196	551.038
	311.137	3846.66	2066.51						432.997	289.707	3846.66
	1977.09	2005.63	919.442						416.567	657.506	2005.63
	313.744	2226.93	2177.7						381.907	679.5	2226.93
	3279.04	768.632	3383.88						670.735	3373.75	768.632
	249.707	247.229	2830.39						2009.73	550.302	247.229
	1220.29	1712.78	1841.87						439.721	2819.52	1712.78
	279.382	657.474	332.566						764.414	3716.91	657.474
	3143.24	542.363	1672.73						278.014	906.972	542.363
	700.596	1132.48	839.431						1659.47	262.889	1132.48
	1581.41	1202.35	567.996						632.052	556.714	1202.35
	2904.36	774.022	552.941						630.933	1619.61	774.022
	304.436	3011.37	628.454						227.004	532.851	3011.37
	2177.18	1305.61	995.885						424.366	771.892	1305.61
	1200.62	291.219	1845.62						620.318	886.872	291.219
	443.639	2281.87	1900.12						1087.28	547.302	2281.87
	693.446	2959.65	496.289						231.683	345.56	2959.65
	351.073	1630.37	327.532						2557.88	648.177	1630.37
	340.98	1561.85	662.076						2485.17	347.369	1561.85
	1013.74	1726.93	2035.21						462.115	513.413	1726.93
	780.722	387.986	485.993						1924.85	2081.82	387.986
	681.374	882.868	339.486						743.812	3979.6	882.868
	824.421	1539.67	1291.42						5031.68	1392.51	1539.67
	452.691	551.353	2198.18						254.848	485.047	551.353
	656.861	1773.11	444.295						435.702	533.736	1773.11
	2077.75	988.02	362.351						461.973	922.954	988.02
	377.547	850.771	305.912						436.735	206.563	850.771
	515.274	705.094	988.348						327.609	4377.16	705.094
	1464.61	586.822	375.859						368.338	1111.36	586.822
	240.577	1325.2	219.044						2925.24	934.561	1325.2
	897.788	3202.54	558.266						619.199	498.144	3202.54
	661.167	1448.91	1473.63						491.851	383.795	1448.91
	3970.41	1197.39	5157.06						4007.19	2000.25	1197.39
	1537.32	367.037	235.884						1659.82	265.129	367.037
	245.118	1077.81	224.104						3708.29	2945.78	1077.81
	617.092	357.163	251.5						704.666	431.858	357.163
	1976.16	2093.49	648.16						641.423	320.831	2093.49
	359.194	1437.1	242.476						552.566	500.746	1437.1
	797.619	6222.21	336.601						1108.22	670.9	6222.21
	255.432	593.192	597.117						707.137	5055.55	593.192
	708.457	266.563	524.587						367.644	871.886	266.563
	255.098	660.558	335.609						291.46	365.869	660.558
	379.315	569.653	261.179						261.421	239.947	569.653
	1844.08	4670.35	241.64						301.467	3172.68	4670.35
	1422.6	234.471	4478.71						290.397	359.774	234.471
	1242.12	487.097	1838.61						3190.47	3875.56	487.097
	2155.71	345.64	1385.61						484.332	1472.09	345.64
	618.427	1418.21	3229.11						802.416	407.74	1418.21
	470.184	553.261	1709.99						4740.93	371.396	553.261
	204.858	369.142	372.011						216.779	355.39	369.142
	684.571	738.726	4961.68						249.191	246.344	738.726
	356.653	203.69	409.034						4726.41	527.55	203.69
	430.339	1131.83	1712.78						3205.05	239.846	1131.83
	271.994	544.116	1931.95						789.266	374.48	544.116
	1933.92	211.481	288.951						254.546	3701.83	211.481
	291.037	1638.86	1526.28						1551.13	689.347	1638.86
	283.34	263.115	273.051						482.17	532.678	263.115
	1294.56	404.551	6481.66						516.007	252.282	404.551
	1670.76	997.171	3774.5						618.696	513.899	997.171
	1798.57	440.491	272.869						279.551	782.439	440.491
	343.882	247.919	414.875						1372.95	373.801	247.919
	994.3	658.902	601.616						702.589	532.469	658.902
	224.252	380.295	262.926						2801.46	526.632	380.295
	539.938	210.977	353.009						788.015	698.691	210.977
	442.303	200.508	1129.1						273.626	298.706	200.508
	680.798	207.824	282.189						1883.48	237.641	207.824
	410.427	4966.39	320.624						1807.04	737.414	4966.39
	676.397	3264.36	389.256						2087.95	322.03	3264.36
	1926.58	225.852	223.605						423.164	639.429	225.852
	697.728	4584.56	251.186						447.286	3882.89	4584.56
	905.644	4243.55	262.326						488.623	206.698	4243.55
	415.095	818.073	279.484						4502.11	1185.28	818.073
	1350.18	242.031	631.301						610.527	471.625	242.031
	334.908	223.357	312.397						310.671	2172.64	223.357
	387.512	493.218	904.342						233.802	274.692	493.218
	667.724	560.318	746.051						1651.07	324.768	560.318
	2052.1	1082.62	708.536						1510.32	959.782	1082.62
	339.684	495.542	633.176						777.761	1251.66	495.542
	378.387	929.814	261.048						2669.73	214.923	929.814
	3152.85	616.744	687.306						387.411	464.739	616.744
	202.948	450.837	202.109						264.203	286.053	450.837
	2462.15	219.903	557.977						462.815	1341.5	219.903
	251.274	632.409	1718.64						706.268	1167.02	632.409
	1776.36	284.707	2290.68						2162.76	244.991	284.707
	281.691	200.728	229.891						1465.97	202.385	200.728
	360.419	277.727	789.766						875.356	350.185	277.727
	396.495	762.444	442.74						1319.09	463.172	762.444
	1819.71	697.667	251.5						2702.78	229.055	697.667
	210.249	2276.62	236.422						294.439	396.946	2276.62
	317.065	809.133	983.897						517.938	733.971	809.133
	405.153	314.226	1456.71						827.554	368.444	314.226
	408.127	247.778	426.789						963.55	3555.2	247.778
	353.066	929.627	835.801						605.879	260.425	929.627
	1696.59	525.056	3170.04						474.639	931.136	525.056
	2629.58	2884.42	472.281						680.352	386.981	2884.42
	2145.8	251.748	366.235						811.785	254.059	251.748
	248.856	423.312	768.86						1860.33	302.318	423.312
	1605.22	363.528	3477.59						4415.29	377.61	363.528
	4827.36	1586.59	2084.55						1424.34	253.429	1586.59
	1188.32	332.49	2168.8						670.581	598.067	332.49
	506.249	253.628	587.435						498.545	595.39	253.628
	672.086	282.748	336.123						691.719	499.407	282.748
	2381.44	277.545	548.115						1479.82	334.054	277.545
	706.263	343.421	246.812						628.841	435.289	343.421
	425.952	1637.63	991.205						3072.9	201.963	1637.63
	1603.41	500.499	598.341						996.946	637.588	500.499
	560.826	291.831	2657.71						778.834	213.902	291.831
	466.445	925.137	574.208						532.758	454.774	925.137
	1245.72	308.163	819.691						2678.25	492.216	308.163
	336.629	821.765	894.29						550.821	968.02	821.765
	475.307	558.743	2841.53						3398.03	526.101	558.743
	1542.8	1461.67	849.006						1111.52	2720.13	1461.67
	980.59	675.093	565.085						536.831	4301.64	675.093
	851.384	523.393	1064.69						2145.65	3349.39	523.393
	1412.54	608.692	418.431						1554.02	2563.1	608.692
	1221.7	266.619	213.442						1891.7	4075.31	266.619
	2203.32	1424.73	734.807						576.372	1105.28	1424.73
	327.968	211.742	859.131						589.3	348.709	211.742
	416.977	677.455	1271.22						208.359	795.052	677.455
	269.685	628.568	247.662						430.954	595.93	628.568
	1326.93	578.431	3319.15						254.843	6559.33	578.431
	1062.42	299.913	2278.23						307.768	600.033	299.913
	484.483	337.286	3008.42						1200.83	336.636	337.286
	1392.15	644.07	465.535						344.719	3730.03	644.07
	914.175	265.939	898.531						376.503	387.171	265.939
	2458.74	599.809	961.534						412.695	313.689	599.809
	386.928	1506.81	1182.83						357.253	502.94	1506.81
	480.614	476.187	1459.06						467.201	4574.97	476.187
	233.88	223.092	582.285						955.587	1374.95	223.092
	925.098	688.823	254.035						536.539	290.144	688.823
	658.661	299.393	729.33						3090.53	284.407	299.393
	763.171	214.578	1862.41						1956.63	263.628	214.578
	4411.63	372.463	313.754						4819.63	1513.59	372.463
	220.854	223.942	3932.18						2406.73	3011.52	223.942
	763.188	307	282.148						703.908	1034.78	307
	2160.94	3784.17	552.511						448.161	2817.12	3784.17
	1698.25	409.208	6384.45						1520.59	337.078	409.208
	1152.68	304.136	4756.99						314.116	1660.99	304.136
	336.041	420.266	549.654						3478.75	680.479	420.266
	305.783	420.701	1083.06						7963.84	499.949	420.701
	728.206	2263.64	329.762						1653.33	260.484	2263.64
	684.016	299.242	201.932						2918.46	433.639	299.242
	219.721	205.139	533.444						1711.26	2433.54	205.139
	1278.37	575.688	2336.25						507.966	1207.08	575.688
	312.234	1690.27	205.157						401.027	2197.12	1690.27
	646.325	271.311	659.461						4256.06	605.441	271.311
	724.922	212.26	2134.67						338.63	500.362	212.26
	258.798	630.129	4581.84						2412.95	2237.43	630.129
	805.466	692.52	3426.11						446.094	443.379	692.52
	343.992	539.576	428.504						1055.43	384.835	539.576
	286.617	216.492	384.109						1841.28	1854.1	216.492
	428.604	232.238	321.114						754.449	588.178	232.238
	461.086	608.558	2688.64						870.818	722.953	608.558
	640.25	396.273	587						1671.71	1979.41	396.273
	1436.85	372.854	581.381						1842.13	1743.04	372.854
	453.593	2067.17	468.431						507.152	416.569	2067.17
	330.665	217.428	430.294						306.349	241.451	217.428
	786.004	308.535	2133.15						3672.42	677.687	308.535
	900.216	1402.56	1509.25						1016.52	480.007	1402.56
	918.371	234.773	5416.95						499.515	466.549	234.773
	885.073	276.468	1878.43						2379.72	617.865	276.468
	219.185	373.5	338.829						2752.72	217.488	373.5
	2718.04	275.716	393.671						570.672	274.166	275.716
	218.986	205.276	1224.59						3681.44	714.099	205.276
	461.545	422.562	344.071						2076.28	353.251	422.562
	380.182	436.771	546.74						774.271	2077.11	436.771
	212.944	541.385	3121.87						1501.9	286.704	541.385
	768.347	243.851	413.402						1629.04	254.376	243.851
	222.902	229.808	452.069						3256.44	223.13	229.808
	357.525	367.288	2149.29						2740.1	1385.16	367.288
	1969.39	335.256	1054.71						916.913	250.077	335.256
	1051.92	344.203	1437.09						6731.46	544.989	344.203
	909.259	267.54	5909.77						405.494	225.23	267.54
	2721.02	533.294	393.876						202.771	835.731	533.294
	305.882	372.335	418.078						2391.54	288.081	372.335
	1212.08	375.473	342.395						762.871	1793.54	375.473
	985.862	356.228	511.725						3258.13	3756.53	356.228
	2305.62	497.984	657.333						588.019	986.369	497.984
	692.109	1777.46	2916.72						761.642	1958.83	1777.46
	405.059	431.085	233.818						2369.66	493.812	431.085
	669.817	309.695	268.502						2305.03	500.713	309.695
	1828.03	839.716	242.459						273.561	570.752	839.716
	1505.79	228.803	1952.65						425.641	1059.89	228.803
	794.762	363.265	716.879						3916.45	905.486	363.265
	250.41	257.628	354.743						4230.96	310.767	257.628
	251.388	1048.22	220.887						1219.12	897.031	1048.22
	404.193	204.317	1336.39						321.309	438.485	204.317
	2857.85	1637.81	1080.96						4087.85	364.946	1637.81
	346.948	1022.73	207.245						1698.29	336.062	1022.73
	905.508	1045.83	2686.54						231.417	1954.41	1045.83
	566.702	211.689	3187.66						443.176	228.889	211.689
	1580.21	277.577	592.817						226.964	682.087	277.577
	711.143	785.533	596.309						332.842	2806.49	785.533
	1035.96	674.217	652.126						1756.58	880.469	674.217
	1298.51	322.151	2167.43						431.126	244.799	322.151
	318.793	608.437	399.17						303.742	201.715	608.437
	418.362	1369.38	339.754						413.212	394.403	1369.38
	840.022	260.331	285.34						557.695	218.77	260.331
	651.663	2107.75	1102.52						2218.75	418.231	2107.75
	458.32	5776.37	866.602						423.196	543.176	5776.37
	1627.21	354.392	200.948						394.146	300.576	354.392
	1620.49	673.669	335.681						287.992	625.895	673.669
	475.483	224.299	1996.5						1259.14	926.798	224.299
	492.249	291.273	213.631						1361.87	332.72	291.273
	764.923	205.771	299.317						1921.32	228.078	205.771
	217.804	3685.72	357.357						396.817	215.043	3685.72
	731.628	413.026	342.663						1228	261.654	413.026
	1133.2	569.636	2559.33						1972.42	427.143	569.636
	615.282	674.761	633.991						4419.06	936.69	674.761
	783.215	294.346	259.747						257.062	391.81	294.346
	659.015	1145.77	386.872						1741.05	208.74	1145.77
	4411.93	789.415	383.015						364.963	2933.1	789.415
	1020.76	1013.14	384.481						549.101	959.605	1013.14
	1116.84	641.556	2675.41						6106.22	721.251	641.556
	945.912	530.135	308.497						929.492	267.171	530.135
	4132.11	360.599	3032.97						5610.36	866.442	360.599
	498.797	459.224	688.325						2174.39	1004.32	459.224
	1035.7	731.714	2591.14						551.141	1148.42	731.714
	225.553	462.183	2098.47						1390.5	2313.57	462.183
	1051.74	382.683	1048.3						1041.05	2057.83	382.683
	313.457	605.799	202.902						285.992	420.146	605.799
	853.458	719.207	1902.39						457.218	4828.98	719.207
	869.11	590.397	283.689						1190.87	240.028	590.397
	580.942	316.8	282.553						575.94	497.891	316.8
	3284.69	359.095	439.898						2348.97	1375.05	359.095
	227.389	462.285	224.331						1048.47	3683.31	462.285
	305.829	449.588	1565.7						3213.4	296.282	449.588
	509.392	3192.8	215.627						1157.24	432.625	3192.8
	1406.67	217.946	470.887						2599.24	567.983	217.946
	833.95	339.531	1293.39						374.095	313.557	339.531
	1372.66	494.451	958.346						368.773	1389.27	494.451
	362.364	281.987	567.939						1824.15	223.861	281.987
	542.597	249.869	1028.46						232.15	298.077	249.869
	555.394	399.83	2664.06						631.941	1288.98	399.83
	219.396	408.149	901.613						225.165	499.447	408.149
	212.444	1126.18	1676.96						350.142	3024.95	1126.18
	384.164	1034.62	893.194						395.604	309.614	1034.62
	537.825	1796.87	370.527						369.129	3239.27	1796.87
	1756.3	272.004	3144.39						1592.61	235.317	272.004
	202.144	920.959	319.595						589.051	4074.5	920.959
	741.599	842.195	4497.68						854.852	270.431	842.195
	435.293	1062.15	431.679						2079.72	1445.36	1062.15
	794.782	230.372	6756.19						509.645	2837.66	230.372
	474.716	250.817	1050.18						378.639	227.066	250.817
	607.003	297.711	872.665						730.451	1275.81	297.711
	475.549	562.146	791.728						237.968	219.911	562.146
	350.177	1126.04	589.786						1631.27	504.878	1126.04
	314.318	394.821	531.59						244.22	531.797	394.821
	831.989	299.693	610.33						602.17	314.63	299.693
	2361.05	647.837	486.386						330.832	215.887	647.837
	683.31	1423.71	304.547						1085.01	1389.54	1423.71
	1259.09	6479.84	458.464						1000.94	301.643	6479.84
	556.066	390.724	443						545.983	1905.08	390.724
	227.003	3696.34	239.867						829.387	782.466	3696.34
	224.856	1030.34	960.289						251.793	627.272	1030.34
	484.816	1141.74	326.263						437.112	1436	1141.74
	797.465	523.913	391.926						414.192	893.066	523.913
	537.316	433.941	809.259						1269.67	2624.83	433.941
	251.732	2075.49	3658.14						429.423	1111.47	2075.49
	245.895	724.265	865.687						649.913	3268.93	724.265
	2206.45	482.187	841.463						4137.93	2905.41	482.187
	909.215	431.393	1255.97						500.499	594.051	431.393
	578.179	301.293	246.925						241.304	2456.33	301.293
	1873.26	1867.72	339.79						2329.77	2731.75	1867.72
	1977.02	324.961	460.663						1586.12	217.191	324.961
	729.219	449.007	261.433						1696.33	1389.84	449.007
	3434.51	370.91	1345.84						442.679	778.696	370.91
	252.171	3028.39	331.591						333.795	293.916	3028.39
	1709.26	347.127	844.951						2493.45	357.308	347.127
	3270.04	220.039	562.236						266.676	281.654	220.039
	2626.2	1036.44	672.407						736.072	304.552	1036.44
	567.84	565.053	907.37						554.166	327.593	565.053
	1278.73	248.296	1145.72						512.502	517.089	248.296
	243.541	643.465	459.965						4140.96	878.755	643.465
	240.425	256.901	456.366						399.4	254.876	256.901
	3396.05	319.617	2126.06						745.523	1492.4	319.617
	1980.84	253.63	805.298						3609.06	393.236	253.63
	1479.91	2169.1	1005.62						2315.77	325.03	2169.1
	1584.02	337.729	352.799						2313.05	2042.52	337.729
	2611.77	404.513	328.674						4035.51	1975.6	404.513
	1646.2	323.811	923.306						2250.31	2674.99	323.811
	251.133	329.114	479.576						2452.7	461.161	329.114
	767.705	2958.1	564.137						2887.34	352.091	2958.1
	1833.88	562.671	3366.41						379.214	285.287	562.671
	958.385	728.715	213.931						3815.88	717.032	728.715
	2242.61	814.368	907.876						840.56	393.401	814.368
	747.564	1082.43	1767.39						218.273	491.337	1082.43
	2253.84	377.873	902.687						490.564	2928.16	377.873
	295.409	726.074	559.081						252.005	593.352	726.074
	1268.44	577.578	453.017						3164.7	822.359	577.578
	865.749	566.538	1090.68						710.147	352.54	566.538
	345.752	1681.5	1464.44						319.072	499.114	1681.5
	374.274	388.508	843.455						5853.99	524.698	388.508
	2205.25	247.201	891.685						416.047	3441.6	247.201
	1061.53	448.811	275.288						1370.37	649.858	448.811
	1293.09	3418.78	3303.44						3610.39	226.897	3418.78
	372.153	302.369	654.521						968.388	227.697	302.369
	3007.09	397.894	3503.91						707.844	240.576	397.894
	1444.79	1364.01	881.654						3753.97	1108.19	1364.01
	236.317	493.419	210.852						256.478	368.457	493.419
	703.68	207.941	3826.49						241.101	468.297	207.941
	688.837	516.315	696.927						372.761	779.581	516.315
	2220.43	272.177	1344.8						262.116	237.422	272.177
	1854.58	463.78	286.127						1107.29	629.644	463.78
	1224.1	329.394	270.379						254.746	658.437	329.394
	412.621	2935.81	4626.75						407.189	286.433	2935.81
	520.435	3056.18	377.056						1813.36	673.296	3056.18
	687.489	278.827	428.422						2207.31	475.153	278.827
	845.262	2673.9	347.698						3060.84	410.471	2673.9
	612.493	3001.64	3064.18						389.889	980.445	3001.64
	588.254	575.317	564.494						249.246	387.771	575.317
	704.804	2325.99	596.572						380.661	214.192	2325.99
	638.086	585.347	3757.69						209.678	1019.19	585.347
	1288.95	234.259	5365.02						611.242	822.364	234.259
	551.265	2701.64	1398.13						382.33	501.837	2701.64
	242.914	241.378	379.52						867.521	397.948	241.378
	236.997	451.83	304.569						1671.46	250.353	451.83
	1032.92	1076.32	1038.44						335.107	1138.83	1076.32
	223.463	708.141	303.145						219.137	208.709	708.141
	1005.15	376.875	711.131						336.874	382.314	376.875
	784.715	2218.93	2713.97						507.263	2252	2218.93
	278.428	911.516	1227.31						786.266	236.033	911.516
	887.65	2088.25	1851						213.386	664.169	2088.25
	1151.86	567.659	231.561						513.527	2816.81	567.659
	465.709	297.035	894.737						237.457	1384.39	297.035
	1824.13	947.842	289.348						274.59	240.346	947.842
	271.038	273.874	754.285						265.533	342.878	273.874
	392.939	2464.88	468.818						613.575	385.093	2464.88
	346.369	643.747	1423.42						2561.33	1367.97	643.747
	698.746	915.276	1387.28						1084.2	231.04	915.276
	2279.61	771.923	285.03						1152.2	1770.98	771.923
	757.934	1344.75	1072.27						2734.77	258	1344.75
	504.494	582.253	890.79						2994.51	1528.44	582.253
	258.087	321.704	962.132						960.925	1636.03	321.704
	1263.19	3294.58	484.295						772.635	976.875	3294.58
	485.29	296.545	1012.63						557.063	462.662	296.545
	1680.2	630.844	604.071						478.26	749.013	630.844
	324.985	1350.38	785.725						775.11	1141.88	1350.38
	858.013	1190.92	326.714						561.243	1002.56	1190.92
	356.729	5348.42	1148.82						489.649	1734.75	5348.42
	410.784	1365.07	625.238						623.273	1504.43	1365.07
	406.496	840.355	554.636						268.011	1040.12	840.355
	1860.84	250.655	215.892						684.542	443.295	250.655
	767.813	242.358	421.542						976.013	1337.86	242.358
	387.662	1358.69	277.831						204.128	723.457	1358.69
	449.749	332.843	581.849						224.54	700.288	332.843
	565.208	1630.71	1326.65						712.5	689.697	1630.71
	377.486	219.379	2023.17						744.956	4717.31	219.379
	566.984	1125.17	2572.9						233.034	1297.51	1125.17
	373.127	1038.84	480.798						668.884	327.945	1038.84
	1141.17	209.373	209.291						360.325	483.22	209.373
	688.098	253.125	1322.97						2748.14	490.036	253.125
	496.576	268.569	396						367.361	426.242	268.569
	435.676	943.87	1732.13						267.062	417.165	943.87
	322.66	378.5	389.755						745.635	735	378.5
	958.067	265.117	1774.4						391.233	242.319	265.117
	741.264	707.651	866.625						1181.43	332.048	707.651
	728.759	1660.53	317.368						413.375	1173.55	1660.53
	1159.4	324.313	1076.04						672.487	1290.79	324.313
	316.191	402.1	433.191						2432.15	387.775	402.1
	301.082	816.577	515.692						1329.21	284.526	816.577
	239.249	1290.31	296.273						602.103	769.563	1290.31
	200.515	298.967	1374.89						307.212	2076.27	298.967
	322.485	411.227	523.879						988.199	1904.19	411.227
	435.123	1416.78	436.465						536.842	677.337	1416.78
	1679.48	1338.18	1455.29						1475.11	958.541	1338.18
	455.719	1286.97	1346.53						385.471	430.105	1286.97
	1726.89	3399.53	201.373						1217.69	1708.12	3399.53
	251.33	2488.84	285.457						1036.04	1082.61	2488.84
	631.46	1914.39	325.54						478.565	1555.04	1914.39
	558.521	645.085	363.769						517.432	213.078	645.085
	1775.11	918.03	298.969						551.779	428.199	918.03
	344.719	375.125	390.284						250.848	826.247	375.125
	3225.53	861.266	462.878						545.045	241.107	861.266
	989.62	703.439	313.91						371.418	1092.88	703.439
	1412.75	387.113	489.94						409.827	335.387	387.113
	2629.34	2754.42	405.188						255	426.79	2754.42
	270.385	320.428	1911.96						469.824	2810.5	320.428
	474.277	670.351	490.39						337.759	2280.41	670.351
	3445.54	234.946	483.841						357.489	202.944	234.946
	1605.28	395.955	292.517						3158.82	290.514	395.955
	338.523	553.78	322.623						4307.83	212.928	553.78
	249.454	219.564	291.145						1411.09	271.978	219.564
	476.75	336.701	289.464						1076.02	275.443	336.701
	2717.48	309.988	358.151						376	918.184	309.988
	1572.18	781.393	302.755						785.045	3207.31	781.393
	217.19	562.544	453.113						2261.59	289.609	562.544
	492.135	1389.68	290.919						497.457	410.403	1389.68
	545.17	260.648	611.685						5121.75	619.997	260.648
	2779	698.23	1053.12						716.73	559.894	698.23
	822.199	3523.21	794.936						1025.98	1905.47	3523.21
	1881.9	1585.45	3504.52						3654.56	2108.89	1585.45
	1030.99	227.167	400.087						520.354	4046.42	227.167
	915.402	387.703	512.617						212.892	1460.19	387.703
	2962.19	332.771	2904.05						276.997	1616.01	332.771
	394.531	2187.49	450.848						493.947	325.764	2187.49
	316.66	432.091	400.835						600.794	313.848	432.091
	254.806	404.528	209.193						456.811	378.261	404.528
	716.69	635.772	419.798						516.732	321.867	635.772
	1441.6	469.898	201.675						2200.06	1703.48	469.898
	497.173	707.158	2243.57						384.855	806.819	707.158
	464.434	330.253	791.116						247.393	666.641	330.253
	2987.74	778.338	488.292						1217.67	376.661	778.338
	237.032	428.902	723.442						389.916	2155.42	428.902
	302.219	247.109	222.542						2606.68	220.592	247.109
	2557.48	286.811	347.403						284.27	1449.89	286.811
	3432.45	226.97	253.109						235.624	558.759	226.97
	260.785	393.976	1557.39						584.783	482.274	393.976
	614.304	317.04	2494.47						411.538	220	317.04
	274.422	369.688	2273.81						3134.72	1544.66	369.688
	523.946	4333.6	393.178						477.558	649.084	4333.6
	561.727	598.914	3248.52						259.697	760.439	598.914
	577.96	330.675	240.597						1272.43	751.783	330.675
	1491.92	962.213	3754.98						484.834	507.2	962.213
	898.277	465.918	811.007						294.24	223.144	465.918
	501.072	360.988	408.314						4575.46	564.256	360.988
	1202.97	1448.06	1329.02						822.13	2096.04	1448.06
	1295.35	502.916	905.92						628.654	1863.58	502.916
	252.281	1899.65	260.789						3506.43	451.915	1899.65
	312.05	265.541	663.952						250.382	562.992	265.541
	497.514	480.792	2290.51						3168.24	768.913	480.792
	308.838	309.166	2267.01						1722.49	1437.55	309.166
	246.112	301.697	398.628						563.565	1003.57	301.697
	202.532	484.022	261.826						727.437	707.05	484.022
	310.74	1636.79	226.909						359.382	4205.36	1636.79
	1878.85	564.271	2120.85						205.823	498.726	564.271
	364.627	517.99	325.405						433.219	2085.91	517.99
	258.643	989.703	350.858						554.7	432.036	989.703
	255.313	204.547	217.353						541.883	292.473	204.547
	269.902	250.147	1845.34						3635.24	205.241	250.147
	626.916	849.318	2446.32						315.089	420.512	849.318
	240.272	992.118	4825.22						618.211	2148.52	992.118
	2241.03	595.761	3235.64						1870.92	2446.08	595.761
	399.11	448.888	1165.11						275.463	210.49	448.888
	654.627	696.928	379.103						1460.56	2917.62	696.928
	444.077	378.404	219.046						2714.34	918.442	378.404
	529.058	547.027	405.058						1845.27	2455.46	547.027
	586.09	331.256	397.489						326.171	581.705	331.256
	427.286	276.597	1428.31						672.801	244.823	276.597
	686.038	502.385	555.258						273.709	588.146	502.385
	311.796	245.715	243.424						836.868	562.707	245.715
	432.604	436.072	302.845						1900.41	241.517	436.072
	900.003	270.392	1517.21						349.168	316.656	270.392
	200.037	236.466	325.297						2406.41	367.735	236.466
	529.768	1491.84	1611.13						2426.24	639.373	1491.84
	353.328	429.941	1374.26						2266.55	1761.71	429.941
	638.108	896.261	492.338						306.824	307.816	896.261
	966.407	952.016	1457.23						418.677	3596.3	952.016
	467.959	233.808	2578.62						1061.64	218.106	233.808
	2944.51	338.838	2301.63						1014.04	542.024	338.838
	813.767	251.848	2100.72						472.568	1247.18	251.848
	1002.25	380.133	2503.91						911.279	333.807	380.133
	327.319	1450.86	1177.08						1057.96	358.587	1450.86
	332.472	664.295	1144.87						1527.73	1480.01	664.295
	266.697	773.397	545.055						451.372	486.648	773.397
	448.986	1145.98	403.458						575.715	2050.93	1145.98
	398.645	719.142	299.758						254.678	4014.15	719.142
	1212.05	340.194	277.09						4606.55	322.603	340.194
	2984.59	584.5	1079.44						501.536	238.275	584.5
	355.403	1948.36	1768.81						268.043	588.36	1948.36
	227.194	601.144	359.977						601.245	742.026	601.144
	2832.56	453.296	446.544						253.755	2153.94	453.296
	428.669	679.107	260.541						500.661	3406.33	679.107
	604.107	691.121	1397.71						261.411	215.868	691.121
	315.822	1161.81	1437.14						281.779	2363.04	1161.81
	3745.46	291.774	855.343						590.371	1453.28	291.774
	1919.3	885.26	437.594						4509.51	330.575	885.26
	810.122	1079.97	643.972						1039.76	664.657	1079.97
	2162.84	425.186	651.178						1053.62	480.32	425.186
	233.87	4304.2	964.056						3060.84	678.078	4304.2
	439.045	967.642	1355.39						308.092	230.705	967.642
	1478.81	318.11	294.405						505.237	273.929	318.11
	1068.54	634.111	730.255						2651.74	632.762	634.111
	1556.8	484.445	212.95						449.848	929.402	484.445
	2777.2	228.631	2796.79						278.328	2667.96	228.631
	498.739	1007.87	1679.27						279.529	340.151	1007.87
	288.996	1693.01	728.97						959.267	420.719	1693.01
	278.752	563.765	214.409						3957.38	456.244	563.765
	334.784	3223.79	216.819						965.941	1076.94	3223.79
	475.215	687.126	388.869						1527.77	482.086	687.126
	322.464	4425.29	418.508						768.267	3966.54	4425.29
	275.637	671.732	455.458						330.558	261.966	671.732
	938.403	253.038	668.683						326.951	1064.48	253.038
	312.32	292.517	578.394						654.475	273.081	292.517
	1436.62	330.209	1076.22						300.238	477.203	330.209
	202.436	3007.8	3825.16						1018	3511.25	3007.8
	805.959	261.757	528.598						1259.1	363.955	261.757
	594.889	2236.31	593.781						576.003	227.118	2236.31
	1089.89	1331.7	1132.11						1365.95	2467.41	1331.7
	469.39	493.922	436.544						300.95	483.481	493.922
	1372.49	291.225	328.741						228.195	503.937	291.225
	314.716	236.137	593.026						1270.83	269.336	236.137
	245.737	237.873	465.24						2221.07	302.828	237.873
	484.233	493.647	316.835						481.218	2214.17	493.647
	1075.02	524.956	5971.98						1683.66	916.59	524.956
	1277.18	477.928	633.464						525.54	891.71	477.928
	1272.11	807.84	1191.81						675.246	368.616	807.84
	3052.4	516.73	437.346						731.968	810.276	516.73
	232.66	361.885	1219.17						661.904	234.734	361.885
	1431.32	417.953	290.447						1162.65	1790.2	417.953
	1674.9	584.232	3908.8						1981.94	3779.97	584.232
	2393.74	448.261	893.607						1186.23	5035.95	448.261
	456.979	203.563	427						203.149	502.811	203.563
	608.577	941.679	440.428						1124.46	1821.26	941.679
	1130.29	286.733	1509.8						1041.04	307.718	286.733
	1035.35	284.93	788.492						2097.21	4039.17	284.93
	733.695	605.388	352.529						2738.32	1503.52	605.388
	406.573	524.635	916.644						611.379	382.657	524.635
	3067.69	410.935	265.342						499.652	259.485	410.935
	325.888	329.157	1174.43						538.787	3419.1	329.157
	356.035	244.168	283.855						1427.19	236.772	244.168
	628.268	241.173	1673.07						5351.25	392.077	241.173
	655.193	474.348	2461.28						220.754	3692.03	474.348
	2081.72	320.005	469.493						306.168	418.371	320.005
	293.346	1070.4	240.8						461.23	1091.71	1070.4
	454.479	644.527	343.992						491.174	927.793	644.527
	475.584	258.842	1674.13						818.743	559.494	258.842
	799.414	288.553	648.48						420.94	2566.95	288.553
	611.893	297.602	1189.27						1011.2	416.973	297.602
	880.23	504.184	433.354						596.311	638.578	504.184
	727.956	441.303	483.916						468.958	1001.55	441.303
	413.987	335.364	692.809						886.332	1479.52	335.364
	374.824	824.52	439.56						5203.21	331.657	824.52
	321.536	6141.12	267.632						1412.53	326.188	6141.12
	262.02	949.181	240.467						1256.08	800.197	949.181
	1301.33	485.623	299.299						389.298	1679.43	485.623
	1521.2	1568.93	1160.28						1448.95	292.984	1568.93
	363.995	976.933	373.49						1525.09	487.62	976.933
	2200.12	565.44	713.595						623.052	331.354	565.44
	1149.87	1693.19	3001.83						234.051	1443.18	1693.19
	422.005	231.313	1392.91						605.711	216.034	231.313
	1242.35	344.924	973.255						361.343	2371.23	344.924
	1295.08	770.715	371.563						422.252	1269.49	770.715
	3803.27	1578.85	201.373						1776.07	313.408	1578.85
	1031.63	324.777	834.155						408.219	234.956	324.777
	544.704	301.058	3369.34						337.741	448.088	301.058
	218.347	1907.64	461.665						885.631	628.173	1907.64
	1727.25	430.887	565.349						1017.68	484.571	430.887
	238.515	2205.41	2226.97						3082.64	333.292	2205.41
	265.979	1494.97	5017.52						381.37	274.174	1494.97
	223.563	912.96	426.006						467.703	611.353	912.96
	415.545	2045.43	688.092						414.734	1257.51	2045.43
	485.312	351.204	237.742						686.126	284.174	351.204
	1721.54	2682.38	260.27						489.223	524.512	2682.38
	589.554	571.188	2863.68						280.48	362.606	571.188
	3205.43	265.946	343.83						1379.31	1971.25	265.946
	299.641	809.08	310.338						1282.04	1317.24	809.08
	339.04	846.719	420.201						204.323	1134.78	846.719
	1085.44	2948.08	351.351						3176.83	328.022	2948.08
	297.078	252.34	875.497						228.66	901.104	252.34
	424.539	864.688	631.312						2676.58	255.809	864.688
	288.7	2062.44	581.298						239.053	258.914	2062.44
	735.608	318.952	828.191						3258.16	869.962	318.952
	347.325	282.786	2727.58						515.772	308.36	282.786
	2001.48	719.494	1390.53						1715.91	402.32	719.494
	1173.39	805.504	1482.46						1472.9	285.218	805.504
	292.017	1570.71	1907.58						2985.56	412.684	1570.71
	353.214	262.007	875.503						272.209	350.315	262.007
	436.053	1589.14	686.592						415.965	289.463	1589.14
	502.166	328.837	887.081						3258.21	1060.26	328.837
	281.188	804.73	731.429						629.325	633.317	804.73
	535.242	317.937	791.832						512.268	987.75	317.937
	284.043	635.853	562.174						1044.95	227.352	635.853
	554.977	3463.62	2735.58						1987.42	1340.39	3463.62
	431.12	3330.64	566.487						5479.69	462.02	3330.64
	1295.47	246.68	6367.51						348.166	399.637	246.68
	257.621	888.152	311.986						1468.99	4529.66	888.152
	2043.28	251.247	1458.77						2537.38	1851.49	251.247
	295.818	252.682	3843.73						371.212	1512.41	252.682
	576.083	436.105	995.815						420.38	270.399	436.105
	615.337	3996.58	529.565						871.468	1571.61	3996.58
	350.295	1589.09	414.219						253.209	432.021	1589.09
	486.751	410.81	444.219						933.485	1974.6	410.81
	645.558	287.2	342.085						379.3	3521.88	287.2
	801.171	493.177	204.294						414.138	2315.8	493.177
	1936.17	722.601	2039.19						2629.57	1043.2	722.601
	5273.13	510.66	1434.61						2824.03	219.013	510.66
	514.695	225.123	3919.91						1697.51	6787.57	225.123
	1157.22	439.099	219.004						1137.24	717.765	439.099
	283.277	339.525	248.343						726.085	566.832	339.525
	1247.32	292.119	1627.09						241.534	929.705	292.119
	1913.93	412.33	2532.05						1097.75	408.448	412.33
	971.602	284.074	1429.61						1476.87	3963.77	284.074
	1664.31	207.642	455.447						772.728	355.691	207.642
	985.749	2876.61	1032.03						463.232	379.045	2876.61
	1327.47	234.78	3125.45						214.72	342.161	234.78
	798.077	1960.38	402.823						3680.65	226.615	1960.38
	568.199	579.375	231.878						1738.62	486.589	579.375
	896.093	4044.1	379.288						451.536	302.11	4044.1
	982.005	2134.05	439.471						742.696	447.779	2134.05
	1328.85	400.137	337.342						3369.29	1041.02	400.137
	1419.87	3278.46	1880.57						1025.78	415.524	3278.46
	887.319	714.559	254.198						203.142	3285.16	714.559
	1241.73	1027.51	738.103						3255.81	484.944	1027.51
	592.844	556.49	1038.09						492.804	1059.57	556.49
	2189.98	808.842	289.571						1036.6	1335.93	808.842
	1263.15	1921.21	1881.59						956.828	335.151	1921.21
	368.314	1090.33	3759.57						486.98	311.981	1090.33
	349.676	371.758	376.656						1711.36	334.299	371.758
	436.306	229.045	353.595						4059.9	336.961	229.045
	230.873	1234.49	310.712						4191.27	241.063	1234.49
	953.706	1062.28	333.864						308.965	272.374	1062.28
	643.853	1043.56	2037.53						1368.39	272.19	1043.56
	700.126	553.039	344.774						778.36	325.907	553.039
	460.086	995.365	738.533						405.586	952.247	995.365
	2985.24	887.251	350.633						1325.54	1030.09	887.251
	610.413	1621.25	574.614						4086.37	1484.6	1621.25
	2626.93	501.918	320.713						942.029	4986.66	501.918
	214.703	677.171	344.514						771.63	1276.34	677.171
	812.127	1271.52	370.414						460.621	2363.38	1271.52
	1165.7	619.295	327.064						255.983	5754.05	619.295
	2380.72	233.51	1038.85						679.962	549.145	233.51
	395.254	259.304	2127.47						948.291	253.361	259.304
	390.409	575.984	707.193						348.749	700.061	575.984
	3523.43	246.528	223.387						1207.55	1887.8	246.528
	1258.8	694.793	2449.46						1068.94	234.405	694.793
	552.351	511.514	245.468						1202.46	302.923	511.514
	2068.38	431.51	2642.95						488.153	748.325	431.51
	331.069	625.734	715.146						1117.08	1684.17	625.734
	473.641	629.819	625.025						405.216	4219.51	629.819
	277.333	495.197	1166.42						469.763	418.085	495.197
	1036.77	223.263	1104.83						1602.88	621.819	223.263
	821.785	1930.67	823.578						557.494	339.209	1930.67
	2490.34	531.2	1704.81						1275.11	384.105	531.2
	335.69	234.159	228.066						229.842	532.174	234.159
	487.169	678.891	672.42						1944.29	3143.42	678.891
	1274.35	608.227	258.84						1635.86	505.217	608.227
	2317.26	1492.99	3007.54						2336.13	1213.82	1492.99
	202.685	203.924	450.718						1258.27	983	203.924
	1770.33	600.816	894.784						1160.86	3767.27	600.816
	605.961	285.753	215.333						1516.41	2418.89	285.753
	272.729	615.931	335.926						302.19	216.187	615.931
	468.311	988.208	268.757						213.951	1177.81	988.208
	2430.87	617.466	1737.32						469.2	367.351	617.466
	1005.69	426.156	209.713						878.411	597.538	426.156
	221.188	1355.5	1772.7						577.075	1645.75	1355.5
	411.277	701.912	219.777						322.124	260.745	701.912
	845.719	1723.33	687.571						2045.81	1085.49	1723.33
	245.989	560.104	728.422						562.543	910.339	560.104
	2046.01	1504.05	279.606						487.877	922.141	1504.05
	362.926	719.821	1264.28						219.197	636.668	719.821
	439.528	361.896	2058.75						445.56	981.422	361.896
	1589	410.909	1063.91						736.194	559.92	410.909
	1635.37	1810.28	274.459						1152.06	262.913	1810.28
	501.093	452.576	3652.86						435.507	774.677	452.576
	599.713	2052	2763.54						329.195	619.338	2052
	222	321.112	200.719						223.594	451.094	321.112
	662.538	877.878	254.105						353.156	3174.86	877.878
	271.579	653.888	412.614						210.847	852.129	653.888
	344.065	565.035	201.881						649.333	2710.2	565.035
	259.417	478.267	253.163						265.351	636.181	478.267
	982.773	821.577	688.069						888.274	880.068	821.577
	1733.78	1271.8	405.659						1456.82	508.744	1271.8
	451.5	202.788	213.339						390.52	237.39	202.788
	952.448	438.991	1609.53						1499.48	2189.01	438.991
	288.29	461.516	303.847						526.567	554.503	461.516
	633.597	916.126	250.97						856.733	475.558	916.126
	1133.05	227.405	364.903						669.669	303.576	227.405
	660.014	620.805	668.719						3327.21	583.376	620.805
	1632.73	508.65	2670.4						1274.38	2249.04	508.65
	969.745	3294.95	414.776						857.197	425.559	3294.95
	343.126	540.859	361.951						553.5	1185.99	540.859
	1129.34	325.097	307.447						443.616	338.545	325.097
	2541.52	1343.42	516.554						289.827	483.68	1343.42
	403.562	1491.09	604.684						505.877	445.263	1491.09
	418.304	418.733	283.164						2104.16	2673.51	418.733
	380.125	296.761	1098.38						254.052	1079.02	296.761
	271.683	2095.11	1301.15						829.742	2027.81	2095.11
	472.977	248.299	792.289						403.851	546.029	248.299
	200.082	499.408	1013.25						906.947	344.99	499.408
	318.518	404.723	2622.73						712.564	335.732	404.723
	573.537	717.025	204.884						812.835	435.317	717.025
	239.245	1798.04	358.178						440.138	253.3	1798.04
	313.863	3188.28	543.56						204.594	510.449	3188.28
	957.339	316.587	323.091						472.174	1680.21	316.587
	245.069	390.489	207.146						309.543	368.188	390.489
	291.657	527.338	455.435						299.117	226.459	527.338
	1235.53	451.138	200.105						2124.96	662.54	451.138
	220.26	2717.05	535.021						1450.97	966.33	2717.05
	699.862	647.233	371.922						530.125	244.664	647.233
	467.791	561.732	450.307						1075.85	286.678	561.732
	481.853	1222.09	312.344						1391.27	235.816	1222.09
	1051.07	816.105	1391.36						920.99	439.175	816.105
	273.42	623.351	217.195						2573.48	3017.16	623.351
	739.075	1480.84	801.975						266.908	722.568	1480.84
	2975.51	788.957	1133.23						504.502	773.028	788.957
	265.323	1121.37	293.2						274.784	711.253	1121.37
	215.811	1206.07	254.017						1132.68	798.184	1206.07
	1274.07	1189.98	929.428						2175.62	243.766	1189.98
	474.914	480.549	253.42						2721.47	308.835	480.549
	354.967	437.063	200.987						302.909	241.656	437.063
	339.593	300.557	390.275						205.984	303.808	300.557
	277.299	348.062	713.639						282.599	997.069	348.062
	1728.55	462.074	299.117						1196.29	749.23	462.074
	271.12	362.966	844.133						692.903	222.801	362.966
	394.761	314.793	224.685						292.225	3728.17	314.793
	213.766	648.311	942.573						331.964	266.583	648.311
	731.236	1246.72	2440.16						962.701	536.783	1246.72
	265.12	5935.19	408.41						543.12	311.564	5935.19
	241.715	232.15	387.447						459.2	1214.28	232.15
	607.369	1134.83	1070.14						4377.49	313.01	1134.83
	645.146	360.821	298.656						3998.83	1398.78	360.821
	437.7	344.438	322.885						1158.88	657.193	344.438
	511.871	337.871	423.987						735.887	476	337.871
	1101.6	674.87	3221.01						900.603	895.363	674.87
	997.919	1500.5	4528.33						317.805	681.275	1500.5
	237.428	380.587	1531.08						303.625	390.62	380.587
	2463.01	810.782	244.068						1043.72	334.132	810.782
	392.793	235.884	1072.58						638.381	948.36	235.884
	386.136	881.008	233.976						1625.38	728.232	881.008
	399.742	445.056	279.852						2619.94	979.646	445.056
	326.864	501.015	637.612						473.193	2903.34	501.015
	201.288	1341.46	2069.14						452.014	842.198	1341.46
	551.209	1095.98	201.64						372.366	2474.06	1095.98
	2495.06	1186.31	701.202						2293.74	317.84	1186.31
	300.01	3437.59	426.9						770.283	613.413	3437.59
	1544.65	1169.8	1624.71						1535.95	1074.81	1169.8
	330.818	1001.52	573.845						803.187	314.296	1001.52
	630.847	2491.34	453.073						693.983	2082.21	2491.34
	264.531	741.221	345.236						1949.27	492.929	741.221
	1017.45	1015.66	1645.46						3120.46	579.859	1015.66
	347.441	720.332	2379.1						545.522	3133.92	720.332
	544.703	906.588	510.43						501.945	1355.26	906.588
	211.514	1194.46	250.672						3703.41	2954.64	1194.46
	2320.62	529.664	500.817						330.091	943.716	529.664
	217.489	286.187	905.964						1065.77	3268.12	286.187
	1061.56	270.866	258.354						1815.2	456.836	270.866
	314.15	926.457	1145.17						554.38	458.671	926.457
	1370.16	207.05	1914.23						1279.46	225.188	207.05
	689.188	1096.36	579.513						1159.54	403.711	1096.36
	310.752	269.055	363.212						466.803	1051.97	269.055
	367.71	850.479	3511.22						251.412	2254.92	850.479
	472.186	312.593	576.627						406.046	535.529	312.593
	573.888	792.183	325.222						982.863	2658.86	792.183
	272.655	419.621	1750.89						466.742	572.125	419.621
	442.834	210.772	514.42						539.572	2359.33	210.772
	220.644	364.269	2465.95						1718.32	466.055	364.269
	267.546	483.13	266.014						633.194	674.929	483.13
	219.343	256.052	677.969						271.153	496.333	256.052
	205.635	201.591	335.441						541.667	551.825	201.591
	848.085	974.911	399.771						621.5	220.199	974.911
	261.676	1651.13	241.943						204.888	631.419	1651.13
	231.31	215.408	234.069						4384.77	217.613	215.408
	410.916	860.799	1530.82						2022.83	787.106	860.799
	218.978	305.788	381.968						715.696	243.367	305.788
	3209.47	812.618	995.214						372.532	341.11	812.618
	330.68	345.997	615.184						1078.48	594.296	345.997
	240.53	1868.26	316.37						863.979	270.062	1868.26
	520.882	911.047	739.977						1192.79	291.962	911.047
	464.586	228.214	408.613						869.26	1056.7	228.214
	244.508	696.996	2206.74						1023.36	2084.82	696.996
	222.772	815.284	795.489						387.111	417.418	815.284
	1098.86	772.997	433.142						1880.51	260.549	772.997
	579.777	790.4	679.485						690.81	454.49	790.4
	411.474	472.919	365.948						3871.28	290.446	472.919
	223.899	768.965	987.928						1256.44	341.586	768.965
	294.194	322.181	1501.47						298.42	2410.87	322.181
	288.553	243.67	781.141						1057.27	293.749	243.67
	542.036	502.484	547.997						1896.5	2917.35	502.484
	242.719	207.803	815.807						1534.52	592.816	207.803
	447.505	3828.69	514.799						501.725	316.309	3828.69
	333.845	401.263	910.45						868.635	412.148	401.263
	200.83	266.574	1409.05						1540.07	3543.39	266.574
	353.074	790.098	253.986						876.3	640.076	790.098
	492.173	1093.05	211.324						207.206	1080.34	1093.05
	2195.15	657.228	397.164						1376.16	264.724	657.228
	234.037	1088.09	1831.66						1905.27	296.54	1088.09
	263.262	278.983	574.126						2549.91	563.818	278.983
	1598.63	961.028	1173.78						1663.35	435.835	961.028
	478.213	657.529	3192.29						624.724	300.364	657.529
	1185.35	541.202	1431.85						2781.75	1655.57	541.202
	457.202	529.607	2646.73						1380.17	482.377	529.607
	225.376	632.036	1262.88						2188.02	2582.88	632.036
	1314.29	252.636	2932.28						594.649	1922.59	252.636
	818.5	500.237	476.581						1767.39	2072.56	500.237
	202.017	236.404	417.125						582.744	480.5	236.404
	305.41	2039.89	2740.24						247.186	2564.77	2039.89
	327.68	1528.12	839.046						341.62	1921.07	1528.12
	542.384	5472.39	246.417						500.231	211.485	5472.39
	1105.37	736.387	423.194						1696.03	463.835	736.387
	240.835	1298.95	381.675						5647.98	305.312	1298.95
	217.451	380.148	229.168						270.623	251.146	380.148
	543.944	320.196	7557.83						568.064	234.478	320.196
	239.144	726.46	541.616						510.634	200.923	726.46
	336.73	658.787	263.138						215.484	378.466	658.787
	379.171	992.219	633.588						2121.3	312.716	992.219
	4957.91	277.83	234.633						1589.16	234.006	277.83
	445.722	474.965	270.242						484.669	3028.59	474.965
	230.136	323.292	360.673						559.171	331.98	323.292
	449.556	616.541	223.844						342.185	2263.22	616.541
	733.49	376.902	609.904						744.353	1281.83	376.902
	325.194	323.053	350.424						653.39	364.165	323.053
	1456.19	579.902	229.844						433.096	515.283	579.902
	2028.09	417.187	399.28						227.351	276.319	417.187
	1622.32	520.057	620.195						1037.27	435.48	520.057
	875.149	984.625	290.23						256.827	312.721	984.625
	260.989	321.189	287.898						1003.35	379.144	321.189
	225.928	243.608	293.751						2040.08	741.682	243.608
	1124.35	223.452	254.479						464.482	2558.08	223.452
	744.99	250.119	1405.54						1432.3	958.886	250.119
	494.58	265.624	1369.34						5342.53	342.285	265.624
	1019	472.153	236.202						437.866	562.697	472.153
	255.695	233.91	1190.95						2928.18	506.47	233.91
	1415.44	1928.75	212.737						1521.07	688.642	1928.75
	868.99	303.444	478.141						3185.69	1007.94	303.444
	646.679	972.237	461.399						1916.52	5567.66	972.237
	319.442	292.463	233.554						842.756	236.19	292.463
	274.171	676.987	5349.53						1073.6	3317.28	676.987
	1710.13	492.5	1268.5						1204.46	786.64	492.5
	512.888	1950.71	228.83						839.763	222.797	1950.71
	1394.01	564.127	386.443						723.015	340.238	564.127
	969.597	695.052	347.546						1424.8	348.991	695.052
	649.293	384.914	245.849						350.373	228.412	384.914
	828.014	326.239	448.032						3254.45	421.849	326.239
	211.117	278.156	224.972						1452.42	1081.41	278.156
	963.361	1357.99	1284.84						831.719	516.305	1357.99
	867.233	1977.69	204.731						1334.21	1266.28	1977.69
	206.636	283.861	634.866						566.281	3790.45	283.861
	636.613	347.668	993.852						1201.62	345.905	347.668
	423.508	1534.79	1151.12						342.386	3885.48	1534.79
	466.995	1289.72	676.288						1725.61	524.757	1289.72
	305.039	1910.11	231.044						361.319	3965.87	1910.11
	212.232	532.576	1314.45						1685.5	498.304	532.576
	231.394	263.075	267.89						1388.21	1241.55	263.075
	212.51	420.036	1304.85						1775.5	949.949	420.036
	465.601	210.489	2041.02						1717.7	957.247	210.489
	749.044	1877.85	450.257						1316.51	231.734	1877.85
	221.404	1645.55	701.239						201.309	1689.43	1645.55
	513.251	609.422	1068.34						5063.89	3357.27	609.422
	251.711	654.503	262.512						4040.83	995.667	654.503
	224.586	484.672	396.736						481.934	1667.67	484.672
	1648.65	260.358	1195.6						898.077	257.957	260.358
	2589.66	371.604	2303.5						3300.66	906.702	371.604
	693.707	416.242	439.314						1054.49	250.089	416.242
	2084.77	263.859	1017.78						3596.19	616.305	263.859
	632.844	336.764	242.757						345.114	835.554	336.764
	1066.62	268.138	1291.88						781.489	1146.58	268.138
	742.79	738.189	343.217						348.582	445.135	738.189
	1086.56	1120.12	414.17						394.024	512.238	1120.12
	1270.3	1294.09	210.734						232.662	397.182	1294.09
	240.997	386.281	489.744						262.485	399.38	386.281
	234.648	2907.56	274.571						299.382	1150.43	2907.56
	934.401	936.431	408.589						215.405	515.864	936.431
	461.75	846.921	1995.39						1609.57	1105.38	846.921
	1432	3526.7	349.138						439.869	211.224	3526.7
	361.128	256.782	4783.95						828.739	276.714	256.782
	293.793	441.338	1559.8						2650.18	596.818	441.338
	535.033	692.769	204.229						325.661	1278.4	692.769
	466.687	393.5	1621.71						1148.95	215.378	393.5
	2844.28	269.798	647.926						924.749	531.913	269.798
	1369.42	756.686	3053.12						1220.44	403.767	756.686
	1993.19	543.844	773.922						476.491	802.207	543.844
	1395.87	841.275	374.699						1031.05	1030.69	841.275
	313.149	3080.63	258.369						578.789	1990.77	3080.63
	1319.44	2161.05	1681.42						1958.55	394.13	2161.05
	679.947	444.525	249.509						1779.84	216.14	444.525
	354.128	258.972	345.635						1350.19	3168.85	258.972
	534.845	240.559	207.218						572.719	1133.36	240.559
	207.287	497.206	347.879						1651.96	534.295	497.206
	491.684	201.132	270.41						548.909	604.68	201.132
	1166.12	384.209	358.379						201.328	2364.08	384.209
	250.542	659.514	1393.2						562.374	211.763	659.514
	333.299	215.444	447.374						456.737	3131.78	215.444
	200.403	1278.63	324.146						665.378	268.433	1278.63
	396.449	834.081	1365.72						733.359	220.855	834.081
	383.021	328.473	1653.28						505.927	2140.72	328.473
	996.546	1212.29	226.736						343.748	1397.3	1212.29
	350.391	398.246	518.188						591.855	311.373	398.246
	321.276	389.096	359.673						395.848	794.798	389.096
	823.372	2514.95	1275.15						387.95	1328.59	2514.95
	595.234	737.671	315.551						3553.64	901.471	737.671
	1033.88	699.706	622.138						495.887	1182.93	699.706
	365.936	336.603	1612.36						311.08	332.608	336.603
	415.612	4382.57	345.182						1780.66	5074.44	4382.57
	1460.75	3798.79	471.152						704.653	1770.45	3798.79
	1898.62	3881.54	448.75						737.055	1757.53	3881.54
	473.07	1281	607.52						415.469	2234.02	1281
	2583.83	364.858	495.858						480.412	2874.03	364.858
	758.514	251.59	299.487						1900.22	251.213	251.59
	295.155	1099.64	280.798						2850.94	362.806	1099.64
	1317.2	483.218	464.939						880.027	1807.17	483.218
	257.797	426.851	695.248						1423.17	3748.28	426.851
	782.85	309.675	788.005						1395.66	1573.14	309.675
	618.072	222.886	211.533						240.948	1045.54	222.886
	1808.95	390.609	288.626						1071.21	1677.88	390.609
	511.37	353.744	1942.67						212.27	1258.34	353.744
	349.952	3803.91	555.167						1963.95	1492.21	3803.91
	485.034	635.318	828.739						288.203	1066.52	635.318
	2004.16	730.219	392.744						561.82	2892.66	730.219
	747.068	317.635	252.411						457.991	1139.59	317.635
	484.458	958.134	298.844						496.232	475.106	958.134
	1077.72	253.42	252.428						367.919	1386.91	253.42
	223.301	350.351	3362.51						307.363	1261.14	350.351
	426.236	414.811	457.302						549.089	548.196	414.811
	568.414	347.69	648.078						4529.91	758.263	347.69
	334.923	558.511	204.071						1972.62	323	558.511
	306.625	207.755	206.954						4098.08	1821.52	207.755
	1376.37	374.483	891.694						3435.47	2960	374.483
	2671.36	1121.92	304.244						377.572	649.562	1121.92
	2740.61	444.412	216.114						402.732	237.234	444.412
	969.397	430.626	367.42						822.577	916.413	430.626
	3702.81	1284.16	440.118						2104.29	1043.85	1284.16
	437.032	348.065	2308.55						445.312	1475.31	348.065
	953.545	1103.5	651.825						209.742	2980	1103.5
	360.786	284.974	776.58						205.146	211.591	284.974
	275.197	897.29	312.304						353.172	486.842	897.29
	732.149	365.524	948.067						387.861	306.221	365.524
	512.446	884.189	348.674						690.2	573.333	884.189
	204.596	1961.85	503.143						241.666	1730.4	1961.85
	322.644	1993.51	585.792						381.093	520.641	1993.51
	2651.46	2040.33	240.139						238.224	1433.19	2040.33
	226.669	1236.85	1409.92						921.563	716.087	1236.85
	279.712	657.211	972.159						580.394	279.55	657.211
	1159.57	375.502	898.526						515.234	994.495	375.502
	2743.8	1010.62	928.33						800.206	1190.66	1010.62
	578.594	1824.43	1131.51						1552.95	305.704	1824.43
	663.346	244.186	686.644						642.309	3596.01	244.186
	561.624	756.444	875.152						541.509	4252.66	756.444
	354.774	1751.06	361.424						361.726	294.132	1751.06
	284.518	1377.45	244.657						480.783	726.103	1377.45
	537.536	272.835	2687.51						238.775	742.653	272.835
	281.953	2963.13	628.514						393.392	433.816	2963.13
	238.692	1150.65	4069.06						436.789	290.939	1150.65
	594.314	392.92	1714.83						1500.08	221.414	392.92
	292.082	791.755	237.296						672.393	930.284	791.755
	775.912	211.665	258.575						639.358	264.566	211.665
	267.932	670.736	894.829						657.115	2028.55	670.736
	513.598	443.307	243.949						432.901	207.964	443.307
	992.518	2013.64	223.979						1113.12	464.686	2013.64
	345.104	606.457	1524.9						614.505	478.56	606.457
	244.287	743.888	1718.73						587.045	2363.02	743.888
	719.242	552.988	206.202						236.615	284.267	552.988
	696.743	576.74	717.645						1271.86	270.509	576.74
	370.056	564.866	298.033						547.996	2005.19	564.866
	449.5	267.624	1298.85						506.172	209.332	267.624
	1670.13	430.358	220.868						1202.23	218.484	430.358
	719.419	722.683	706.918						1822.23	233.674	722.683
	640.917	427.166	339.575						1555.83	987.693	427.166
	779.511	352.032	232.435						226.538	369.7	352.032
	282.534	522.923	2915.21						212.226	2077.95	522.923
	793.82	338.979	562.927						768.959	806.66	338.979
	310.503	443.428	535.412						914.182	214.585	443.428
	968.026	299.777	390.446						2702.08	768.114	299.777
	1217.9	208.818	232.99						3502.93	2161.07	208.818
	772.973	266.236	1041.92						861.645	201.729	266.236
	222.423	431.547	504.012						931.821	290.861	431.547
	922.967	532.79	463.296						4477.9	542.762	532.79
	224.659	956.732	230.893						1539.96	1756.6	956.732
	738.719	500.836	1492.72						403.678	215.973	500.836
	1085.84	602.307	326.956						224.717	1823.8	602.307
	665.436	1188.48	2255.21						1504.86	1510.75	1188.48
	2473.63	388.862	5864.25						260.732	220.203	388.862
	699.906	291.388	294.421						1063.26	2034.18	291.388
	367.715	874.073	231.096						439.345	1376.05	874.073
	857.102	325.842	1171.64						484.739	722.942	325.842
	772.226	205.041	1087.75						329.255	979.367	205.041
	448.85	403.538	597.197						2128.08	537.487	403.538
	710.015	2840.11	624.494						235.415	241.879	2840.11
	843.878	244.077	434.531						294.023	1585.08	244.077
	2992.13	601.179	799.701						1607.01	1442.76	601.179
	532.885	381.958	4733.23						638.426	591.542	381.958
	1286.07	254.786	693.223						440.743	302.543	254.786
	1192.35	2190.38	572.855						301.099	461.121	2190.38
	851.291	574.104	343.956						1410.48	1741.15	574.104
	381.295	8791.42	319.195						798.466	302.521	8791.42
	1062.62	601.436	969.483						1879.12	282.724	601.436
	383.892	3841.78	374.747						2219.06	1609.84	3841.78
	292.594	251.248	805.675						496.677	847.87	251.248
	806.48	3223.13	257.368						471.854	3827.45	3223.13
	708.939	252.805	274.874						425.411	325.868	252.805
	209.02	719.797	573.776						891.233	1443.52	719.797
	347.359	325.473	294.416						317.814	2661.75	325.473
	230.336	209.378	1903.61						2240.45	1836.08	209.378
	572.183	555.371	562.343						522.846	2223	555.371
	630.848	968.929	332.078						354.438	262.24	968.929
	415.757	499	1550.51						349.293	896.553	499
	1672.46	4986.78	1442.86						349.591	368.448	4986.78
	213.375	2568.42	448.404						1119.95	661.659	2568.42
	769.036	1527.7	546.402						613.159	719.066	1527.7
	537.057	520.098	311.931						491.763	1714.22	520.098
	359.42	238.722	311.695						836.426	271.993	238.722
	412.713	570.931	231.083						1140.68	445.886	570.931
	395.433	323.054	533.275						943.906	854.086	323.054
	216.041	386.005	431.031						521.784	681.879	386.005
	230.398	440.548	220.35						363.804	602.809	440.548
	881.65	354.855	820.025						3954.71	1108.96	354.855
	602.055	211.752	358.809						3909.65	254.511	211.752
	1288.89	2091.28	370.933						910.894	382.827	2091.28
	1848.73	229.972	225.963						271.974	224.152	229.972
	285.318	231.209	1642.61						887.345	761.41	231.209
	303.717	1652.73	1492.91						510.719	449.722	1652.73
	716.82	1635.47	838.891						955.627	872.455	1635.47
	322.538	594.699	375.613						912.816	419.723	594.699
	214.097	1165.48	693.216						363.063	882.428	1165.48
	367.509	4944.97	342.896						707.55	419.099	4944.97
	296.564	323.571	294.051						238.366	1771.77	323.571
	435.178	280.422	2598.78						2272.84	513.337	280.422
	437.306	206.952	275.442						1160.56	457.581	206.952
	502.163	426.051	1165.46						444.38	640.593	426.051
	718.587	2490.87	2033.58						400.182	465.231	2490.87
	814.12	360.528	324.546						370.52	479.259	360.528
	493.933	740.698	1999.5						782.972	320.842	740.698
	485.081	308.537	1436.89						441.931	266.561	308.537
	427.839	405.372	1088.88						1011.52	389.102	405.372
	606.519	211.894	625.225						1022.25	1409.81	211.894
	1379.67	3458.48	719.923						1313.95	3738.43	3458.48
	623.766	431.981	305.825						1437.64	475.838	431.981
	628.672	923.132	245.652						333.638	3753.01	923.132
	211.833	1055.86	244.288						970.376	4142	1055.86
	1216.23	598.91	500.116						340.324	578.265	598.91
	280.717	1858.39	1403.74						649.435	209.868	1858.39
	290.075	258.401	3461.71						387.811	545.068	258.401
	960.043	235.113	379.603						1163.55	604.506	235.113
	492.209	376.472	259.261						398.536	277.141	376.472
	563.237	1336.05	494.468						773.967	312.158	1336.05
	612.72	598.848	376.022						306.6	308.511	598.848
	277.104	3395.38	312.561						239.295	309.85	3395.38
	484.825	522.924	606.809						5242.22	434.67	522.924
	927.141	357.687	288.021						402.156	476.756	357.687
	385.377	310.285	242.011						1011.56	326.707	310.285
	834.267	216.029	264.36						787.924	436.716	216.029
	505.379	217.697	827.496						478.784	712.844	217.697
	742.871	1705.06	539.341						373.752	977.241	1705.06
	1974.18	1042.62	2301.82						446.969	605.175	1042.62
	2769.39	415.699	1616.08						1127.68	439.457	415.699
	806.035	321.821	2524.07						692.618	658.086	321.821
	1421.23	428.096	1726.23						1068.34	326.997	428.096
	340.621	394.735	636.386						695.494	563.584	394.735
	3464.27	441.619	254.222						450.678	833.426	441.619
	422.403	233.891	298.186						353.13	1122.4	233.891
	4106.94	2878.67	344.578						944.58	495.847	2878.67
	1843.17	284.35	266.511						1952.04	1288.66	284.35
	512.603	667.419	737.409						1418.59	632.648	667.419
	5033	326.085	3743.54						399.698	1469.42	326.085
	1459.51	236.177	264.567						1779.15	490.159	236.177
	458.808	2422.93	479.198						1055.65	664.171	2422.93
	1089.26	373.479	248.719						3630.68	827.722	373.479
	382.033	240.633	1757.17						635.877	563.253	240.633
	305.702	225.776	318.174						272.089	2132.5	225.776
	550.251	3432.63	291.572						1029.89	3428.41	3432.63
	205.652	467.197	831.489						1538.58	1063.32	467.197
	2092.84	441.359	268.989						3438.56	313.321	441.359
	717.193	268.801	5516.7						3059.66	693.23	268.801
	469.144	456.389	784.568						828.016	248.229	456.389
	233.311	1045.09	1325.69						738.09	754.819	1045.09
	1502.84	1133.4	294.066						397.243	228.933	1133.4
	747.019	1676.87	222.086						826.021	1030.87	1676.87
	975.337	203.227	226.732						422.032	363.727	203.227
	445.423	818	1059.59						232.981	639.167	818
	732.326	330.696	2575.89						844.474	298.828	330.696
	346.169	695.704	349.738						672.166	581.261	695.704
	241.296	4569.95	224.661						1102.82	419.559	4569.95
	551.942	509.598	590.112						671.799	1019.22	509.598
	452.198	1159.11	742.625						651.106	3594.52	1159.11
	686.053	1048.39	1985.69						311.716	414.869	1048.39
	962.981	2247.73	1218.43						4664.36	448.307	2247.73
	408.922	625.306	502.309						237.439	228.344	625.306
	294.123	707.902	1162.55						3978.58	509.51	707.902
	202.003	249.465	1108.92						286.114	1903.38	249.465
	500.675	2788.38	293.643						810.965	467.203	2788.38
	445.61	474.351	1978.44						243.449	3491.62	474.351
	576.697	3720.94	1738.92						1371	263.73	3720.94
	396.298	3682.08	303.695						384.532	244.816	3682.08
	450.493	498.972	592.443						1212.11	278.955	498.972
	293.579	460.802	3214.72						1776.49	1009.23	460.802
	204.767	389.487	291.257						381.049	341.709	389.487
	1343.35	463.115	494.712						284.868	434.462	463.115
	1080.81	210.766	234.677						202.665	718.538	210.766
	267.666	576.011	1996.62						2321.66	223.018	576.011
	3562.14	2536.52	448.565						811.845	821.981	2536.52
	901.156	1706.42	629.702						1494.75	1586.81	1706.42
	1820.34	307.881	270.994						759.173	638.865	307.881
	554.629	2233.7	662.681						311.754	344.692	2233.7
	498.852	1954.67	1818.26						242.306	1644.99	1954.67
	409.838	540.395	1172.99						333.994	539.106	540.395
	294.116	336.028	4019.01						966.106	368.545	336.028
	392.234	2397.26	531.25						259.141	981.66	2397.26
	1033.14	372.613	1649.68						943.839	352.057	372.613
	469.491	1535.83	615.89						317.147	384.347	1535.83
	387.807	279.451	3058.48						427.899	547.564	279.451
	1086.6	299.28	1091.03						316.423	4605	299.28
	3165.69	220.385	922.687						691.521	827.97	220.385
	366.16	232.173	254.812						1383.26	479.258	232.173
	311.313	550.988	410.798						2304.96	485.467	550.988
	1100.91	583.792	1678.67						317.3	499.237	583.792
	1542.62	662.502	1811.63						1025.14	5189.9	662.502
	231.6	1323.03	324.247						903.245	641.041	1323.03
	1801.26	442.987	208.446						538.045	1118.62	442.987
	518.893	2186.66	236.806						596.966	275.84	2186.66
	1065.48	301.232	666.899						232.796	911.39	301.232
	464.735	2709.22	1568.14						1647.06	469.704	2709.22
	1344.27	3042.51	851.037						236.958	244.744	3042.51
	271.626	698.429	405.376						220.857	931.982	698.429
	360.328	579.882	2727.45						349.12	1560.59	579.882
	226.457	348.355	234.173						928.186	1905.51	348.355
	295.687	230.262	384.09						525.043	999.062	230.262
	359.986	3880.1	599.34						2433.35	4805.03	3880.1
	1183.25	446.073	398.243						373.245	3412.38	446.073
	2861.98	239.547	326.9						250.607	935.005	239.547
	660.627	619.525	950.85						371.501	698.498	619.525
	229.636	344.494	348.982						288.18	686.629	344.494
	464.19	615.927	812.924						612.988	745.58	615.927
	410.375	554.94	2418.96						387.065	294.821	554.94
	1340.02	1605.31	4148.65						280.645	244.56	1605.31
	492.978	871.781	209.343						2974.18	278.384	871.781
	347.939	1654.24	460.897						921.304	324.222	1654.24
	474.452	266.513	1875.26						247.201	2703.23	266.513
	321.886	1376.47	1115.43						2732.52	247.68	1376.47
	631.347	773.821	3240						1074.19	542.026	773.821
	224.561	1158.04	329.34						350.138	1706.38	1158.04
	304.428	225.104	882.511						575.385	783.677	225.104
	1600.96	630.106	350.172						214.87	314.996	630.106
	535.305	424.141	628.009						1806.54	574.94	424.141
	776.323	734.95	304.765						979.161	677.503	734.95
	265.444	1139.22	1919.64						639.748	780.216	1139.22
	288.206	1935.71	293.652						894.285	369.062	1935.71
	217.869	2235.21	2005.09						918.045	465.379	2235.21
	619.226	232.881	508.885						460.293	292.311	232.881
	598.14	775.493	2913.44						1685.96	223.421	775.493
	548.827	1592.38	736.37						378.834	327.515	1592.38
	242.097	978.368	211.686						215.416	347.126	978.368
	302.711	3124.18	896.914						1762.81	328.789	3124.18
	442.867	1686.35	5890.45						1119.74	542.125	1686.35
	286.457	249.414	1085.23						1517.67	477.658	249.414
	450.412	3400.16	497.763						202.444	265.436	3400.16
	488.451	261.094	3628.39						277.354	328.265	261.094
	1755.97	5763.1	613.093						2398.75	469.358	5763.1
	372.49	953.847	940.182						1160.09	1231.77	953.847
	519.692	3177.63	2997.48						228.401	1378.44	3177.63
	2446.82	253.294	1451.72						208.845	214.047	253.294
	1096.91	1528.54	580.822						1230.03	1941.43	1528.54
	350.821	1396.16	305.192						217.466	682.082	1396.16
	415.656	3825.46	1906.61						842.243	236	3825.46
	292.754	375.787	777.144						444.348	213.556	375.787
	345.054	485.919	243.834						369.065	222.183	485.919
	225.066	1009.04	204.145						1854.62	286.221	1009.04
	205.18	664.801	710.127						1481.28	377.088	664.801
	244.512	212.072	510.283						547.714	1298.55	212.072
	354.204	2742.21	639.994						1857.63	255.667	2742.21
	2595.84	205.376	384.261						1435.81	785.04	205.376
	4110.11	941.163	462.874						727.898	390.904	941.163
	205.079	424.802	1099.3						581.063	2561.32	424.802
	856.259	3033.54	241.997						394.218	257.373	3033.54
	282.556	531.203	256.427						558.902	953.004	531.203
	364.929	1035.28	211.878						1129.85	1016.79	1035.28
	651.865	576.153	781.879						1518.3	490.912	576.153
	619.43	825.259	523.607						2556.38	388.135	825.259
	567.302	697.544	241.221						2072.06	1998.55	697.544
	249.526	2528.15	2302.05						919.929	269.518	2528.15
	323.937	319.885	613.641						605.201	306.06	319.885
	1206.75	1244.74	1660.42						275.935	466.337	1244.74
	3824.69	206.608	647.237						308.316	659.667	206.608
	468.279	485.991	637.732						467.044	384.761	485.991
	415.335	220.899	3598.41						609.304	433.157	220.899
	618.39	567.513	606.139						228.64	935.266	567.513
	873.856	1633.66	203.234						1095.47	360.243	1633.66
	518.292	938.164	319.763						477.724	1134.88	938.164
	765.44	857.981	5082.25						557.622	1228.15	857.981
	522.811	310.249	313.796						245.11	539.42	310.249
	215.683	1014.8	548.201						316.732	379.614	1014.8
	269.253	561.812	340.763						1685.3	262.393	561.812
	262.478	538.486	318.873						2820.9	239.38	538.486
	1224.91	224.316	1478.25						390.443	679.471	224.316
	1984.22	1093.85	317.22						1613.28	2246.82	1093.85
	419.938	1178.6	338.455						1069.1	1928.84	1178.6
	268.684	4836.72	258.157						227.45	308.34	4836.72
	2199.42	352.405	215.241						217.56	825.273	352.405
	221.418	299.126	395.578						1016.16	713.42	299.126
	449.713	2387.47	967.498						1293.71	923.537	2387.47
	566.585	675.333	231.069						223.633	746.436	675.333
	353.217	575.144	2815.13						1648.15	240.924	575.144
	443.268	703.85	670.491						213.913	1390.14	703.85
	310.046	1421.22	204.827						237.224	898.961	1421.22
	275.529	390.852	1979.85						954.447	942.391	390.852
	229.786	1451.43	1506.11						918.067	247.863	1451.43
	290.087	1495.76	486.99						279.5	383.831	1495.76
	212.612	738.94	572.224						1428.09	304.739	738.94
	2901.28	262.958	283.566						205.53	1528.42	262.958
	478.963	1199.56	307.897						1291	2214.09	1199.56
	477.969	2166.11	3817.1						1370.83	966.357	2166.11
	443.426	1232.2	594.727						330.017	1194.45	1232.2
	822.319	728.39	391.896						819.388	1196.42	728.39
	252.981	3076.45	958.408						275.871	1073.87	3076.45
	713.197	263.78	778.683						2891.45	464.238	263.78
	349.958	255.68	402.709						318.842	1507.27	255.68
	1183.27	650.449	1656.25						1832.12	2586.86	650.449
	602.884	205.017	2059.09						754.137	3888.94	205.017
	2035.97	593.896	993.196						2247.09	370.571	593.896
	263.828	400.807	1653.88						1159.11	4736.72	400.807
	927.049	1029.67	806.79						297.086	2588.09	1029.67
	202.232	971.574	327.581						2408.79	695.388	971.574
	1086.28	828.399	1095.81						320.636	512.103	828.399
	402.454	936.786	2409.94						302.635	1080.74	936.786
	807.032	317.772	413.343						268.11	754.325	317.772
	299.605	3329.66	945.741						218.506	428.948	3329.66
	429.812	848.587	1376.81						1078.86	495.449	848.587
	1200.39	275.842	238.775						2481.05	334.928	275.842
	1891.53	825.878	297.406						298.144	495.867	825.878
	1935.48	3529.78	679.248						2474.16	260.436	3529.78
	210.249	1122.75	216.348						440.053	285.691	1122.75
	1897.37	629	1597.64						210.298	1259.76	629
	1361.9	766.585	467.923						1217.34	327.173	766.585
	249.033	533.55	993.818						283.444	450.371	533.55
	3954.32	437.903	449.47						524.977	352.246	437.903
	315.614	526.878	297.828						6204.12	617.415	526.878
	229.507	519.607	1163.37						417.41	420.643	519.607
	1269.33	526.586	270.345						4561.48	745.143	526.586
	884.477	299.412	255.57						922.307	370.688	299.412
	3687.54	1195.52	217.494						1594.19	529.012	1195.52
	250.666	1309.46	200.553						230.474	518.417	1309.46
	1313.7	393.859	512.519						404.239	1515.7	393.859
	486.26	1071.26	701.765						322.171	381.729	1071.26
	997.69	217.159	227.641						2193.69	645.661	217.159
	356.531	248.214	307.116						207.761	1069.8	248.214
	681.453	202.749	1389.1						1966.11	6742.61	202.749
	705.682	288.457	726.702						566.348	440.445	288.457
	538.792	629.004	1389.08						296.486	622.894	629.004
	269.145	654.478	4981.49						1628.54	237.233	654.478
	228.228	2744.69	359.939						1436.08	619.532	2744.69
	850.973	517.128	1743.12						2547.15	672.695	517.128
	222.66	333.218	235.383						437.744	294.567	333.218
	342.873	510.975	379.348						945.98	339.609	510.975
	641.062	400.077	1592.12						858.464	2064.6	400.077
	261.377	660.188	1200.68						273.689	595.054	660.188
	399.855	275.849	211.201						1553.63	1198	275.849
	252.641	522.495	3043.04						697.95	231.086	522.495
	261.489	508.205	2095.08						283.44	205.169	508.205
	201.861	689.117	2331.39						535.264	790.506	689.117
	577.951	1506.13	311.962						724.467	756.679	1506.13
	1554.21	642.773	741.535						1299.61	251.615	642.773
	328.399	3123.51	275.242						558.773	2737.35	3123.51
	1216.52	1972.01	2463.54						3952.13	230.016	1972.01
	530.276	487.719	605.323						1496.8	688.386	487.719
	220.351	337.816	1396.72						736.539	260.997	337.816
	675.959	2277.86	670.933						216.669	312.713	2277.86
	440.843	922.429	1585.69						3456.06	256.843	922.429
	803.59	346.26	2097.79						1398.74	1025.83	346.26
	2156.32	385.256	368.088						441.343	281.82	385.256
	546.925	312	533.088						2014.85	362.266	312
	663.408	952.213	668.95						579.659	879.055	952.213
	498.173	2233.94	977.292						522.99	215.037	2233.94
	2619.69	1492.87	5465.89						455.898	434.945	1492.87
	305.554	858.06	231.644						1331.95	3888.64	858.06
	751.613	1206.43	249.517						213.701	771.058	1206.43
	335.043	1173.15	3950.41						574.233	6029.68	1173.15
	604.197	332.645	2571.32						981.292	468.111	332.645
	2438.4	883.824	748.84						621.237	514.274	883.824
	1983.27	405.692	371						391.767	1151.81	405.692
	288.989	741.072	210.972						405.28	2677.96	741.072
	930.024	2040.56	2580.09						308.559	453.406	2040.56
	210.956	1664.29	334.678						557.337	2384.91	1664.29
	548.5	214.63	353.149						250.179	708.959	214.63
	2902.19	748.561	675.961						725.152	420.423	748.561
	762.996	412.97	864.808						2380.84	433.711	412.97
	1330.91	571.06	1947.24						241.14	700.516	571.06
	267.068	310.441	365.825						319.835	2785.28	310.441
	392.731	424.303	574.861						5962.75	797.959	424.303
	713.041	2559.82	374.267						745.526	281.713	2559.82
	350.11	1003.42	252.933						475.638	833.03	1003.42
	546.154	783.714	678.87						447.705	1218.79	783.714
	944.881	5002.85	327.866						3919.9	322.372	5002.85
	683.213	1818.36	805.969						1285.24	361.72	1818.36
	493.34	2494.43	641.803						674.444	494.604	2494.43
	1060.88	1025.03	445.637						711.197	438.361	1025.03
	642.632	1462.21	805.727						442.941	378.145	1462.21
	1228.06	298.354	5502						1823.89	613	298.354
	2031.54	2852.33	2415.6						266.121	857.008	2852.33
	243.791	924.43	212.904						205.576	555.758	924.43
	1033.97	368.632	1037.3						540.361	1844.64	368.632
	632.121	737.055	861.903						829.044	266.145	737.055
	421.941	566.569	309.301						893.806	2174.89	566.569
	204.806	680.911	2563.49						1086.15	807.086	680.911
	633.377	542.734	1486.18						796.447	796.7	542.734
	946.443	344.357	212.3						281.146	223.384	344.357
	287.506	1518.24	299.955						708.742	1215.49	1518.24
	343.629	910.417	414.774						269.199	231.974	910.417
	295.727	942.508	300.948						455.751	5051.6	942.508
	581.771	201.482	1160.74						2955.38	1165.8	201.482
	487.524	469.579	1289.86						1560.2	259.12	469.579
	587.494	414.397	1881.03						505.02	807.959	414.397
	536.28	2783.64	3618.63						873.358	1698.75	2783.64
	216.855	302.068	732.64						2487.77	519.547	302.068
	590.769	1089.04	225.559						1949.69	707.19	1089.04
	279.104	242.184	310.846						3448.15	406.166	242.184
	223.505	2151.11	231.102						1776.72	538.039	2151.11
	945.939	273.599	435.576						9613.56	205.367	273.599
	528.273	310.12	301.759						524.602	1012.15	310.12
	710.035	292.742	470.695						354.683	1159.24	292.742
	1840.13	290.553	1484.64						687.367	967.091	290.553
	797.947	1302.76	286.882						267.479	2074.46	1302.76
	663.955	262.123	872.799						4474.81	756.152	262.123
	267.267	484.576	241.768						2504.86	2082.1	484.576
	1542.49	533.088	306.427						248.742	4010.95	533.088
	2872.63	955.864	434.296						2867.38	247.629	955.864
	316.099	663.384	422.547						483.674	395.645	663.384
	631.395	210.564	876.374						836.581	2548.23	210.564
	514.753	390.368	336.872						326.214	5088.75	390.368
	435.175	233.099	447.397						356.029	571.011	233.099
	1184.82	1268.76	261.483						395.012	449.163	1268.76
	486.221	828.871	3828.08						2593.34	716.41	828.871
	456.045	424.929	203.116						252.237	1409.78	424.929
	566.394	270.814	221.674						325.693	4778.38	270.814
	2453.24	422.992	277.327						383.78	303.425	422.992
	276.951	910.706	200.659						287.17	1829.04	910.706
	503.025	683.495	388.009						338.351	572.803	683.495
	576.518	2932.31	599.952						2838.84	717.609	2932.31
	488.976	1394.64	538.158						780.035	348.994	1394.64
	758.036	433.621	345.534						269.357	615.422	433.621
	556.131	2989.59	1237.12						578.329	233.882	2989.59
	288.715	297.791	283.704						2559.5	317.168	297.791
	790.97	454.335	804.604						1522.37	472.959	454.335
	4916.63	4811.51	209.907						2793.8	444.47	4811.51
	220.049	240.062	269.155						220.4	835.826	240.062
	230.211	424.377	2254.02						493.542	444.952	424.377
	774.496	929.333	292.632						1032.98	6848.96	929.333
	419.874	375.729	269.019						881.691	1433.98	375.729
	796.204	400.551	260.366						456.965	2082.83	400.551
	426.079	433.29	3388.66						3323.18	794.648	433.29
	972.938	537.017	686.516						301.88	414.178	537.017
	1123.87	1153.1	1209.81						2080.89	398.39	1153.1
	269.465	1104.16	4681.04						1487.77	209.054	1104.16
	213.657	220.176	490.85						474.379	1036.41	220.176
	801.48	493.287	2811.03						800.651	381.474	493.287
	834.63	443.01	328.665						1906.23	242.622	443.01
	621.526	469.664	518.914						360.346	343.616	469.664
	2632.76	366.333	222.17						290.482	277.25	366.333
	2786.75	785.945	809.626						316.586	880.6	785.945
	219.155	323.401	572.86						247.398	1034.84	323.401
	317.452	849.471	279.207						329.639	658.022	849.471
	1009.76	279.954	880.741						293.811	3207.3	279.954
	1818.71	576.336	282.274						3847.19	319.401	576.336
	230.264	546.7	1973.17						347.119	598.309	546.7
	232.533	922.611	202.306						258.442	377.572	922.611
	1004.63	1027.47	254.397						444.246	206.519	1027.47
	387.542	309.86	210.547						245.727	455.974	309.86
	439.86	3996.83	653.45						909.632	1003.29	3996.83
	538.265	936.478	202.467						1468.38	232.174	936.478
	236.73	591.692	310.091						2423.72	233.247	591.692
	952.138	474.094	4430.6						646.229	1207.8	474.094
	323.644	786.488	1419.25						227.997	280.545	786.488
	651.266	818.283	2124.97						3148.55	2085.31	818.283
	244.015	3886.7	711.995						296.459	322.321	3886.7
	829.607	915.674	227.113						318.924	294.896	915.674
	540.15	356.147	433.06						1593.97	341.26	356.147
	316.882	924.839	958.324						292.352	286.725	924.839
	440.685	967.055	502.814						649.041	2061.59	967.055
	225.512	758.89	279.032						581.988	435.927	758.89
	295.256	355.45	308.537						1338.88	2200.64	355.45
	203.927	535.43	218.663						880.493	388.058	535.43
	360.632	687.027	626.48						3338.5	1235.83	687.027
	520.353	650.771	1413.91						663.749	551.994	650.771
	531.147	536.174	833.646						1666.41	331.877	536.174
	406.022	810.219	1143.4						322.651	239.579	810.219
	295.459	2634.29	446.458						1492.56	360.063	2634.29
	499.769	305.135	244.935						306.494	691.094	305.135
	925.836	763.384	233.635						2602.83	3023.91	763.384
	2212.17	3137.59	924.88						2382.36	541.959	3137.59
	427.318	3212.08	2478.3						3541.41	4267.55	3212.08
	277.309	206.852	362.493						211.957	363.572	206.852
	936.63	4818.73	1888.58						1708.03	3595.66	4818.73
	601.796	321.008	511.449						551.738	2468.89	321.008
	277.203	523.22	688.121						1281.97	931.628	523.22
	723.318	262.872	307.531						748.01	2136.59	262.872
	856.424	224.26	229.412						322.012	673.327	224.26
	575.07	1086.81	2007.15						336.273	1151.44	1086.81
	1832.63	331.875	4832.62						582.945	3784.09	331.875
	1810.05	696.434	231.082						583.914	444.486	696.434
	1131.97	218.618	299.616						668.834	492.133	218.618
	586.06	209.516	2920.59						204.199	1054.94	209.516
	324.115	474.484	2933.02						577.721	988.294	474.484
	266.262	440.1	1712.76						210.248	374.707	440.1
	272.769	1327.16	2002.99						249.635	349.045	1327.16
	538.112	955.191	264.911						1107.73	316.533	955.191
	884.439	6161.46	207.892						278.829	1456.71	6161.46
	1455.33	275.047	1255.75						720.529	340.144	275.047
	1994.67	3546.77	2174.66						658.039	390.305	3546.77
	1063.7	1193.53	654.892						905.157	1239.46	1193.53
	744.578	389.674	353.515						711.252	530.163	389.674
	2002.93	687.233	284.051						918.823	829.176	687.233
	411.011	737.944	352.003						407.388	1062.03	737.944
	610.552	845.59	1287.58						3031.03	2502.41	845.59
	655.641	278.333	3166.39						392.057	3677.52	278.333
	336.377	305.721	792.204						388.926	804.332	305.721
	259.32	478.142	610.972						258.244	414.857	478.142
	292.664	309.101	756.218						428.306	663.437	309.101
	200.79	215.113	527.403						3381.29	1452.1	215.113
	272.504	2477.75	1351.39						1033.7	260.767	2477.75
	796.97	364.284	1489.19						236.594	3711.62	364.284
	3323.67	270.063	634.279						893.26	207.612	270.063
	240.452	3303.91	807.915						906.274	4721.89	3303.91
	253.959	1669.25	269.724						853.238	3797.43	1669.25
	248.515	1337.92	638.561						230.832	3456.66	1337.92
	680.348	787.899	685.96						205.344	606.392	787.899
	470.626	222.179	341.117						1138.15	526.531	222.179
	292.354	1881.99	1857.13						348.203	573.528	1881.99
	1234.51	909.098	859.277						720.743	1011.55	909.098
	2970.98	2422.97	1087.67						591.42	325.889	2422.97
	589.106	559.993	1614.22						309.769	1286.11	559.993
	347.347	1331.07	295.253						443.894	3050.27	1331.07
	219.891	370.871	227.473						290.009	218.042	370.871
	713.874	768.635	695.384						312.834	507.085	768.635
	206.162	470.27	743.828						971.635	546.589	470.27
	669.093	452.508	1355.76						2682.92	654.702	452.508
	229.898	720.869	473.947						1793.5	1155.31	720.869
	497.935	1306.88	268.708						686.29	243.41	1306.88
	340.923	213.851	253.633						684.778	332.274	213.851
	265.416	523.767	246.743						222.633	815.425	523.767
	972.385	8033.28	595.145						253.137	2569.19	8033.28
	1182.13	264.13	240.759						202.455	464.137	264.13
	842.464	3537.3	1518.11						237.284	441.413	3537.3
	527.376	6339.22	1726						2593.23	245.728	6339.22
	364.344	6524.34	1574.62						403.989	235	6524.34
	607.744	695.811	640.658						1182.19	351.353	695.811
	536.246	342.707	262.613						235.505	730.239	342.707
	214.52	644.957	347.266						1566.18	2352.52	644.957
	245.943	220.806	3331.11						1322.19	1268.18	220.806
	239.846	217.568	212.474						252.738	762.594	217.568
	1975.16	827.316	1003.04						3379.89	683.238	827.316
	1035.78	658.99	226.024						819.965	2191.02	658.99
	332.942	288.187	204.677						298.021	806.791	288.187
	338.647	644.144	336.724						222.394	438.491	644.144
	1210.01	2906.47	584.746						261.444	1936.86	2906.47
	775.041	600.793	309.493						3673.94	581.814	600.793
	409.458	535.691	315.802						388.043	364.074	535.691
	921.893	1226.32	330.161						544.543	913.667	1226.32
	487.977	561.112	210.574						250.437	1674.95	561.112
	2444.74	432.185	2204.76						947.407	930.983	432.185
	1732.44	2354.29	239.786						1923.24	781.782	2354.29
	2612.36	217.652	518.693						407.466	838.856	217.652
	873.485	785.201	2537.65						2004.28	215.165	785.201
	1674.17	240.265	1838.7						816.111	238.877	240.265
	1897.14	478.598	298.64						246.964	3245.13	478.598
	2703.95	306.079	309.553						229.561	546.191	306.079
	202.544	1181.9	326.674						746.243	449.869	1181.9
	380.117	1472.56	612.396						2490.6	294.571	1472.56
	1591.92	218.919	367.015						2682.91	810.66	218.919
	1249.81	326.038	1385.04						1733.8	337.124	326.038
	1403.37	476.291	1082.06						391.412	278.942	476.291
	887.351	4288.85	244.876						217.387	1697.43	4288.85
	3344.88	627.455	430.698						1115.31	268.261	627.455
	203.069	267.554	606.308						812.908	1080.72	267.554
	1030.28	241.485	300.195						2816.84	1089.76	241.485
	277.29	288.891	264.676						1509.85	810.511	288.891
	1048.14	302.232	217.076						218.246	595.26	302.232
	837.861	257.818	262.074						281.811	1446.23	257.818
	590.169	2424.21	236.433						580.646	233.781	2424.21
	543.545	822.959	998.551						225.194	1349.9	822.959
	347.516	477.786	2928.31						206.578	305.191	477.786
	1302.65	381.953	2270.41						1430.16	409.676	381.953
	775.015	2570.92	2281.78						536.934	547.311	2570.92
	384.901	256.235	1017.25						843.997	573.172	256.235
	896.986	308.705	801.758						1982.71	700.418	308.705
	345.184	585.389	635.62						1280.18	1031.73	585.389
	507.796	663.086	898.778						355.172	1280.35	663.086
	443.749	3347.59	384.868						246.503	1576.28	3347.59
	427.32	831.346	863.056						503.416	2764.75	831.346
	2861.77	631.592	773.51						5116.88	697.025	631.592
	210.845	516.839	339.862						469.647	966.535	516.839
	204.972	2191.65	261.718						287.096	713.391	2191.65
	992.684	232.565	2994.36						421.644	424.923	232.565
	916.462	245.838	504.837						354.83	397.321	245.838
	1800.61	670.073	472.574						571.206	316.562	670.073
	253.144	1032.11	835.168						259.509	256.375	1032.11
	437.115	1635.69	413.732						839.439	850.161	1635.69
	421.242	888.967	276.15						650.344	279.488	888.967
	500.997	322.813	286.178						315.473	323.932	322.813
	1341.68	934.636	419.204						247.516	430.091	934.636
	636.188	408.38	574.607						556.886	444.531	408.38
	353.9	1297.44	438.568						898.75	925.157	1297.44
	1544.82	253.709	883.088						289.68	1138.84	253.709
	695.744	1565.82	382.804						2535	1159.34	1565.82
	721.833	780.846	5345.95						256.728	2443.49	780.846
	538.663	323.425	2041.72						341.833	961.207	323.425
	1018.16	729.878	680.802						1276.86	849.336	729.878
	571.741	896.696	357.215						1241.24	297.473	896.696
	219.182	822.633	245.564						334.873	686.483	822.633
	234.141	491.528	286.597						674.362	789.762	491.528
	276.962	364.393	276.036						2095.17	1529.04	364.393
	280.731	758.006	241.011						545.828	1156.97	758.006
	331.385	1050.99	659.467						268.694	2507.3	1050.99
	4113.12	299.727	361.49						2193.16	472.404	299.727
	358.087	228.586	3605.23						1716.29	577.245	228.586
	509.212	749.555	742.224						786.37	203.944	749.555
	1029.29	454.642	781.715						2437.91	429.177	454.642
	248.532	380.729	359.703						319.066	1861.93	380.729
	230.016	233.097	618.965						475.962	258.034	233.097
	922.623	3623.7	503.647						3284.29	252.107	3623.7
	866.493	1261.34	666.977						389.439	1021.9	1261.34
	1351.46	394.387	1107.26						343.072	1462.14	394.387
	548.284	446.835	270.626						3374.08	481.034	446.835
	1811.98	506.27	238.803						252.638	202.965	506.27
	3471.73	519.979	304.562						3565.53	1747.23	519.979
	441.558	688.872	1408.84						699.839	344.266	688.872
	4468.36	6377.29	201.393						5204.96	1083.02	6377.29
	4465.71	652.208	350.306						515.646	2581.52	652.208
	249.93	1026.51	336.711						1397.9	226.517	1026.51
	1971.31	386.872	1468.4						256.621	246.688	386.872
	1101.92	708.737	280.815						405.87	1416.12	708.737
	1491.63	879.008	221.882						270.835	1666.43	879.008
	312.347	1695.84	399.449						1187.5	700.236	1695.84
	369.555	4187.56	279.376						265.738	1611.32	4187.56
	441.446	1462.67	774.362						1531.73	406.126	1462.67
	644.062	6075.78	810.079						2267.44	989.096	6075.78
	1427.09	575.677	1768.04						668.319	484.18	575.677
	4473.15	1292.28	933.065						298.671	2227.23	1292.28
	330.907	3564.36	624.102						437.589	2197.3	3564.36
	1290.87	230.496	320.243						236	3028.8	230.496
	4074.85	1203.08	1409.73						207.447	477.854	1203.08
	285.194	936.607	463.045						239.591	243.942	936.607
	425.472	1333.69	257.449						933.035	379.012	1333.69
	284.045	769.213	570.76						419.297	302.35	769.213
	572.661	631.847	252.634						611.995	271.632	631.847
	685.315	1256.38	508.963						1542.12	207.22	1256.38
	232.16	735.576	348.126						2393.85	3905.39	735.576
	1555.25	498.331	224.278						362.742	2374.33	498.331
	402.518	236.81	292.381						803.495	1750.62	236.81
	466.041	2001.18	587.718						661.169	524.141	2001.18
	523.513	1104.76	307.908						333.574	1341.14	1104.76
	514.106	1365.08	2594.16						490.009	1494.59	1365.08
	574.551	1243.64	529.763						335.963	393.318	1243.64
	1301.84	1612.49	2200.11						1083.44	1478.57	1612.49
	1346.87	3088.15	362.689						612.365	3435.77	3088.15
	640.109	382.191	360.649						4089.69	1523.82	382.191
	291.256	641.49	4138.12						2921.1	216.604	641.49
	408.307	314.271	2799.44						257.229	334.135	314.271
	1434.55	993.944	1362.59						452.612	356.854	993.944
	585.394	806.544	2015.35						338.933	744.671	806.544
	1417.31	1428.1	325.02						330.026	1260.38	1428.1
	953.299	825.924	2224.7						1987.87	1715.7	825.924
	331.139	606.003	259.575						1129.46	1718.01	606.003
	1444.31	803.103	2081.57						214.465	1409.56	803.103
	1675.76	206.628	323.895						1688.83	329.728	206.628
	694.139	592.588	281.205						7636.67	1182.66	592.588
	1297.85	2204.36	244.042						536.571	3449.99	2204.36
	640.707	247.302	694.215						388.182	355.901	247.302
	1131.38	897.435	477.667						958.534	406.312	897.435
	222.267	350.642	423.015						1032.95	236.379	350.642
	224.899	231.444	4066.77						832.95	1821.92	231.444
	798.683	3022.61	3010.75						612.34	469.152	3022.61
	2381.56	434.983	226.567						1484.1	587.009	434.983
	216.564	1814.5	203.531						208.056	2597	1814.5
	397.069	1120.89	2930.19						261.133	433.977	1120.89
	638.665	830.907	334.485						1623.88	358.653	830.907
	746.98	465.617	1392.38						299.675	297.778	465.617
	402.809	928.695	5358.45						324.158	2242.67	928.695
	635.527	271.138	4685.23						598.945	562.092	271.138
	271.8	910.665	218.547						307.545	463.652	910.665
	744.186	224.352	574.261						227.455	2732.56	224.352
	1296.71	3968.89	275.173						228.664	831.928	3968.89
	222.259	440.552	535.755						1137.36	1522.08	440.552
	2897.78	2957.22	1324.78						802.718	763.218	2957.22
	699.113	266.982	402.177						1750.08	714.936	266.982
	2937.87	4218.96	4201.75						3817.73	6037.84	4218.96
	521.361	312.671	3272.22						873.207	483.876	312.671
	523.737	1146.34	1105.92						330.443	460.113	1146.34
	1651.83	240.126	308.413						451.217	334.965	240.126
	1313.15	1754.43	306.22						434.978	1618.45	1754.43
	235.613	258.008	457.625						1284.56	1292.95	258.008
	206.155	589.345	1617.3						499.027	296.943	589.345
	509.206	393.456	378.36						1373.57	436.276	393.456
	286.901	577.078	409.219						1115.69	880.392	577.078
	660.133	261.764	1664.01						429.582	225.15	261.764
	1742.44	2106.55	3367.24						680.11	1096.78	2106.55
	676.721	213.416	859.117						1520.34	926.206	213.416
	882.459	1303.94	659.383						368.434	535.174	1303.94
	773.992	309.919	324.119						699.403	646.305	309.919
	610.842	1050.15	2455.07						251.675	566.891	1050.15
	288.77	399.639	564.411						478.62	1398.79	399.639
	276.518	497.347	299.504						464.957	491.516	497.347
	1042.02	1806.56	251.931						379.816	842.868	1806.56
	353.203	2258.59	5866.78						604.748	619.757	2258.59
	254.111	417.82	218.634						343.375	504.312	417.82
	670.237	654.02	216.599						244.793	710.152	654.02
	402.288	456.215	1299.65						459.256	584.206	456.215
	595.117	825.063	594.489						304.22	1916.32	825.063
	787.111	1173.36	339.18						819.465	209.01	1173.36
	352.444	702.735	328.138						2475	612.313	702.735
	280.623	530.254	4818.07						221.763	578.015	530.254
	268.654	560.669	1269.45						318.412	648.978	560.669
	436.528	873.527	470.397						925.663	4519.36	873.527
	261.813	5092.89	906.63						2975.89	1985.07	5092.89
	256.48	1664.1	400.124						489.683	526.178	1664.1
	1171.05	1505.7	349.643						204.044	407.18	1505.7
	380.2	223.453	379.004						399.61	2998.79	223.453
	499.092	203.816	3772.98						274.259	435.481	203.816
	1807.92	440.66	574.025						1320.45	879.587	440.66
	1813.79	544.264	1923.38						343.204	224.921	544.264
	265.273	284.635	284.769						1570.03	583.815	284.635
	540.475	1975.94	573.709						3509.92	258.894	1975.94
	290.332	3397.64	840.211						308.654	5457.4	3397.64
	367.634	454.5	1513.67						5199.43	1481.29	454.5
	1190.19	569.23	1318.04						2689.42	380.726	569.23
	697.072	251.743	335.698						284.989	357.492	251.743
	361.778	3359.39	1400.22						650.148	705.099	3359.39
	282.931	207.927	2651.43						358.443	204.93	207.927
	894.618	290.131	1049.27						1936.94	1427.52	290.131
	321.586	417.495	3352.86						261.697	1073.18	417.495
	1257.26	269.276	234.551						1597.7	2165.49	269.276
	358.818	221.436	383.621						244.803	558.964	221.436
	327.97	518.616	789.304						299.976	418.438	518.616
	230.143	5032.93	6515.68						561.742	2334.68	5032.93
	2223.62	286.111	378.881						1371.82	848.93	286.111
	443.939	210.884	457.463						2431.74	344.213	210.884
	207.072	603.413	676.379						774.399	329.427	603.413
	307.072	266.196	1060.97						204.627	472.293	266.196
	2145.18	1985.24	219.278						659.669	260.205	1985.24
	1853.65	238.853	901.074						2161.69	962.241	238.853
	336.974	221.409	442.11						3587.9	3534.07	221.409
	1852.59	591.159	1672.62						5253.41	4868.76	591.159
	526.516	677.274	2427.07						730.558	5706.86	677.274
	2261.21	779.089	1670.71						429.185	672.011	779.089
	4037.8	431.746	1039.41						650.106	204.115	431.746
	2023.04	575.844	375.183						839.849	649.934	575.844
	588.282	1737.75	518.49						502.96	334.431	1737.75
	524.672	260.371	2216.44						608.725	302.524	260.371
	393.673	292.997	403.302						615.314	526.811	292.997
	332.957	1337	231.768						313.465	338.613	1337
	717.496	538.8	2162.04						1272.53	213.545	538.8
	271.45	246.589	291.473						295.248	292.677	246.589
	4872.87	640.287	547.754						1269.4	762.672	640.287
	2507.46	338.966	3609.41						2137.07	659.866	338.966
	876.815	370.808	1122.8						273.284	213.777	370.808
	225.042	444.504	275.889						948.123	770.194	444.504
	439.394	1732.02	2417.04						250.637	4993.01	1732.02
	841.088	5544.2	547.231						1405.65	511.317	5544.2
	236.598	230.451	255.572						2105.22	657.547	230.451
	1222.08	2074.26	593.18						891.181	231.829	2074.26
	1486.63	1236.73	464.26						423.431	227.792	1236.73
	625.816	613.083	2153.71						284.28	1913.95	613.083
	391.863	205.466	3244.55						931.521	213.335	205.466
	834.157	1586.02	518.965						1170.48	321.498	1586.02
	253.269	1277.21	2631.49						782.602	345.808	1277.21
	370.184	721.761	550.349						581.552	436.965	721.761
	1322.09	694.666	2304.85						2524.6	369.221	694.666
	470.595	383.344	1134.43						254.097	369.31	383.344
	1692.83	3798.49	396.665						669.585	386.299	3798.49
	364.699	953.538	709.332						2684.07	686.778	953.538
	696.536	1608.14	1897.61						1805.84	503.961	1608.14
	844.365	434.82	360.57						924.57	1280.77	434.82
	620.608	644.042	1091.79						265.198	673.776	644.042
	1450.68	939.956	2794.43						338.221	4910.68	939.956
	326.284	267.298	240.529						255.05	247.964	267.298
	448.106	401.562	620.494						1963.15	673.053	401.562
	462.227	943.447	5601.28						297.352	616.862	943.447
	2607.34	917.135	306.411						2943.39	1979.85	917.135
	991.415	393.808	789.59						245.664	233.404	393.808
	563.911	994.747	358.628						680.12	276.68	994.747
	1132.58	1172.18	399.49						2547.91	344.551	1172.18
	312.555	3204.7	747.514						3250.55	437.335	3204.7
	462.09	1943.54	244.418						969.443	684.59	1943.54
	866.086	517.107	2178.05						608.575	320.424	517.107
	710.086	1617.63	1165.22						4348.4	4014.93	1617.63
	232.715	2384.39	557.474						2152.57	1840.81	2384.39
	391.597	396.132	670.859						505.454	268.792	396.132
	499.25	3773.27	245.908						3026.41	646.164	3773.27
	336.614	201.972	1156.8						210.128	2938.63	201.972
	1657.88	441.515	255.539						1547.98	290.859	441.515
	255.407	842.734	571.997						253.38	230.727	842.734
	999.13	277.934	917.405						4130.01	329.6	277.934
	960.235	262.179	2675.58						732.26	302.439	262.179
	267.752	282.309	357.779						524.754	1017.59	282.309
	1002.43	250.802	1203.84						846.225	2903.96	250.802
	2122.24	546.333	221.803						722.185	570.189	546.333
	3459.74	267.48	335.171						3574.71	792.811	267.48
	638.973	732.069	3919.11						320.215	488.098	732.069
	222.475	1291.14	252.367						1513.18	494.409	1291.14
	594.553	361.96	347.354						1089.7	378.087	361.96
	868.157	1840.35	461.908						1674.7	1143.82	1840.35
	626.824	1240.73	257.524						789.98	2127.67	1240.73
	647.056	1304.58	2054						335.45	284.111	1304.58
	2065.87	231.144	1083.78						1380.61	456.757	231.144
	1085.79	882.476	202.033						2294	1990.57	882.476
	874.896	786.054	1240.78						356.044	466.353	786.054
	867.095	214.333	1509.11						291.169	409.964	214.333
	217.749	243.717	5350.16						410.176	308.96	243.717
	1202.49	1045.72	432.444						233.955	1050.99	1045.72
	1338.27	575.562	351.408						1176.18	570.382	575.562
	1406.84	720.352	2238.31						1581.01	536.891	720.352
	238.646	628.026	428.29						303.625	370.412	628.026
	532.083	833.799	439.26						1038.41	654.312	833.799
	228.296	400.031	354.319						1996.07	209.436	400.031
	1125.91	983.54	1227.6						1120.63	580.96	983.54
	963.423	208.695	202.166						345.179	3920	208.695
	370.64	223.086	665.761						1733.31	1130.13	223.086
	223.495	413.9	257.527						281.38	710.229	413.9
	2096.49	643.97	207.481						1918.12	346.388	643.97
	349.222	337.835	760.576						1251.36	364.063	337.835
	409.01	527.42	464.843						804.622	212.488	527.42
	1262.3	4034.18	537.782						214.068	317.207	4034.18
	2141.45	225.025	392.54						253.685	1696.25	225.025
	974.161	216.591	642.009						368.717	205.136	216.591
	201.429	853.873	1187.93						641.759	1002.46	853.873
	902.668	769.198	534.258						267.344	315.139	769.198
	315.553	287.889	1015.65						2496.59	1469.24	287.889
	285.338	236.835	983.132						314.67	552.467	236.835
	494.791	885.31	479.538						303.278	581.34	885.31
	355.664	585.873	273.162						4766.38	233.708	585.873
	567.892	679.231	1072.71						236.619	640.023	679.231
	207.966	323.816	1312.29						411.22	1856.4	323.816
	218.669	362.16	651.332						586.193	1181.05	362.16
	1475.61	239.375	1743.38						1091.91	404.97	239.375
	324.561	672.103	2616.88						1026.93	593.466	672.103
	503.445	228.662	208.946						3279.15	721.609	228.662
	2293.54	405.571	584.462						247.566	386.67	405.571
	1601.33	1945.59	289.228						353.005	825.274	1945.59
	391.581	1234.94	240.661						967.651	979.656	1234.94
	2774.64	925.882	473.457						884.275	341.206	925.882
	222.711	240.061	334.285						721.923	208.205	240.061
	540.632	1475.19	307.674						1901.78	285.857	1475.19
	397.396	410.921	565.289						3370.9	222.926	410.921
	361.13	999.846	2862.62						502.953	380.411	999.846
	1145.44	206.678	239.362						270.437	1435.52	206.678
	4394.16	478.521	1820.38						440.397	513.707	478.521
	547.915	579.473	275.394						1134.29	286.371	579.473
	366.394	3103.16	2028.44						307.785	214.915	3103.16
	484.815	409.281	5938.13						286.658	206.428	409.281
	734.527	3521.6	1475.36						690.937	732.858	3521.6
	274.848	1557.73	1479.57						206.124	643.618	1557.73
	306.565	1080.36	971.927						880.164	219.495	1080.36
	210.72	1685.99	709.872						1581.34	5458.07	1685.99
	487.718	235.634	651.536						528.045	354.849	235.634
	1290.11	5465.28	475.855						299.261	608.839	5465.28
	1118.59	826.962	399.186						295.438	829.94	826.962
	232.188	287.118	418.91						563.368	353.144	287.118
	360.558	608.284	1077.4						5587.12	1406.55	608.284
	1521.3	227.438	304.651						545.385	534.997	227.438
	972.995	356.338	360.662						1150.88	928.485	356.338
	1859.16	495.94	3927.99						997.908	544.464	495.94
	874.828	336.822	2014.59						1357.29	869.141	336.822
	467.818	1602.06	214.617						619.811	895.276	1602.06
	359.412	881.623	1045.69						1103.41	224.446	881.623
	1406.84	557.782	252.746						2518.39	759.528	557.782
	477.293	219.5	359.492						413.98	3727.94	219.5
	523.042	227.677	244.813						1437.78	661.427	227.677
	296.663	508.798	598.22						1287.66	215.171	508.798
	1695.13	257.063	698.331						2155.96	285.948	257.063
	243.667	310.324	658.132						363.431	298.535	310.324
	462.589	574.93	231.18						242.079	268.003	574.93
	232.471	2157.69	345.048						311.802	790.876	2157.69
	448.936	744.996	849.301						723.821	1134.54	744.996
	996.895	697.984	2114.66						310.34	2005.13	697.984
	1247.73	2496.87	238.627						1107.31	1866.35	2496.87
	288.248	500.352	891.381						4313.21	410.087	500.352
	602.788	282.7	412.699						515.937	668.894	282.7
	2325.8	328.073	639.811						436.964	1411.1	328.073
	247.725	526.758	502.891						821.874	926.695	526.758
	1248.04	445.209	611.117						1255.79	533.476	445.209
	703.027	206.3	6258.56						388.494	1140.51	206.3
	3603.96	200.719	628.529						441.046	3634.09	200.719
	376.216	417.076	317.806						647.959	490.682	417.076
	1008.24	488.6	1067.28						495.227	2395.79	488.6
	2184.98	933.898	234.687						260.846	495.041	933.898
	233.711	428.419	483.362						1801.61	291.993	428.419
	1344.53	408.965	228.106						2878.25	2465.35	408.965
	253.631	562.694	723.64						923.526	387.678	562.694
	416.518	2048.72	513.663						458.984	224.84	2048.72
	718.177	273.417	3447.64						738.278	466.374	273.417
	1854.57	442.742	732.907						2098.7	412.444	442.742
	240.519	1472.36	3571.7						2978.39	225.737	1472.36
	464.685	734.818	703.223						494.391	1350.92	734.818
	1031.39	224.381	253.77						1587.07	2465.74	224.381
	917.315	355.997	510.598						497.382	847.399	355.997
	1543.93	1212.11	701.696						1608.74	651.104	1212.11
	260.799	1977.47	332.631						569.969	367.184	1977.47
	369.763	232.748	459.255						358.545	4830.66	232.748
	210.552	353.952	3969.24						863.73	470.973	353.952
	257.649	785.065	271.488						2315.87	1092.12	785.065
	293.558	320.313	2986.09						214.359	651.731	320.313
	467.945	435.796	1708.4						336.46	755.398	435.796
	4443.54	221.867	1703.29						1232.78	207.452	221.867
	2537	301.16	4739.37						600.786	330.214	301.16
	662.807	308.317	472.105						629.275	449.16	308.317
	248.414	1561.58	327.151						877.411	4501.66	1561.58
	1326.03	513.831	610.115						332.125	486.873	513.831
	548.213	299.248	2593.5						671.915	260.274	299.248
	378.148	786.299	741.447						850.397	681.79	786.299
	588.892	222.858	1316.95						228.528	1444.67	222.858
	282.287	418.392	3776.12						299.318	204.018	418.392
	323.797	603.355	443.172						448.803	413.962	603.355
	336.38	261.637	348.364						1022.74	543.949	261.637
	362.559	483.467	803.772						3675.24	453.108	483.467
	1114.8	391.327	305.015						227.128	373.442	391.327
	390.276	273.453	1342.08						1942.21	462.756	273.453
	1215.15	274.151	813.833						953.909	358.958	274.151
	371.325	249.748	209.481						560.16	418.374	249.748
	1975.29	1883.43	1107.63						484.407	351.821	1883.43
	227.891	580.262	909.799						240.373	564.098	580.262
	364.295	998.856	661.432						552.128	242.614	998.856
	200.869	234.5	2057.11						474.744	2534.07	234.5
	784.883	889.729	629.095						2315.51	1237.26	889.729
	313.585	664.119	1520.2						848.585	321.064	664.119
	1179.31	382.435	229.25						456.078	562.008	382.435
	646.244	550.021	803.781						306.691	292.986	550.021
	286.331	580.862	203.13						815.546	366.992	580.862
	1840.81	3322.28	994.658						1596.93	279.415	3322.28
	3724.47	505.544	672.55						329.802	398.474	505.544
	456.981	375.347	544.106						607.086	394.1	375.347
	757.991	289.992	864.539						1228	448.756	289.992
	2231.2	1066.07	865.969						3372.25	385.896	1066.07
	298.748	2217.58	926.028						394.008	2810.71	2217.58
	341.848	891.564	220.367						201.601	551.924	891.564
	304.396	2516.76	219.047						524.647	1436.39	2516.76
	392.557	531.823	441.925						1525.7	716.16	531.823
	418.336	1098.99	868.163						1175.43	205.405	1098.99
	425.662	1336.7	322.452						705.136	543.708	1336.7
	1582.1	334.359	582.37						434.318	333.475	334.359
	470.975	243.573	664.715						823.342	204.935	243.573
	477.208	1586.16	203.959						390.879	492.271	1586.16
	539.468	200.021	866.266						319.981	224.769	200.021
	944.584	563.864	685.923						554.242	386.911	563.864
	1255.67	496.663	2206.28						261.383	1792.95	496.663
	335.328	242.675	2871.9						3340.56	416.017	242.675
	725.218	763.063	1141.7						240.5	339.742	763.063
	280.223	333.907	764.54						505.81	416.866	333.907
	265.302	337.428	582.988						1484.67	774.808	337.428
	364.891	877.299	1204.73						212.366	3106.72	877.299
	287.786	3697.72	792.834						3097.89	535.674	3697.72
	649.674	406.886	353.056						4120.37	262.298	406.886
	341.56	1129.57	213.691						1766.51	1907.27	1129.57
	843.082	3700.71	415.485						1312.81	1395.49	3700.71
	776.202	310.871	1289.13						895.627	845.39	310.871
	341.623	1032.78	492.01						874.773	587.607	1032.78
	227.416	1239.34	388.779						3046.88	235.061	1239.34
	1985.36	365.643	246.016						415.348	202.812	365.643
	646.403	396.718	570.065						269.671	1750.22	396.718
	265.105	2031.84	281.037						240.115	547.645	2031.84
	623.568	339.067	2199.91						421.083	1315.61	339.067
	921.851	223.973	1545.15						656.556	589.569	223.973
	426.396	532.434	333.471						204.626	345.744	532.434
	4196.41	433.396	615.558						3182.62	224.843	433.396
	998.714	1288.1	1124.34						1556.87	707.756	1288.1
	446.945	1277.67	278.505						225.281	3663.25	1277.67
	301.364	671.337	597.613						1860.33	465.641	671.337
	304.672	1430.79	468.112						268.474	847.624	1430.79
	345	979.52	1097.24						1064.8	503.371	979.52
	629.17	952.365	1596.29						427.751	214.791	952.365
	356.234	233.695	247.498						1315.57	321.874	233.695
	217.731	384.894	1251.78						558.881	923.039	384.894
	1480.67	1968.37	218.526						1469.99	293.29	1968.37
	746.293	527.013	1308.51						2194.67	244.992	527.013
	1786.05	1224.67	553.008						703.351	220.652	1224.67
	630.293	403.801	917.525						908.667	1539.61	403.801
	266.969	832.675	207.368						606.037	228.479	832.675
	692.552	365.133	719.068						763.97	209.404	365.133
	402.854	897.033	595.217						430.518	914.323	897.033
	3530.57	214.504	506.658						2547.08	231.411	214.504
	271.397	566.093	840.997						250.784	440.811	566.093
	347.78	648.049	878.275						203.465	393.164	648.049
	349.903	322.696	2363.12						658.891	933.652	322.696
	510.476	730.96	808.571						1865.28	2285.01	730.96
	579.039	272.14	1686.06						792.697	655.126	272.14
	465.282	225.075	256.922						1479.05	743.707	225.075
	395.646	1218.52	2906.54						1096.19	309.511	1218.52
	348.186	834.964	688.918						339.938	634.294	834.964
	461.649	1226.29	1262.34						492.915	1728.9	1226.29
	661.577	2295.82	1405.36						3831.07	3592.4	2295.82
	2469.64	2587.33	485.85						479.264	225.991	2587.33
	324.681	435.559	305.625						931.742	973.873	435.559
	1265.54	222.341	202.599						380.823	302.609	222.341
	587.666	201.3	310.481						1141.13	3208.91	201.3
	450.549	718.995	588.074						1338.75	1828.23	718.995
	583.873	428.357	299.988						418.889	208.152	428.357
	646.952	1603.27	243.893						510.728	554.291	1603.27
	2661.36	1115.8	352.155						696.662	960.076	1115.8
	278.749	284.382	377.795						1170.36	868.637	284.382
	510.281	298.173	642.02						743.528	484.222	298.173
	701.267	4554.58	224.634						250.032	226.954	4554.58
	350.703	587.989	241.931						235.326	234.661	587.989
	702.694	252.082	325.192						441.872	265.679	252.082
	1079.64	2790.54	396.438						914.85	268.721	2790.54
	1402.39	972.556	524.294						695.624	505.607	972.556
	257.743	763.164	228.709						3815.47	1029.89	763.164
	735.755	1045.33	2508.11						1041.17	508.46	1045.33
	3881.91	307.49	281.29						284.059	543.333	307.49
	1338.84	3891.81	264.078						292.591	413.488	3891.81
	217.951	555.718	1137.34						257.772	943.3	555.718
	517.83	325.451	3149.41						1753.57	918.632	325.451
	1191.07	220.5	205.587						3701.3	577.818	220.5
	538.561	204.621	1551.36						1008.57	353.058	204.621
	600.543	414.757	326.198						1490.15	960.078	414.757
	283.457	496.234	314.465						267.778	373.059	496.234
	566.717	3392.11	227.968						340.754	1133.04	3392.11
	407.728	1174.25	225.78						410.822	419.207	1174.25
	288.307	638.416	1099.8						362.374	1847.1	638.416
	278.863	1048.77	259.068						581.433	2056.69	1048.77
	940.823	201.579	251.812						342.113	318.997	201.579
	2154.32	1488.14	315.344						855.273	396.032	1488.14
	1630.47	1195.73	321.352						520.238	748.611	1195.73
	4594.29	323.196	3451.56						1593.32	703.809	323.196
	2516.94	488.013	1604.21						729.713	413.275	488.013
	2046.75	329.671	565.992						370.75	1006.17	329.671
	318.543	306.361	1644.55						1179.7	711.335	306.361
	1412.74	531.07	3092.5						577.953	2941.65	531.07
	446.052	719.151	295.059						203.796	719.641	719.151
	596.5	326.183	276.343						884.841	230.904	326.183
	602.345	2070.07	395.132						852.87	849.19	2070.07
	207.782	4813.57	305.04						494.111	806.823	4813.57
	349.125	259.914	310.442						565.063	253.83	259.914
	608.192	2303.05	963.244						2801.02	1685.05	2303.05
	2141.05	1847.27	510.812						215.41	862.016	1847.27
	430.489	1022.1	470.397						771.901	713.325	1022.1
	252.979	278.213	295.243						462.124	564.033	278.213
	232.804	1126.99	220.141						212.166	630.542	1126.99
	2582.02	271.78	324.626						376.427	821.231	271.78
	1696.71	221.85	226.824						887.828	349.57	221.85
	679.058	506.66	894.232						846.306	342.321	506.66
	269.123	1009.5	2309.58						346.352	1332.74	1009.5
	1377.22	212.701	1786.12						1231.57	591.064	212.701
	613.264	1130.31	623.418						915.723	2855.92	1130.31
	828.518	446.923	570.912						338.261	268.782	446.923
	449.193	209.923	528.668						542.739	642.72	209.923
	3103.81	399.775	505.469						1315.46	877.847	399.775
	267.516	324.403	396.738						3974.32	440.605	324.403
	225.615	5466.08	306.93						1798.84	450.415	5466.08
	1032.48	265.101	1627.02						1411.25	257.041	265.101
	513.588	414.048	205.654						1988.9	293.992	414.048
	1992.06	2559.14	292.577						1106.44	307.257	2559.14
	374.094	267.089	265.815						2321.21	302.812	267.089
	2601.2	1156.28	619.989						1752.85	216	1156.28
	390.77	361.705	408.719						376.789	1734.83	361.705
	668.313	638.057	1011.72						252.194	256.091	638.057
	370.022	390.727	410.856						4798.26	281.491	390.727
	3924.39	265.825	337.056						246.387	876.75	265.825
	374.718	1039.06	397.862						267.795	614.228	1039.06
	678.084	315.554	1813.36						543.771	661.984	315.554
	282.18	495.3	529.586						216.711	271.261	495.3
	382.231	244.827	1720.56						1802.47	480.631	244.827
	224.872	1173.9	783.227						322.119	7411.83	1173.9
	243.544	712.877	1918.58						661.084	204.221	712.877
	211.746	303.018	358.149						653.642	301.013	303.018
	212.708	699.441	200.656						767.142	899.552	699.441
	665.25	207.218	217.944						1000.08	1996.71	207.218
	344.284	368.775	399.617						358.537	1462.46	368.775
	1408.27	552.262	547.411						272.293	1775.59	552.262
	1178.03	200.482	1142.87						381.383	2581.07	200.482
	1266.8	308.083	365.439						337.853	379.101	308.083
	1225.35	1588.94	1058.69						1067.75	390.803	1588.94
	217.629	603.178	225.828						299.922	2103.98	603.178
	391.715	292.178	952.374						255.751	4526.71	292.178
	735.89	208.725	4165.52						884.757	573.526	208.725
	473.985	208.897	595.589						1000.13	1756.37	208.897
	713.738	327.267	305.305						403.582	780.522	327.267
	780.222	514.806	481.325						3378.4	375.928	514.806
	231.506	1346.15	775.646						419.851	1494.44	1346.15
	278.23	410.904	720.341						1104.87	4294.43	410.904
	259.769	372.901	575.835						920.036	571.472	372.901
	547.254	643.665	534.387						273.214	1624.74	643.665
	948.077	666.098	1380.77						302.431	2995.75	666.098
	337.218	743.144	208.019						495.319	274.013	743.144
	792.993	315.352	1380.64						420.261	261.936	315.352
	461.902	265.902	519.717						5661.98	617.605	265.902
	870.569	1151.82	466.3						2115.08	227.712	1151.82
	1137.46	319.36	243.833						654.323	243.658	319.36
	1576.99	462.062	544.852						553.837	381.778	462.062
	348.085	1795.76	244.294						2343.03	203.904	1795.76
	935.675	261.063	301.268						321.566	894.323	261.063
	705.356	721.979	441.946						910.888	381.069	721.979
	471.098	416.105	1439.15						864.048	2047.68	416.105
	289.281	604.248	471.231						383.735	710.422	604.248
	411.939	1010.64	299.564						2814.1	6166.51	1010.64
	246.5	1246.2	753.055						606.959	1382.34	1246.2
	481.914	2968.67	515.02						885.069	1822.73	2968.67
	344.785	471.085	967.635						360.466	287.376	471.085
	519.365	408.854	635.77						493.582	744.995	408.854
	1610.62	219.337	315.239						840.364	1052.08	219.337
	332.327	233.322	514.807						401.325	503.975	233.322
	1210.09	602.431	378.775						782.762	1320.11	602.431
	464.585	327.991	718.49						1334.21	438.481	327.991
	1799.61	437.245	1127.48						363.993	814.159	437.245
	323.848	660.332	364.298						296.093	1024.43	660.332
	339.548	222.837	237.54						5739.92	475.916	222.837
	1246.16	584.961	601.317						1074.98	406.398	584.961
	393.577	435.67	476.416						232.077	413.97	435.67
	1020.54	384.619	1094.85						655.91	200.703	384.619
	2361.75	932.663	221.783						1496.9	397.033	932.663
	313.079	1462.21	2944.43						622.362	358.623	1462.21
	426.299	839.925	437.36						368.281	380.884	839.925
	910.038	587.734	1433.73						1611.25	230.194	587.734
	442.506	246.588	2210.47						210.762	304.533	246.588
	2022.69	1705.51	203.363						6192.11	2256.97	1705.51
	279.917	430.406	616.558						240.035	4593.25	430.406
	642.286	408.983	340.469						302.9	3081.33	408.983
	401.948	1054.3	654.126						688.515	1149.05	1054.3
	290.341	522.884	556.795						811.41	273.01	522.884
	1179.63	582.13	264.877						273.028	250.016	582.13
	269.733	524.569	209.166						594.95	1781.34	524.569
	698.348	555.431	1268.01						2702.97	478.782	555.431
	882.427	222.123	335.451						335.937	205.291	222.123
[truncated: 5,849 more rows]

## Sheet: Supplement 6
Supplement 6
a		rArci pH 6.9	n=9		rArci pH 7.4	n=10		rArci pH 7.9	n=10		b		rArci pH 6.9			rArci pH 7.4			rArci pH 7.9			rArc pH 6.9			rArc pH 7.4			rArc pH 7.9
		Fgreen/Fred			Fgreen/Fred			Fgreen/Fred					Norm. Fgreen/Fred			Norm. Fgreen/Fred			Fgreen/Fred			Norm. Fgreen/Fred			Norm. Fgreen/Fred			Fgreen/Fred
	Voltage (mV)	Mean	SEM		Mean	SEM		Mean	SEM			Voltage (mV)	Mean	SEM		Mean	SEM		Mean	SEM		Mean	SEM		Mean	SEM		Mean	SEM
	-120	0.868232	0.0380427		1.77779	0.0567576		2.65452	0.12848			-120	1	0		1	0		1	0		1	0		1	0		1	0
	-100	0.834223	0.0358956		1.74111	0.056691		2.63381	0.13028			-100	0.977411	0.00309205		0.999544	0.00255941		1.00484	0.00135896		0.96118	0.00184411		0.979229	0.00178529		0.991932	0.00308077
	-80	0.775965	0.0338035		1.66802	0.0563738		2.60183	0.131491			-80	0.962255	0.00620481		1.0065	0.00274237		1.01237	0.00249506		0.893886	0.00149527		0.937858	0.00222245		0.979652	0.00272724
	-60	0.699893	0.0308956		1.53466	0.0564794		2.50516	0.136105			-60	0.948193	0.00798588		1.01221	0.00383105		1.02006	0.00382494		0.806093	0.00269477		0.862273	0.00471474		0.942242	0.00697356
	-40	0.629521	0.0267645		1.38413	0.0557159		2.35343	0.136662			-40	0.930283	0.010754		1.01338	0.0037571		1.02772	0.00467582		0.725835	0.00549023		0.777176	0.0080955		0.884288	0.0110371
	-20	0.584948	0.0242058		1.27252	0.0553289		2.18874	0.124393			-20	0.902008	0.0137559		1.00432	0.00471271		1.02988	0.0043722		0.675128	0.00816761		0.714173	0.0110384		0.822879	0.0123365
	0	0.553636	0.0227428		1.19487	0.0558271		2.05995	0.115457			0	0.872354	0.0168347		0.981314	0.0052011		1.02627	0.00527994		0.639495	0.0101659		0.670299	0.0132034		0.774811	0.0132069
	20	0.530104	0.0215507		1.1404	0.0572985		1.9592	0.105247			20	0.842892	0.0203648		0.94693	0.00619152		1.01228	0.00521287		0.612807	0.0116187		0.639429	0.0154971		0.737672	0.0142788
	40	0.514859	0.021302		1.10292	0.0579476		1.88669	0.100126			40	0.82748	0.023305		0.91906	0.00631819		0.996369	0.00577074		0.595282	0.0125913		0.618231	0.0167359		0.710676	0.0151793
	60	0.500958	0.0206109		1.0685	0.0587956		1.82197	0.09427			60	0.819596	0.0242981		0.904747	0.00700672		0.978666	0.0056949		0.579472	0.0131031		0.598674	0.0176441		0.686751	0.015853

## Sheet: Supplement 7
Supplement 7
a		Ctrl						hSlo1						M442A						F315Y						K330F					c		Ctrl	n=5		hSlo1	n=4		M442A	n=3		F315Y	n=4		K330F	n=4	d	Ctrl	hSlo1
	Voltage (mV)	-80	-60	-40	-20	0		-80	-60	-40	-20	0		-80	-60	-40	-20	0		-80	-60	-40	-20	0		-80	-60	-40	-20	0			Cur. Dens (pA/pF)			Cur. Dens (pA/pF)			Cur. Dens (pA/pF)			Cur. Dens (pA/pF)			Cur. Dens (pA/pF)			Fgreen/Fred	Fgreen/Fred
		Current (A)	Current (A)	Current (A)	Current (A)	Current (A)		Current (A)	Current (A)	Current (A)	Current (A)	Current (A)		Current (A)	Current (A)	Current (A)	Current (A)	Current (A)		Current (A)	Current (A)	Current (A)	Current (A)	Current (A)		Current (A)	Current (A)	Current (A)	Current (A)	Current (A)		Voltage (mV)	Mean	SEM		Mean	SEM		Mean	SEM		Mean	SEM		Mean	SEM		0.492432	0.770463
		-3.13974e-12	3.16375e-12	2.80754e-12	-2.35807e-12	2.92686e-12		-5.26429e-11	-5.26167e-11	-5.24813e-11	-5.22734e-11	-5.65891e-11		5.37722e-12	3.1219e-12	3.08027e-12	3.83574e-12	-1.43944e-12		-5.05914e-11	-6.14874e-11	-5.64568e-11	-5.66129e-11	-5.79209e-11		-1.80505e-10	-1.87415e-10	-1.86375e-10	-1.99209e-10	-2.13118e-10		-80	0.129674	0.131068		1.36074	0.44573		0.903415	0.433173		2.47992	0.729582		62.2677	15.6597		0.594343	0.398475
		-2.88065e-12	1.54064e-12	2.05155e-12	-1.27653e-12	1.73884e-12		-5.19493e-11	-5.25608e-11	-5.2626e-11	-5.18378e-11	-5.55127e-11		5.08457e-12	3.34256e-12	2.8896e-12	3.7726e-12	-1.46056e-12		-5.17161e-11	-5.88803e-11	-5.63421e-11	-5.5878e-11	-5.71037e-11		-1.79338e-10	-1.86636e-10	-1.85245e-10	-1.99345e-10	-2.13591e-10		-70	0.529326	0.303718		2.51115	0.97084		1.40895	0.507646		6.60251	1.92776		150.082	35.8135		0.871176	1.30993
		-2.68136e-12	1.79514e-13	1.46783e-12	-2.13508e-13	8.63562e-13		-5.11985e-11	-5.2395e-11	-5.25869e-11	-5.12446e-11	-5.46078e-11		4.21021e-12	3.87348e-12	2.40034e-12	3.51445e-12	-1.50374e-12		-5.31988e-11	-5.65169e-11	-5.59192e-11	-5.51764e-11	-5.63931e-11		-1.78618e-10	-1.85746e-10	-1.84092e-10	-1.99221e-10	-2.13682e-10		-60	0.519152	0.268743		4.01269	1.9118		2.71777	1.05595		13.6	3.68954		263.821	59.5935		0.923211	0.739932
		-2.54684e-12	-7.21501e-13	1.15825e-12	6.06909e-13	4.33353e-13		-5.0526e-11	-5.20907e-11	-5.2355e-11	-5.05345e-11	-5.41547e-11		2.81475e-12	4.39555e-12	1.78767e-12	2.93543e-12	-1.51724e-12		-5.47871e-11	-5.45281e-11	-5.5135e-11	-5.45524e-11	-5.5923e-11		-1.78361e-10	-1.84802e-10	-1.83159e-10	-1.98787e-10	-2.13268e-10		-50	0.817864	0.379744		5.37887	2.30989		2.94524	0.877055		25.3677	6.93613		403.063	85.3842		1.03508	0.590263
		-2.44262e-12	-1.10516e-12	1.11888e-12	1.03827e-12	3.96025e-13		-5.00723e-11	-5.16442e-11	-5.20048e-11	-4.9794e-11	-5.43072e-11		1.09529e-12	4.57873e-12	1.15884e-12	2.01773e-12	-1.44067e-12		-5.61343e-11	-5.28524e-11	-5.40459e-11	-5.40089e-11	-5.57798e-11		-1.7847e-10	-1.83852e-10	-1.82709e-10	-1.98124e-10	-2.12404e-10		-40	0.854646	0.341565		5.99758	2.67195		3.76867	1.29125		44.8643	11.2238		568.165	113.323		1.42932	1.12855
		-2.32043e-12	-1.06214e-12	1.24275e-12	1.0856e-12	5.61353e-13		-4.99361e-11	-5.11027e-11	-5.16583e-11	-4.91099e-11	-5.4993e-11		-6.2714e-13	4.2553e-12	4.38177e-13	9.46246e-13	-1.23232e-12		-5.69561e-11	-5.13636e-11	-5.28286e-11	-5.35035e-11	-5.59523e-11		-1.78871e-10	-1.82921e-10	-1.82907e-10	-1.97406e-10	-2.11323e-10		-30	1.14412	0.524238		6.36615	2.65915		5.09414	1.58319		76.7165	17.6589		757.051	142.289		0.675294	0.897059
		-2.16188e-12	-7.66499e-13	1.37131e-12	8.95056e-13	7.27013e-13		-5.01462e-11	-5.05661e-11	-5.14026e-11	-4.85087e-11	-5.5964e-11		-2.03167e-12	3.49102e-12	-5.98788e-13	4.28743e-14	-8.89322e-13		-5.71805e-11	-5.00214e-11	-5.17337e-11	-5.29428e-11	-5.63155e-11		-1.79561e-10	-1.8201e-10	-1.8368e-10	-1.96802e-10	-2.10376e-10		-20	1.66565	0.839777		8.0361	3.42143		7.58053	2.80699		128.839	27.9621		967.816	173.45		0.970088	0.7699
		-1.99661e-12	-3.90889e-13	1.38399e-12	6.65819e-13	8.00278e-13		-5.06468e-11	-5.01555e-11	-5.12237e-11	-4.79489e-11	-5.69432e-11		-2.92673e-12	2.52708e-12	-2.15498e-12	-4.06505e-13	-4.52383e-13		-5.69771e-11	-4.89003e-11	-5.09766e-11	-5.22096e-11	-5.66731e-11		-1.80555e-10	-1.81109e-10	-1.84648e-10	-1.96388e-10	-2.09907e-10		-10	3.59781	1.79758		10.8441	4.50689		13.0059	4.54651		205.508	41.2049		1193.52	204.175		0.75699	0.816587
		-1.86481e-12	-3.84612e-14	1.27083e-12	5.44793e-13	8.25799e-13		-5.13024e-11	-4.99403e-11	-5.10218e-11	-4.73724e-11	-5.77716e-11		-3.27759e-12	1.64848e-12	-4.23135e-12	-2.96645e-13	7.26409e-15		-5.66622e-11	-4.81155e-11	-5.06275e-11	-5.12482e-11	-5.68436e-11		-1.8176e-10	-1.80202e-10	-1.85253e-10	-1.96126e-10	-2.10125e-10		0	7.63104	3.42841		15.9594	6.50241		27.2868	11.5312		310.773	58.7808		1429.15	231.706		0.79114	0.7423
		-1.77694e-12	2.87098e-13	1.14332e-12	5.70386e-13	9.2214e-13		-5.19687e-11	-4.9881e-11	-5.06929e-11	-4.67675e-11	-5.8446e-11		-3.13983e-12	1.06544e-12	-6.57381e-12	2.7471e-13	4.13196e-13		-5.65442e-11	-4.77063e-11	-5.05899e-11	-5.0139e-11	-5.67476e-11		-1.82951e-10	-1.79328e-10	-1.85064e-10	-1.95924e-10	-2.11032e-10		10	13.3404	4.72721		22.8491	8.1483		67.167	31.0386		443.052	77.2135		1660.09	253.748		0.832017	1.16236
		-1.69654e-12	6.18682e-13	1.14408e-12	6.75355e-13	1.16754e-12		-5.2558e-11	-4.98483e-11	-5.0205e-11	-4.61813e-11	-5.9016e-11		-2.5946e-12	8.58546e-13	-8.77994e-12	1.09283e-12	7.11086e-13		-5.67656e-11	-4.75866e-11	-5.06707e-11	-4.90859e-11	-5.642e-11		-1.8389e-10	-1.78612e-10	-1.84059e-10	-1.95721e-10	-2.12441e-10		20	18.5446	5.55897		28.9523	8.8392		165.57	82.1237		603.124	95.9551		1879.51	271.317		0.61578	0.619094
		-1.56108e-12	9.32687e-13	1.33934e-12	7.47279e-13	1.53357e-12		-5.30368e-11	-4.97145e-11	-4.96176e-11	-4.56751e-11	-5.94702e-11		-1.75168e-12	9.81042e-13	-1.04753e-11	1.93947e-12	8.8655e-13		-5.72396e-11	-4.76128e-11	-5.06882e-11	-4.82816e-11	-5.59205e-11		-1.84482e-10	-1.78254e-10	-1.82665e-10	-1.95501e-10	-2.14026e-10		30	24.8523	6.31923		35.9915	8.99525		357.067	178.472		786.215	115.853		2080.73	282.973		0.947926	0.950576
		-1.3338e-12	1.11452e-12	1.66377e-12	6.98306e-13	1.89361e-12		-5.33656e-11	-4.94422e-11	-4.90395e-11	-4.5287e-11	-5.97207e-11		-7.91086e-13	1.28984e-12	-1.14385e-11	2.66733e-12	9.66027e-13		-5.76816e-11	-4.7667e-11	-5.05576e-11	-4.77689e-11	-5.52605e-11		-1.84845e-10	-1.78438e-10	-1.8152e-10	-1.95283e-10	-2.15405e-10		40	32.6437	5.85842		45.6938	8.65125		660.349	313.808		982.234	133.262		2274.6	294.264		0.921379	0.538549
		-1.04045e-12	1.04152e-12	1.95669e-12	5.05039e-13	2.11979e-12		-5.34471e-11	-4.90893e-11	-4.85655e-11	-4.50535e-11	-5.96693e-11		3.42796e-14	1.5951e-12	-1.16261e-11	3.2207e-12	1.00028e-12		-5.77548e-11	-4.77128e-11	-5.03249e-11	-4.74566e-11	-5.44275e-11		-1.85254e-10	-1.79204e-10	-1.81099e-10	-1.95109e-10	-2.1625e-10																		0.983213	0.897668
		-7.57937e-13	7.00972e-13	2.06871e-12	2.08138e-13	2.18172e-12		-5.31799e-11	-4.875e-11	-4.82554e-11	-4.50364e-11	-5.92824e-11		4.69669e-13	1.73132e-12	-1.1133e-11	3.61776e-12	1.03762e-12		-5.72358e-11	-4.77708e-11	-5.01554e-11	-4.72607e-11	-5.34668e-11		-1.85934e-10	-1.80379e-10	-1.815e-10	-1.9506e-10	-2.16423e-10																		0.895733	0.798288
		-5.56554e-13	2.34968e-13	1.96075e-12	-1.12475e-13	2.15374e-12		-5.25604e-11	-4.85142e-11	-4.81363e-11	-4.53054e-11	-5.86196e-11		3.63617e-13	1.63083e-12	-1.01409e-11	3.91191e-12	1.09885e-12		-5.61355e-11	-4.78648e-11	-5.02691e-11	-4.72085e-11	-5.25383e-11		-1.86893e-10	-1.8165e-10	-1.82447e-10	-1.95261e-10	-2.16051e-10																		0.882781	0.729138
		-4.44011e-13	-1.4748e-13	1.71632e-12	-3.77172e-13	2.14002e-12		-5.17411e-11	-4.84622e-11	-4.81973e-11	-4.587e-11	-5.78037e-11		-2.60523e-13	1.35301e-12	-8.87332e-12	4.15004e-12	1.16522e-12		-5.47059e-11	-4.80175e-11	-5.0809e-11	-4.73857e-11	-5.1872e-11		-1.87906e-10	-1.82663e-10	-1.83496e-10	-1.95832e-10	-2.15434e-10																		0.782008	0.895377
		-3.57956e-13	-3.07794e-13	1.46507e-12	-5.36194e-13	2.18263e-12		-5.09672e-11	-4.86693e-11	-4.8392e-11	-4.66141e-11	-5.69866e-11		-1.20259e-12	1.03838e-12	-7.54774e-12	4.35308e-12	1.18535e-12		-5.33251e-11	-4.8254e-11	-5.17223e-11	-4.78275e-11	-5.16599e-11		-1.88666e-10	-1.83149e-10	-1.84303e-10	-1.96773e-10	-2.14888e-10																		0.632603	0.718209
		-2.27966e-13	-2.41563e-13	1.28507e-12	-5.92144e-13	2.22814e-12		-5.0445e-11	-4.91506e-11	-4.86512e-11	-4.73182e-11	-5.63156e-11		-2.14597e-12	8.13953e-13	-6.32795e-12	4.5344e-12	1.09804e-12		-5.23169e-11	-4.86028e-11	-5.27621e-11	-4.84787e-11	-5.1955e-11		-1.8895e-10	-1.82973e-10	-1.84761e-10	-1.97885e-10	-2.14571e-10																		0.878728	1.07252
		-2.67194e-14	-3.77645e-14	1.16715e-12	-5.92502e-13	2.16902e-12		-5.02537e-11	-4.98149e-11	-4.88932e-11	-4.77644e-11	-5.59026e-11		-2.75671e-12	7.16584e-13	-5.29767e-12	4.73542e-12	8.60575e-13		-5.18094e-11	-4.90812e-11	-5.36501e-11	-4.92543e-11	-5.26579e-11		-1.88662e-10	-1.82164e-10	-1.84973e-10	-1.98827e-10	-2.14454e-10																		0.758092	0.472574
		2.15812e-13	2.27473e-13	1.0412e-12	-5.96035e-13	1.91571e-12		-5.03485e-11	-5.04864e-11	-4.90464e-11	-4.78437e-11	-5.57982e-11		-2.79678e-12	6.82972e-13	-4.46637e-12	5.03062e-12	4.69403e-13		-5.16797e-11	-4.97055e-11	-5.43028e-11	-5.01389e-11	-5.35974e-11		-1.87812e-10	-1.80953e-10	-1.8513e-10	-1.99268e-10	-2.14407e-10																		0.688589	0.671936
		4.37632e-13	5.28985e-13	8.40076e-13	-6.39953e-13	1.47762e-12		-5.06197e-11	-5.10044e-11	-4.90793e-11	-4.76125e-11	-5.59772e-11		-2.21525e-12	6.01423e-13	-3.78879e-12	5.47655e-12	-3.6242e-14		-5.16603e-11	-5.0468e-11	-5.48604e-11	-5.11689e-11	-5.45957e-11		-1.86457e-10	-1.79729e-10	-1.85354e-10	-1.99027e-10	-2.14291e-10																		0.749827	0.567583
		5.85371e-13	8.34325e-13	5.48451e-13	-7.23455e-13	9.70745e-13		-5.09365e-11	-5.13176e-11	-4.90152e-11	-4.72675e-11	-5.63412e-11		-1.17036e-12	3.83753e-13	-3.17359e-12	6.03773e-12	-5.89239e-13		-5.15352e-11	-5.13359e-11	-5.55379e-11	-5.2324e-11	-5.5488e-11		-1.84731e-10	-1.78891e-10	-1.85611e-10	-1.98133e-10	-2.14034e-10																		0.919505	0.705047
		6.47967e-13	1.04824e-12	2.06459e-13	-8.06419e-13	5.55215e-13		-5.11755e-11	-5.14743e-11	-4.89361e-11	-4.70346e-11	-5.67624e-11		4.09382e-14	1.71977e-14	-2.49085e-12	6.55722e-12	-1.121e-12		-5.13036e-11	-5.22267e-11	-5.64176e-11	-5.34568e-11	-5.61125e-11		-1.82882e-10	-1.78647e-10	-1.85772e-10	-1.9679e-10	-2.13647e-10																		1.36803	0.799594
		6.46128e-13	1.04233e-12	-1.2761e-13	-8.4819e-13	3.37954e-13		-5.12511e-11	-5.15549e-11	-4.89544e-11	-4.70283e-11	-5.71398e-11		1.11131e-12	-4.23392e-13	-1.61433e-12	6.81207e-12	-1.58767e-12		-5.115e-11	-5.30046e-11	-5.73586e-11	-5.43233e-11	-5.63627e-11		-1.81252e-10	-1.78921e-10	-1.857e-10	-1.95309e-10	-2.13261e-10																		0.873033	0.660816
		6.17313e-13	7.46019e-13	-4.01472e-13	-8.32629e-13	3.17679e-13		-5.11543e-11	-5.16122e-11	-4.91488e-11	-4.71826e-11	-5.74424e-11		1.83355e-12	-8.03259e-13	-5.00666e-13	6.62951e-12	-1.98518e-12		-5.12782e-11	-5.35108e-11	-5.80641e-11	-5.4716e-11	-5.6258e-11		-1.8018e-10	-1.79427e-10	-1.8533e-10	-1.93975e-10	-2.13104e-10																		0.679696	0.866776
		5.93655e-13	2.09936e-13	-5.75207e-13	-7.74316e-13	4.02726e-13		-5.09686e-11	-5.16535e-11	-4.95019e-11	-4.72895e-11	-5.7721e-11		2.13932e-12	-9.79083e-13	7.56598e-13	5.99137e-12	-2.34822e-12		-5.17848e-11	-5.36391e-11	-5.82515e-11	-5.45589e-11	-5.59645e-11		-1.79834e-10	-1.7987e-10	-1.84696e-10	-1.92991e-10	-2.13385e-10																		0.799721	0.550864
		5.94134e-13	-4.08654e-13	-6.20528e-13	-7.02425e-13	4.81174e-13		-5.08219e-11	-5.16573e-11	-4.9887e-11	-4.71389e-11	-5.80617e-11		2.07467e-12	-8.46202e-13	1.96557e-12	5.05538e-12	-2.73509e-12		-5.26048e-11	-5.34114e-11	-5.77925e-11	-5.38828e-11	-5.57065e-11		-1.8012e-10	-1.80108e-10	-1.83898e-10	-1.92438e-10	-2.14164e-10																		0.975841	0.869859
		6.32517e-13	-9.33484e-13	-5.31414e-13	-6.31429e-13	4.69325e-13		-5.0798e-11	-5.15979e-11	-5.01491e-11	-4.66655e-11	-5.85225e-11		1.7574e-12	-3.59172e-13	2.95356e-12	4.07104e-12	-3.20626e-12		-5.35403e-11	-5.29964e-11	-5.67651e-11	-5.2766e-11	-5.55891e-11		-1.80714e-10	-1.8018e-10	-1.83077e-10	-1.923e-10	-2.15314e-10																		0.923168	0.848688
		7.01867e-13	-1.24393e-12	-3.35696e-13	-5.31807e-13	3.29179e-13		-5.0884e-11	-5.1462e-11	-5.02102e-11	-4.59872e-11	-5.9109e-11		1.33892e-12	4.7215e-13	3.66585e-12	3.23685e-12	-3.80494e-12		-5.43478e-11	-5.26348e-11	-5.54291e-11	-5.13131e-11	-5.55171e-11		-1.81217e-10	-1.80198e-10	-1.82444e-10	-1.92523e-10	-2.16577e-10																		0.833326	0.833002
		7.38977e-13	-1.30228e-12	-1.06047e-13	-3.42365e-13	6.08179e-14		-5.09937e-11	-5.12384e-11	-5.01251e-11	-4.53109e-11	-5.97592e-11		9.58522e-13	1.58745e-12	4.15875e-12	2.59121e-12	-4.54518e-12		-5.48322e-11	-5.2485e-11	-5.41363e-11	-4.97201e-11	-5.52935e-11		-1.81373e-10	-1.80236e-10	-1.82264e-10	-1.93095e-10	-2.17675e-10																		0.760533	0.790177
		6.33243e-13	-1.14757e-12	8.75767e-14	-1.66558e-14	-2.91884e-13		-5.10236e-11	-5.09153e-11	-5.00458e-11	-4.47927e-11	-6.03602e-11		6.89252e-13	2.86713e-12	4.49972e-12	2.01025e-12	-5.40827e-12		-5.49408e-11	-5.25199e-11	-5.32288e-11	-4.83039e-11	-5.47936e-11		-1.81222e-10	-1.803e-10	-1.82766e-10	-1.93988e-10	-2.18388e-10																		0.605352	1.19242
		2.90387e-13	-8.67659e-13	2.44877e-13	4.1268e-13	-6.3851e-13		-5.09264e-11	-5.05192e-11	-5.01158e-11	-4.44734e-11	-6.07913e-11		5.16654e-13	4.12712e-12	4.67475e-12	1.31117e-12	-6.34511e-12		-5.4789e-11	-5.25766e-11	-5.29437e-11	-4.74322e-11	-5.40984e-11		-1.81098e-10	-1.80399e-10	-1.84004e-10	-1.95078e-10	-2.18584e-10																		0.926148	0.898852
		-2.7504e-13	-5.71535e-13	4.24009e-13	8.0871e-13	-8.62658e-13		-5.07194e-11	-5.01601e-11	-5.0376e-11	-4.43224e-11	-6.0958e-11		3.90709e-13	5.14712e-12	4.59461e-12	3.85501e-13	-7.28189e-12		-5.45821e-11	-5.2493e-11	-5.33639e-11	-4.73657e-11	-5.34847e-11		-1.8143e-10	-1.80609e-10	-1.85753e-10	-1.96105e-10	-2.18227e-10																		0.859811	1.01369
		-9.00559e-13	-3.68374e-13	6.66733e-13	9.91687e-13	-8.64093e-13		-5.04477e-11	-5.0014e-11	-5.0755e-11	-4.43212e-11	-6.08079e-11		3.19586e-13	5.72933e-12	4.19877e-12	-7.25909e-13	-8.1281e-12		-5.44833e-11	-5.22348e-11	-5.43743e-11	-4.81124e-11	-5.32757e-11		-1.82458e-10	-1.81026e-10	-1.87561e-10	-1.96773e-10	-2.17389e-10																		0.723901	0.908316
		-1.35237e-12	-3.33626e-13	9.39574e-13	8.75927e-13	-6.09458e-13		-5.01496e-11	-5.02247e-11	-5.11197e-11	-4.44825e-11	-6.03507e-11		4.08005e-13	5.74559e-12	3.5655e-12	-1.85492e-12	-8.78754e-12		-5.44956e-11	-5.19103e-11	-5.56552e-11	-4.94168e-11	-5.36396e-11		-1.84049e-10	-1.81688e-10	-1.88913e-10	-1.96906e-10	-2.16261e-10																		0.755135	0.884712
		-1.46399e-12	-4.74245e-13	1.15967e-12	5.52117e-13	-1.48127e-13		-4.98618e-11	-5.07787e-11	-5.13456e-11	-4.48124e-11	-5.96721e-11		7.77101e-13	5.14262e-12	2.92848e-12	-2.7957e-12	-9.17271e-12		-5.44603e-11	-5.16815e-11	-5.67546e-11	-5.087e-11	-5.44959e-11		-1.85745e-10	-1.8252e-10	-1.89451e-10	-1.9656e-10	-2.15093e-10																		0.918878	0.776587
		-1.24523e-12	-7.32723e-13	1.26773e-12	2.46945e-13	3.93806e-13		-4.96596e-11	-5.14758e-11	-5.13748e-11	-4.52918e-11	-5.8928e-11		1.42277e-12	3.93215e-12	2.5758e-12	-3.39719e-12	-9.22071e-12		-5.41462e-11	-5.16611e-11	-5.72518e-11	-5.2074e-11	-5.55811e-11		-1.87005e-10	-1.83383e-10	-1.89127e-10	-1.95977e-10	-2.14105e-10																		0.821459	2.01526
		-8.59721e-13	-1.02106e-12	1.27539e-12	1.67527e-13	8.51067e-13		-4.96368e-11	-5.20304e-11	-5.1253e-11	-4.5877e-11	-5.82761e-11		2.14929e-12	2.2129e-12	2.69677e-12	-3.60714e-12	-8.90711e-12		-5.34067e-11	-5.18438e-11	-5.69378e-11	-5.2764e-11	-5.66394e-11		-1.87458e-10	-1.84177e-10	-1.88183e-10	-1.95442e-10	-2.13387e-10																		1.08217	1.34426
		-5.0045e-13	-1.26736e-12	1.24336e-12	3.58146e-13	1.0764e-12		-4.98288e-11	-5.22311e-11	-5.11222e-11	-4.65149e-11	-5.77886e-11		2.65833e-12	2.09515e-13	3.27175e-12	-3.45862e-12	-8.25314e-12		-5.2297e-11	-5.21178e-11	-5.58942e-11	-5.28574e-11	-5.75536e-11		-1.87004e-10	-1.84882e-10	-1.87005e-10	-1.95091e-10	-2.12886e-10																		0.614988	0.787362
		-2.72634e-13	-1.41704e-12	1.2116e-12	6.87013e-13	1.00545e-12		-5.01584e-11	-5.20424e-11	-5.11516e-11	-4.71358e-11	-5.74228e-11		2.73242e-12	-1.74943e-12	4.06273e-12	-3.02547e-12	-7.3234e-12		-5.10662e-11	-5.23421e-11	-5.44324e-11	-5.24621e-11	-5.83466e-11		-1.85786e-10	-1.85546e-10	-1.85959e-10	-1.9484e-10	-2.12525e-10																		0.939106	0.660448
		-1.72815e-13	-1.41369e-12	1.16451e-12	9.42099e-13	6.90919e-13		-5.0475e-11	-5.16202e-11	-5.14133e-11	-4.76599e-11	-5.70807e-11		2.3691e-12	-3.35084e-12	4.70529e-12	-2.38448e-12	-6.21414e-12		-5.00362e-11	-5.24216e-11	-5.28749e-11	-5.18405e-11	-5.90395e-11		-1.84054e-10	-1.86191e-10	-1.85262e-10	-1.94456e-10	-2.12301e-10																		0.988037	1.37774
		-1.40751e-13	-1.21401e-12	1.07165e-12	9.54584e-13	2.8151e-13		-5.06561e-11	-5.11962e-11	-5.17848e-11	-4.80377e-11	-5.66986e-11		1.77073e-12	-4.43502e-12	4.86406e-12	-1.61162e-12	-5.0352e-12		-4.94796e-11	-5.23507e-11	-5.13596e-11	-5.1328e-11	-5.95387e-11		-1.8209e-10	-1.86765e-10	-1.84966e-10	-1.93752e-10	-2.1227e-10																		0.613787	0.677801
		-1.20189e-13	-8.52086e-13	9.48568e-13	6.81264e-13	-3.83673e-14		-5.06775e-11	-5.09184e-11	-5.19997e-11	-4.82754e-11	-5.6299e-11		1.21202e-12	-5.03139e-12	4.39104e-12	-8.14141e-13	-3.88997e-12		-4.95251e-11	-5.21886e-11	-4.98395e-11	-5.12003e-11	-5.96523e-11		-1.80204e-10	-1.87159e-10	-1.85037e-10	-1.92727e-10	-2.12464e-10																		0.614577	1.1599
		-1.10284e-13	-4.49265e-13	8.65926e-13	2.09241e-13	-1.37636e-13		-5.06121e-11	-5.07909e-11	-5.18338e-11	-4.84033e-11	-5.59628e-11		8.84707e-13	-5.26876e-12	3.41161e-12	-1.66025e-13	-2.85843e-12		-5.01116e-11	-5.1988e-11	-4.8247e-11	-5.15358e-11	-5.92585e-11		-1.78742e-10	-1.87258e-10	-1.85439e-10	-1.91577e-10	-2.12789e-10																		0.861899	0.70087
		-1.43407e-13	-1.42267e-13	9.02641e-13	-2.74192e-13	1.53435e-14		-5.05608e-11	-5.07214e-11	-5.12837e-11	-4.84325e-11	-5.57769e-11		8.13097e-13	-5.25661e-12	2.27631e-12	1.0489e-13	-1.98632e-12		-5.1003e-11	-5.17317e-11	-4.66651e-11	-5.21661e-11	-5.8436e-11		-1.7803e-10	-1.87033e-10	-1.86148e-10	-1.9051e-10	-2.13044e-10																		0.994769	0.762506
		-2.30435e-13	-3.15635e-15	1.08153e-12	-5.39893e-13	3.55958e-13		-5.0566e-11	-5.0629e-11	-5.05856e-11	-4.83413e-11	-5.57799e-11		8.74627e-13	-5.03927e-12	1.37987e-12	-1.95566e-13	-1.28201e-12		-5.1898e-11	-5.1345e-11	-4.53779e-11	-5.27831e-11	-5.74365e-11		-1.78262e-10	-1.86557e-10	-1.87151e-10	-1.89621e-10	-2.1304e-10																		0.889286	0.587745
		-3.09749e-13	-1.31282e-15	1.34335e-12	-4.21233e-13	7.5186e-13		-5.05825e-11	-5.05191e-11	-5.00482e-11	-4.81217e-11	-5.59397e-11		8.94547e-13	-4.63122e-12	9.39911e-13	-1.10078e-12	-7.20761e-13		-5.25671e-11	-5.08018e-11	-4.47257e-11	-5.31143e-11	-5.6548e-11		-1.79365e-10	-1.85955e-10	-1.88361e-10	-1.88885e-10	-2.12729e-10																		0.69484	0.777793
		-2.71725e-13	-5.6835e-14	1.58061e-12	7.0369e-14	1.06087e-12		-5.05235e-11	-5.04789e-11	-4.98408e-11	-4.78352e-11	-5.618e-11		7.46978e-13	-4.07441e-12	8.7727e-13	-2.40014e-12	-2.54748e-13		-5.29216e-11	-5.0183e-11	-4.49291e-11	-5.30749e-11	-5.59044e-11		-1.81002e-10	-1.853e-10	-1.8956e-10	-1.88268e-10	-2.12238e-10																		0.722521	0.773106
		-2.88846e-14	-1.27303e-13	1.69666e-12	7.15403e-13	1.2106e-12		-5.03256e-11	-5.06077e-11	-4.98797e-11	-4.76095e-11	-5.64172e-11		4.02902e-13	-3.46984e-12	8.8841e-13	-3.67344e-12	1.72952e-13		-5.29917e-11	-4.96362e-11	-4.59822e-11	-5.27776e-11	-5.54156e-11		-1.8275e-10	-1.84562e-10	-1.90412e-10	-1.87826e-10	-2.11796e-10																		0.725616	0.725927
		4.11421e-13	-2.19165e-13	1.64395e-12	1.18595e-12	1.22415e-12		-5.00052e-11	-5.09319e-11	-4.99025e-11	-4.75681e-11	-5.65769e-11		-8.73156e-14	-2.9717e-12	6.62428e-13	-4.45155e-12	6.13156e-13		-5.28549e-11	-4.92832e-11	-4.76458e-11	-5.24106e-11	-5.48893e-11		-1.8426e-10	-1.83669e-10	-1.90572e-10	-1.87721e-10	-2.11561e-10																		0.722099	0.532355
		9.42218e-13	-3.39088e-13	1.41857e-12	1.2544e-12	1.17953e-12		-4.96429e-11	-5.13643e-11	-4.96609e-11	-4.77509e-11	-5.66019e-11		-6.40356e-13	-2.74563e-12	7.68735e-14	-4.43262e-12	1.0972e-12		-5.2546e-11	-4.91527e-11	-4.95263e-11	-5.20824e-11	-5.42376e-11		-1.85335e-10	-1.82661e-10	-1.89843e-10	-1.88107e-10	-2.11518e-10																		1.04726	0.423112
		1.41242e-12	-4.33083e-13	1.02917e-12	9.37454e-13	1.11297e-12		-4.9343e-11	-5.17347e-11	-4.90822e-11	-4.8086e-11	-5.64374e-11		-1.17006e-12	-2.90478e-12	-7.7652e-13	-3.63533e-12	1.62909e-12		-5.20258e-11	-4.92525e-11	-5.12296e-11	-5.17648e-11	-5.3595e-11		-1.85913e-10	-1.81783e-10	-1.88278e-10	-1.89005e-10	-2.11517e-10																		1.18379	1.00529
		1.69469e-12	-4.0818e-13	4.8587e-13	4.56767e-13	9.79551e-13		-4.91718e-11	-5.18704e-11	-4.83062e-11	-4.84266e-11	-5.60599e-11		-1.58953e-12	-3.46629e-12	-1.73214e-12	-2.38959e-12	2.18625e-12		-5.12343e-11	-4.96453e-11	-5.25261e-11	-5.13821e-11	-5.3223e-11		-1.86013e-10	-1.8139e-10	-1.8618e-10	-1.90262e-10	-2.11439e-10																		0.751687	0.793157
		1.74175e-12	-2.11669e-13	-1.64224e-13	6.37846e-14	6.98437e-13		-4.91388e-11	-5.16959e-11	-4.76099e-11	-4.86294e-11	-5.5529e-11		-1.8069e-12	-4.37203e-12	-2.70438e-12	-1.15368e-12	2.72993e-12		-5.01793e-11	-5.04161e-11	-5.34319e-11	-5.09135e-11	-5.33113e-11		-1.85715e-10	-1.81664e-10	-1.84003e-10	-1.91644e-10	-2.11334e-10																		0.69326	0.497516
		1.59829e-12	8.14409e-14	-8.13349e-13	-1.23483e-13	2.30406e-13		-4.92296e-11	-5.12887e-11	-4.72578e-11	-4.86315e-11	-5.50219e-11		-1.73476e-12	-5.55674e-12	-3.70618e-12	-2.61169e-13	3.22281e-12		-4.9017e-11	-5.15555e-11	-5.41292e-11	-5.04273e-11	-5.3819e-11		-1.85146e-10	-1.82418e-10	-1.82168e-10	-1.92955e-10	-2.11456e-10																		0.704289	0.820067
[truncated: 11,044 more rows]
[truncated: 9 more columns]

## Sheet: Supplement 8
Supplement 8
a	Ctrl	Ctrl	Ctrl		mCherry	mCherry	mCherry	b	Ctrl	Kir
	no dox	0.1 µg/ml dox	1 µg/ml dox		no dox	0.1 µg/ml dox	1 µg/ml dox		Fgreen/Fred	Fgreen/Fred
	Fred	Fred	Fred		Fred	Fred	Fred		0.877462	0.903398
	4.86668	4.87571	4.89537		8.20999	2887.9	3179.9		0.881734	0.867637
[truncated: 6 more rows]

## Sheet: Supplement 9
Supplement 9		n=4
[truncated: 7,626 more rows]

## Sheet: Supplement 10
Supplement 10
[truncated: 404 more rows]

[truncated: 2 more sheets: Supplement 11, Supplement 12]
