# Supplementary material for: Monitoring of compound resting membrane potentials of cell cultures with ratiometric genetically encoded voltage indicators
Source: Commun Biol. 2021 Oct 7;4:1164. doi: 10.1038/s42003-021-02675-0 (PMC8497494; doi:10.1038/s42003-021-02675-0)
Supplement: Supplementary file 5 — Supplementary Data 3 [file 42003_2021_2675_MOESM5_ESM.zip]

Archive with 17 entries (16 files):
- rASAP_hSlo1_coex.gb
- __MACOSX/
- __MACOSX/._rASAP_hSlo1_coex.gb
- rASAP_al_pcDNA3.1(+).gb
- __MACOSX/._rASAP_al_pcDNA3.1(+).gb
- rArc_mCherry_pcDNA3.1(+).gb
- __MACOSX/._rArc_mCherry_pcDNA3.1(+).gb
- pDox.gb
- __MACOSX/._pDox.gb
- rASAP_mKir2_1_coex.gb
- __MACOSX/._rASAP_mKir2_1_coex.gb
- rASAP_pcDNA3.1(+).gb
- __MACOSX/._rASAP_pcDNA3.1(+).gb
- rArc_pcDNA3.1(+).gb
- __MACOSX/._rArc_pcDNA3.1(+).gb
- rASAP_KV10_1_coex.gb
- __MACOSX/._rASAP_KV10_1_coex.gb
