# Supplementary material for: Monitoring of compound resting membrane potentials of cell cultures with ratiometric genetically encoded voltage indicators
Source: Commun Biol. 2021 Oct 7;4:1164. doi: 10.1038/s42003-021-02675-0 (PMC8497494; doi:10.1038/s42003-021-02675-0)
Supplement: Supplementary file 5 — Supplementary Data 3 [file 42003_2021_2675_MOESM5_ESM.zip › rASAP_hSlo1_coex.gb]

LOCUS       rASAP_hSlo1_Zero        9854 bp ds-DNA     circular     25-AUG-2021
DEFINITION  .
ACCESSION   
VERSION     
SOURCE      .
  ORGANISM  .
COMMENT     
COMMENT     
COMMENT     ApEinfo:methylated:1
FEATURES             Location/Qualifiers
     primer_bind     complement(7696..7716)
                     /locus_tag="M13-rev"
                     /label="M13-rev"
                     /ApEinfo_label="M13-rev"
                     /ApEinfo_fwdcolor="cyan"
                     /ApEinfo_revcolor="green"
                     /ApEinfo_graphicformat="arrow_data {{0 1 2 0 0 -1} {} 0}
                     width 5 offset 0"
     misc_feature    4029..7370
                     /locus_tag="hSlo1"
                     /label="hSlo1"
                     /ApEinfo_label="hSlo1"
                     /ApEinfo_fwdcolor="#0080ff"
                     /ApEinfo_revcolor="#0080ff"
                     /ApEinfo_graphicformat="arrow_data {{0 1 2 0 0 -1} {} 0}
                     width 5 offset 0"
     primer_bind     863..882
                     /locus_tag="T7"
                     /label="T7"
                     /ApEinfo_label="T7"
                     /ApEinfo_fwdcolor="cyan"
                     /ApEinfo_revcolor="green"
                     /ApEinfo_graphicformat="arrow_data {{0 1 2 0 0 -1} {} 0}
                     width 5 offset 0"
     rep_origin      3230..3536
                     /locus_tag="F1 ori"
                     /label="F1 ori"
                     /ApEinfo_label="F1 ori"
                     /ApEinfo_fwdcolor="gray50"
                     /ApEinfo_revcolor="gray50"
                     /ApEinfo_graphicformat="arrow_data {{0 1 2 0 0 -1} {} 0}
                     width 5 offset 0"
     misc_binding    complement(7722..7744)
                     /locus_tag="LacO"
                     /label="LacO"
                     /ApEinfo_label="LacO"
                     /ApEinfo_fwdcolor="#6495ed"
                     /ApEinfo_revcolor="#6495ed"
                     /ApEinfo_graphicformat="arrow_data {{0 1 2 0 0 -1} {} 0}
                     width 5 offset 0"
     exon            1609..2892
                     /locus_tag="ASAP_I67T_Q397R_R415Q"
                     /label="ASAP_I67T_Q397R_R415Q"
                     /ApEinfo_label="ASAP_I67T_Q397R_R415Q"
                     /ApEinfo_fwdcolor="#0080ff"
                     /ApEinfo_revcolor="#c83a90"
                     /ApEinfo_graphicformat="arrow_data {{0 1 2 0 0 -1} {} 0}
                     width 5 offset 0"
     CDS             complement(8861..9520)
                     /locus_tag="AmpR"
                     /label="AmpR"
                     /ApEinfo_label="AmpR"
                     /ApEinfo_fwdcolor="#008040"
                     /ApEinfo_revcolor="#008040"
                     /ApEinfo_graphicformat="arrow_data {{0 1 2 0 0 -1} {} 0}
                     width 5 offset 0"
     CDS             901..1602
                     /note="mKATE2"
                     /locus_tag="mKate2"
                     /label="mKate2"
                     /ApEinfo_label="mKate2"
                     /ApEinfo_fwdcolor="#ff8080"
                     /ApEinfo_revcolor="#008040"
                     /ApEinfo_graphicformat="arrow_data {{0 1 2 0 0 -1} {} 0}
                     width 5 offset 0"
     misc_feature    7533..7652
                     /locus_tag="SV_40_PA_Terminator"
                     /label="SV_40_PA_Terminator"
                     /ApEinfo_label="SV_40_PA_Terminator"
                     /ApEinfo_fwdcolor="#800000"
                     /ApEinfo_revcolor="#800000"
                     /ApEinfo_graphicformat="arrow_data {{0 1 2 0 0 -1} {} 0}
                     width 5 offset 0"
     promoter        3668..3936
                     /locus_tag="SV_40_Promoter"
                     /label="SV_40_Promoter"
                     /ApEinfo_label="SV_40_Promoter"
                     /ApEinfo_fwdcolor="#ff8000"
                     /ApEinfo_revcolor="green"
                     /ApEinfo_graphicformat="arrow_data {{0 1 2 0 0 -1} {} 0}
                     width 5 offset 0"
     misc_feature    2940..3167
                     /locus_tag="bGH_PA_Terminator"
                     /label="bGH_PA_Terminator"
                     /ApEinfo_label="bGH_PA_Terminator"
                     /ApEinfo_fwdcolor="#800000"
                     /ApEinfo_revcolor="#800000"
                     /ApEinfo_graphicformat="arrow_data {{0 1 2 0 0 -1} {} 0}
                     width 5 offset 0"
     misc_feature    260..812
                     /locus_tag="CMV_Promoter_Variant3"
                     /label="CMV_Promoter_Variant3"
                     /ApEinfo_label="CMV_Promoter_Variant3"
                     /ApEinfo_fwdcolor="#ff8040"
                     /ApEinfo_revcolor="green"
                     /ApEinfo_graphicformat="arrow_data {{0 1 2 0 0 -1} {} 0}
                     width 5 offset 0"
     misc_feature    5016..5018
                     /locus_tag="K330"
                     /label="K330"
                     /ApEinfo_label="K330"
                     /ApEinfo_fwdcolor="#8080ff"
                     /ApEinfo_revcolor="green"
                     /ApEinfo_graphicformat="arrow_data {{0 1 2 0 0 -1} {} 0}
                     width 5 offset 0"
     misc_feature    5352..5354
                     /locus_tag="M442"
                     /label="M442"
                     /ApEinfo_label="M442"
                     /ApEinfo_fwdcolor="#8080ff"
                     /ApEinfo_revcolor="green"
                     /ApEinfo_graphicformat="arrow_data {{0 1 2 0 0 -1} {} 0}
                     width 5 offset 0"
     misc_feature    4971..4973
                     /locus_tag="F315"
                     /label="F315"
                     /ApEinfo_label="F315"
                     /ApEinfo_fwdcolor="#8080ff"
                     /ApEinfo_revcolor="green"
                     /ApEinfo_graphicformat="arrow_data {{0 1 2 0 0 -1} {} 0}
                     width 5 offset 0"
ORIGIN
        1 GACGGATCGG GAGATCTCCC GATCCCCTAT GGTGCACTCT CAGTACAATC TGCTCTGATG
       61 CCGCATAGTT AAGCCAGTAT CTGCTCCCTG CTTGTGTGTT GGAGGTCGCT GAGTAGTGCG
      121 CGAGCAAAAT TTAAGCTACA ACAAGGCAAG GCTTGACCGA CAATTGCATG AAGAATCTGC
      181 TTAGGGTTAG GCGTTTTGCG CTGCTTCGCG ATGTACGGGC CAGATATACG CGTTGACATT
      241 GATTATTGAC TAGTTATTAA TAGTAATCAA TTACGGGGTC ATTAGTTCAT AGCCCATATA
      301 TGGAGTTCCG CGTTACATAA CTTACGGTAA ATGGCCCGCC TGGCTGACCG CCCAACGACC
      361 CCCGCCCATT GACGTCAATA ATGACGTATG TTCCCATAGT AACGCCAATA GGGACTTTCC
      421 ATTGACGTCA ATGGGTGGAG TATTTACGGT AAACTGCCCA CTTGGCAGTA CATCAAGTGT
      481 ATCATATGCC AAGTACGCCC CCTATTGACG TCAATGACGG TAAATGGCCC GCCTGGCATT
      541 ATGCCCAGTA CATGACCTTA TGGGACTTTC CTACTTGGCA GTACATCTAC GTATTAGTCA
      601 TCGCTATTAC CATGGTGATG CGGTTTTGGC AGTACATCAA TGGGCGTGGA TAGCGGTTTG
      661 ACTCACGGGG ATTTCCAAGT CTCCACCCCA TTGACGTCAA TGGGAGTTTG TTTTGGCACC
      721 AAAATCAACG GGACTTTCCA AAATGTCGTA ACAACTCCGC CCCATTGACG CAAATGGGCG
      781 GTAGGCGTGT ACGGTGGGAG GTCTATATAA GCAGAGCTCT CTGGCTAACT AGAGAACCCA
      841 CTGCTTACTG GCTTATCGAA ATTAATACGA CTCACTATAG GGAGACCCAA GCTGGCTAGC
      901 ATGCACATGG TCAGCGAGCT GATCAAGGAA AACATGCACA TGAAACTGTA CATGGAGGGG
      961 ACTGTGAACA ATCACCATTT CAAATGCACC TCCGAGGGCG AAGGGAAGCC CTACGAGGGC
     1021 ACACAGACTA TGAGGATCAA GGCAGTGGAG GGAGGACCAC TGCCATTCGC CTTTGACATT
     1081 CTGGCTACCT CATTCATGTA CGGCAGCAAA ACCTTCATCA ATCACACTCA GGGGATTCCC
     1141 GACTTCTTTA AGCAGTCTTT CCCTGAAGGC TTTACTTGGG AGCGAGTGAC CACATACGAG
     1201 GATGGAGGCG TCCTGACCGC CACACAGGAC ACAAGTCTGC AGGATGGCTG TCTGATCTAT
     1261 AACGTGAAGA TTCGCGGGGT CAACTTTCCC AGTAATGGAC CTGTGATGCA GAAGAAAACC
     1321 CTGGGATGGG AGGCTTCAAC TGAAACCCTG TACCCAGCAG ACGGAGGACT GGAGGGACGA
     1381 GCAGATATGG CTCTGAAACT GGTGGGCGGG GGACACCTGA TCTGCAACCT GAAGACTACC
     1441 TATCGGTCCA AGAAACCTGC TAAGAATCTG AAAATGCCAG GCGTGTACTA TGTGGACCGG
     1501 AGACTGGAGA GAATTAAGGA AGCAGATAAA GAGACCTACG TGGAGCAGCA CGAAGTGGCT
     1561 GTCGCACGAT ATTGTGACCT GCCTTCTAAA CTGGGCCATC GGGAATTCat ggagacgact
     1621 gtgaggtatg aacaggggtc agagctcact aaaacttcga gctctccaac agcagatgag
     1681 cccacgataa agattgatga tggtcgtgat gagggtaatg aacaagacag ctgttccaat
     1741 accattagga gaaaaatttc cccgtttgtg atgtcatttg gattcagagt atttggagtt
     1801 gtgcttacta ttgtagacat catagtggtg attgtggatc tggccatcag tgagaagaaa
     1861 agaggcatta gagagattct tgaaggtgtt tccctggcta tagcactctt cttccttgtt
     1921 gatgttctca tgagagtgtt tgttgaaggc ttcaagaact atttccggtc caaactgaat
     1981 actttggatg cagtcatagt agtgggcact ctgctaatta atatgaccta ctccttctct
     2041 gaccttgctg cctttaacag ccataacgtg tatattaccg cggataaaca gaaaaacggc
     2101 attaaagcga actttaccgt gcgccataac gtggaagatg gcagcgtgca gctggcggat
     2161 cattatcagc agaacacccc gattggcgat ggcccggtgc tgctgccgga taaccattat
     2221 ctgagcaccc agaccgtgct gagcaaagat ccgaacgaaa aacgcgatca catggtgctg
     2281 ctggaatttg tgaccgcagc gggcattaca cacggcatgg atgaactgta tggcggcacc
     2341 ggcggcagcg cgagccaggg cgaagaactg tttaccggcg tggtgccgat tctggtggaa
     2401 ctggatggcg atgtgaacgg ccataaattt agcgtgcgcg gcgaaggcga aggcgatgcg
     2461 accattggca aactgaccct gaaatttatt tgcaccaccg gcaaactacc ggtgccgtgg
     2521 ccgaccctgg tgaccacctt aacctatggc gtgcagtgct ttagccgcta tccggatcat
     2581 atgaaacgcc atgatttttt taaaagcgcg atgccggaag gctatgtgca ggaacgcacc
     2641 attagcttta aagatgatgg caaatataaa acccgcgcgg tggtgaaatt tgaaggcgat
     2701 accctggtga accgcattga actgaaaggc accgatttta aagaagatgg caacattctg
     2761 gggcataaac tggaatataa cacagatcag atgccgcgga tggttactct tcttcgagtt
     2821 ctgagaattg ttatcttaat aagaatattt cagctggctt cacagaagaa acaacttgaa
     2881 gtggtaacct aaGCGGCCGC TCGAGTCTAG AGGGCCCGTT TAAACCCGCT GATCAGCCTC
     2941 GACTGTGCCT TCTAGTTGCC AGCCATCTGT TGTTTGCCCC TCCCCCGTGC CTTCCTTGAC
     3001 CCTGGAAGGT GCCACTCCCA CTGTCCTTTC CTAATAAAAT GAGGAAATTG CATCGCATTG
     3061 TCTGAGTAGG TGTCATTCTA TTCTGGGGGG TGGGGTGGGG CAGGACAGCA AGGGGGAGGA
     3121 TTGGGAAGAC AATAGCAGGC ATGCTGGGGA TGCGGTGGGC TCTATGGCTT CTGAGGCGGA
     3181 AAGAACCAGC TGGGGCTCTA GGGGGTATCC CCACGCGCCC TGTAGCGGCG CATTAAGCGC
     3241 GGCGGGTGTG GTGGTTACGC GCAGCGTGAC CGCTACACTT GCCAGCGCCC TAGCGCCCGC
     3301 TCCTTTCGCT TTCTTCCCTT CCTTTCTCGC CACGTTCGCC GGCTTTCCCC GTCAAGCTCT
     3361 AAATCGGGGG CTCCCTTTAG GGTTCCGATT TAGTGCTTTA CGGCACCTCG ACCCCAAAAA
     3421 ACTTGATTAG GGTGATGGTT CACGTAGTGG GCCATCGCCC TGATAGACGG TTTTTCGCCC
     3481 TTTGACGTTG GAGTCCACGT TCTTTAATAG TGGACTCTTG TTCCAAACTG GAACAACACT
     3541 CAACCCTATC TCGGTCTATT CTTTTGATTT ATAAGGGATT TTGCCGATTT CGGCCTATTG
     3601 GTTAAAAAAT GAGCTGATTT AACAAAAATT TAACGCGAAT TAATTCTGTG GAATGTGTGT
     3661 CAGTTAGGGT GTGGAAAGTC CCCAGGCTCC CCAGCAGGCA GAAGTATGCA AAGCATGCAT
     3721 CTCAATTAGT CAGCAACCAG GTGTGGAAAG TCCCCAGGCT CCCCAGCAGG CAGAAGTATG
     3781 CAAAGCATGC ATCTCAATTA GTCAGCAACC ATAGTCCCGC CCCTAACTCC GCCCATCCCG
     3841 CCCCTAACTC CGCCCAGTTC CGCCCATTCT CCGCCCCATG GCTGACTAAT TTTTTTTATT
     3901 TATGCAGAGG CCGAGGCCGC CTCTGCCTCT GAGCTATTCC AGAAGTAGTG AGGAGGCTTT
     3961 TTTGGAGGCC TAGCCTCGAC CCACGCGTCC GCTCCTCTTC CTCCTCGTCC TCGGTCCACG
     4021 AGCCCAAGAT GGATGCGCTC ATCATCCCGG TGACCATGGA GGTGCCGTGC GACAGCCGGG
     4081 GCCAACGCAT GTGGTGGGCT TTCCTGGCCT CCTCCATGGT GACTTTCTTC GGGGGCCTCT
     4141 TCATCATCTT GCTCTGGCGG ACGCTCAAGT ACCTGTGGAC CGTGTGCTGC CACTGCGGGG
     4201 GCAAGACGAA GGAGGCCCAG AAGATTAACA ATGGCTCAAG CCAGGCGGAT GGCACTCTCA
     4261 AACCAGTGGA TGAAAAAGAG GAGGCAGTGG CCGCCGAGGT CGGCTGGATG ACCTCCGTGA
     4321 AGGACTGGGC GGGGGTGATG ATATCCGCCC AGACACTGAC TGGCAGAGTC CTGGTTGTCT
     4381 TAGTCTTTGC TCTCAGCATC GGTGCACTTG TAATATACTT CATAGATTCA TCAAACCCAA
     4441 TAGAATCCTG CCAGAATTTC TACAAAGATT TCACATTACA GATCGACATG GCTTTCAACG
     4501 TGTTCTTCCT TCTCTACTTT GGCTTGCGGT TTATTGCAGC CAACGATAAA TTGTGGTTCT
     4561 GGCTGGAAGT GAACTCTGTA GTGGATTTCT TCACGGTGCC CCCCGTGTTT GTGTCTGTGT
     4621 ACTTAAACAG AAGTTGGCTT GGTTTGAGAT TTTTAAGAGC TCTGAGACTG ATACAGTTTT
     4681 CAGAAATTTT GCAGTTTCTG AATATTCTTA AAACAAGTAA TTCCATCAAG CTGGTGAATC
     4741 TGCTCTCCAT ATTTATCAGC ACGTGGCTGA CTGCAGCCGG GTTCATCCAT TTGGTGGAGA
     4801 ATTCAGGGGA CCCATGGGAA AATTTCCAAA ACAACCAGGC TCTCACCTAC TGGGAATGTG
     4861 TCTATTTACT CATGGTCACA ATGTCCACCG TTGGTTATGG GGATGTTTAT GCAAAAACCA
     4921 CACTTGGGCG CCTCTTCATG GTCTTCTTCA TCCTCGGGGG ACTGGCCATG TTTGCCAGCT
     4981 ACGTCCCTGA AATCATAGAG TTAATAGGAA ACCGCAAGAA ATACGGGGGC TCCTATAGTG
     5041 CGGTTAGTGG AAGAAAGCAC ATTGTGGTCT GCGGACACAT CACTCTGGAG AGTGTTTCCA
     5101 ACTTCCTGAA GGACTTTCTG CACAAGGACC GGGATGACGT CAATGTGGAG ATCGTTTTTC
     5161 TTCACAACAT CTCCCCCAAC CTGGAGCTTG AAGCTCTGTT TAAACGACAT TTTACTCAGG
     5221 TGGAATTTTA TCAGGGTTCC GTCCTCAATC CACATGATCT TGCAAGAGTC AAGATAGAGT
     5281 CAGCAGATGC ATGCCTGATC CTTGCCAACA AGTACTGCGC TGACCCGGAT GCGGAGGATG
     5341 CCTCGAATAT CATGAGAGTA ATCTCCATAA AGAACTACCA TCCGAAGATA AGAATCATCA
     5401 CTCAAATGCT GCAGTATCAC AACAAGGCCC ATCTGCTAAA CATCCCGAGC TGGAATTGGA
     5461 AAGAAGGTGA TGACGCAATC TGCCTCGCAG AGTTGAAGTT GGGCTTCATA GCCCAGAGCT
     5521 GCCTGGCTCA AGGCCTCTCC ACCATGCTTG CCAACCTCTT CTCCATGAGG TCATTCATAA
     5581 AGATTGAGGA AGACACATGG CAGAAATACT ACTTGGAAGG AGTCTCAAAT GAAATGTACA
     5641 CAGAATATCT CTCCAGTGCC TTCGTGGGTC TGTCCTTCCC TACTGTTTGT GAGCTGTGTT
     5701 TTGTGAAGCT CAAGCTCCTA ATGATAGCCA TTGAGTACAA GTCTGCCAAC CGAGAGAGCC
     5761 GTATATTAAT TAATCCTGGA AACCATCTTA AGATCCAAGA AGGTACTTTA GGATTTTTCA
     5821 TCGCAAGTGA TGCCAAAGAA GTTAAAAGGG CATTTTTTTA CTGCAAGGCC TGTCATGATG
     5881 ACATCACAGA TCCCAAAAGA ATAAAAAAAT GTGGCTGCAA ACGGCTTGAA GATGAGCAGC
     5941 CGTCAACACT ATCACCAAAA AAAAAGCAAC GGAATGGAGG CATGCGGAAC TCACCCAACA
     6001 CCTCGCCTAA GCTGATGAGG CATGACCCCT TGTTAATTCC TGGCAATGAT CAGATTGACA
     6061 ACATGGACTC CAATGTGAAG AAGTACGACT CTACTGGGAT GTTTCACTGG TGTGCACCCA
     6121 AGGAGATAGA GAAAGTCATC CTGACTCGAA GTGAAGCTGC CATGACCGTC CTGAGTGGCC
     6181 ATGTCGTGGT CTGCATCTTT GGCGACGTCA GCTCAGCCCT GATCGGCCTC CGGAACCTGG
     6241 TGATGCCGCT CCGTGCCAGC AACTTTCATT ACCATGAGCT CAAGCACATT GTGTTTGTGG
     6301 GCTCTATTGA GTACCTCAAG CGGGAATGGG AGACGCTTCA TAACTTCCCC AAAGTGTCCA
     6361 TATTGCCTGG TACGCCATTA AGTCGGGCTG ATTTAAGGGC TGTCAACATC AACCTCTGTG
     6421 ACATGTGCGT TATCCTGTCA GCCAATCAGA ATAATATTGA TGATACTTCG CTGCAGGACA
     6481 AGGAATGCAT CTTGGCGTCA CTCAACATCA AATCTATGCA GTTTGATGAC AGCATCGGAG
     6541 TCTTGCAGGC TAATTCCCAA GGGTTCACAC CTCCAGGAAT GGATAGATCC TCTCCAGATA
     6601 ACAGCCCAGT GCACGGGATG TTACGTCAAC CATCCATCAC AACTGGGGTC AACATCCCCA
     6661 TCATCACTGA ACTAGTGAAC GATACTAATG TTCAGTTTTT GGACCAAGAC GATGATGATG
     6721 ACCCTGATAC AGAACTGTAC CTCACGCAGC CCTTTGCCTG TGGGACAGCA TTTGCCGTCA
     6781 GTGTCCTGGA CTCACTCATG AGCGCGACGT ACTTCAATGA CAATATCCTC ACCCTGATAC
     6841 GGACCCTGGT GACCGGAGGA GCCACGCCGG AGCTGGAGGC TCTGATTGCT GAGGAAAACG
     6901 CCCTTAGAGG TGGCTACAGC ACCCCGCAGA CACTGGCCAA TAGGGACCGC TGCCGCGTGG
     6961 CCCAGTTAGC TCTGCTCGAT GGGCCATTTG CGGACTTAGG GGATGGTGGT TGTTATGGTG
     7021 ATCTGTTCTG CAAAGCTCTG AAAACATATA ATATGCTTTG TTTTGGAATT TACCGGCTGA
     7081 GAGATGCTCA CCTCAGCACC CCCAGTCAGT GCACAAAGAG GTATGTCATC ACCAACCCGC
     7141 CCTATGAGTT TGAGCTCGTG CCGACGGACC TGATCTTCTG CTTAATGCAG TTTGACCACA
     7201 ATGCCGGCCA GTCCCGGGCC AGCCTGTCCC ATTCCTCCCA CTCGTCGCAG TCCTCCAGCA
     7261 AGAAGAGCTC CTCTGTTCAC TCCATCCCAT CCACAGCAAA CCGACAGAAC CGGCCCAAGT
     7321 CCAGGGAGTC CCGGGACAAA CAGAAGTACG TGCAGGAAGA GCGGCTTTGA ATCGAAATGA
     7381 CCGACCAAGC GACGCCCAAC CTGCCATCAC GAGATTTCGA TTCCACCGCC GCCTTCTATG
     7441 AAAGGTTGGG CTTCGGAATC GTTTTCCGGG ACGCCGGCTG GATGATCCTC CAGCGCGGGG
     7501 ATCTCATGCT GGAGTTCTTC GCCCACCCCA ACTTGTTTAT TGCAGCTTAT AATGGTTACA
     7561 AATAAAGCAA TAGCATCACA AATTTCACAA ATAAAGCATT TTTTTCACTG CATTCTAGTT
     7621 GTGGTTTGTC CAAACTCATC AATGTATCTT ATCATGTCTG TATACCGTCG ACCTCTAGCT
     7681 AGAGCTTGGC GTAATCATGG TCATAGCTGT TTCCTGTGTG AAATTGTTAT CCGCTCACAA
     7741 TTCCACACAA CATACGAGCC GGAAGCATAA AGTGTAAAGC CTGGGGTGCC TAATGAGTGA
     7801 GCTAACTCAC ATTAATTGCG TTGCGCTCAC TGCCCGCTTT CCAGTCGGGA AACCTGTCGT
     7861 GCCAGCTGCA TTAATGAATC GGCCAACGCG CGGGGAGAGG CGGTTTGCGT ATTGGGCGCT
     7921 CTTCCGCTTC CTCGCTCACT GACTCGCTGC GCTCGGTCGT TCGGCTGCGG CGAGCGGTAT
     7981 CAGCTCACTC AAAGGCGGTA ATACGGTTAT CCACAGAATC AGGGGATAAC GCAGGAAAGA
     8041 ACATGTGAGC AAAAGGCCAG CAAAAGGCCA GGAACCGTAA AAAGGCCGCG TTGCTGGCGT
     8101 TTTTCCATAG GCTCCGCCCC CCTGACGAGC ATCACAAAAA TCGACGCTCA AGTCAGAGGT
     8161 GGCGAAACCC GACAGGACTA TAAAGATACC AGGCGTTTCC CCCTGGAAGC TCCCTCGTGC
     8221 GCTCTCCTGT TCCGACCCTG CCGCTTACCG GATACCTGTC CGCCTTTCTC CCTTCGGGAA
     8281 GCGTGGCGCT TTCTCATAGC TCACGCTGTA GGTATCTCAG TTCGGTGTAG GTCGTTCGCT
     8341 CCAAGCTGGG CTGTGTGCAC GAACCCCCCG TTCAGCCCGA CCGCTGCGCC TTATCCGGTA
     8401 ACTATCGTCT TGAGTCCAAC CCGGTAAGAC ACGACTTATC GCCACTGGCA GCAGCCACTG
     8461 GTAACAGGAT TAGCAGAGCG AGGTATGTAG GCGGTGCTAC AGAGTTCTTG AAGTGGTGGC
     8521 CTAACTACGG CTACACTAGA AGAACAGTAT TTGGTATCTG CGCTCTGCTG AAGCCAGTTA
     8581 CCTTCGGAAA AAGAGTTGGT AGCTCTTGAT CCGGCAAACA AACCACCGCT GGTAGCGGTT
     8641 TTTTTGTTTG CAAGCAGCAG ATTACGCGCA GAAAAAAAGG ATCTCAAGAA GATCCTTTGA
     8701 TCTTTTCTAC GGGGTCTGAC GCTCAGTGGA ACGAAAACTC ACGTTAAGGG ATTTTGGTCA
     8761 TGAGATTATC AAAAAGGATC TTCACCTAGA TCCTTTTAAA TTAAAAATGA AGTTTTAAAT
     8821 CAATCTAAAG TATATATGAG TAAACTTGGT CTGACAGTTA CCAATGCTTA ATCAGTGAGG
     8881 CACCTATCTC AGCGATCTGT CTATTTCGTT CATCCATAGT TGCCTGACTC CCCGTCGTGT
     8941 AGATAACTAC GATACGGGAG GGCTTACCAT CTGGCCCCAG TGCTGCAATG ATACCGCGAG
     9001 ACCCACGCTC ACCGGCTCCA GATTTATCAG CAATAAACCA GCCAGCCGGA AGGGCCGAGC
     9061 GCAGAAGTGG TCCTGCAACT TTATCCGCCT CCATCCAGTC TATTAATTGT TGCCGGGAAG
     9121 CTAGAGTAAG TAGTTCGCCA GTTAATAGTT TGCGCAACGT TGTTGCCATT GCTACAGGCA
     9181 TCGTGGTGTC ACGCTCGTCG TTTGGTATGG CTTCATTCAG CTCCGGTTCC CAACGATCAA
     9241 GGCGAGTTAC ATGATCCCCC ATGTTGTGCA AAAAAGCGGT TAGCTCCTTC GGTCCTCCGA
     9301 TCGTTGTCAG AAGTAAGTTG GCCGCAGTGT TATCACTCAT GGTTATGGCA GCACTGCATA
     9361 ATTCTCTTAC TGTCATGCCA TCCGTAAGAT GCTTTTCTGT GACTGGTGAG TACTCAACCA
     9421 AGTCATTCTG AGAATAGTGT ATGCGGCGAC CGAGTTGCTC TTGCCCGGCG TCAATACGGG
     9481 ATAATACCGC GCCACATAGC AGAACTTTAA AAGTGCTCAT CATTGGAAAA CGTTCTTCGG
     9541 GGCGAAAACT CTCAAGGATC TTACCGCTGT TGAGATCCAG TTCGATGTAA CCCACTCGTG
     9601 CACCCAACTG ATCTTCAGCA TCTTTTACTT TCACCAGCGT TTCTGGGTGA GCAAAAACAG
     9661 GAAGGCAAAA TGCCGCAAAA AAGGGAATAA GGGCGACACG GAAATGTTGA ATACTCATAC
     9721 TCTTCCTTTT TCAATATTAT TGAAGCATTT ATCAGGGTTA TTGTCTCATG AGCGGATACA
     9781 TATTTGAATG TATTTAGAAA AATAAACAAA TAGGGGTTCC GCGCACATTT CCCCGAAAAG
     9841 TGCCACCTGA CGTC    
//
