# Supplementary material for: Monitoring of compound resting membrane potentials of cell cultures with ratiometric genetically encoded voltage indicators
Source: Commun Biol. 2021 Oct 7;4:1164. doi: 10.1038/s42003-021-02675-0 (PMC8497494; doi:10.1038/s42003-021-02675-0)
Supplement: Supplementary file 5 — Supplementary Data 3 [file 42003_2021_2675_MOESM5_ESM.zip › rArc_mCherry_pcDNA3.1(+).gb]

LOCUS       rArc_mCherry_pcD        7557 bp ds-DNA     circular     25-AUG-2021
DEFINITION  .
ACCESSION   
VERSION     
SOURCE      .
  ORGANISM  .
COMMENT     
COMMENT     ApEinfo:methylated:1
FEATURES             Location/Qualifiers
     primer_bind     complement(5399..5419)
                     /locus_tag="M13-rev"
                     /label="M13-rev"
                     /ApEinfo_label="M13-rev"
                     /ApEinfo_fwdcolor="cyan"
                     /ApEinfo_revcolor="green"
                     /ApEinfo_graphicformat="arrow_data {{0 1 2 0 0 -1} {} 0}
                     width 5 offset 0"
     primer_bind     863..882
                     /locus_tag="T7"
                     /label="T7"
                     /ApEinfo_label="T7"
                     /ApEinfo_fwdcolor="cyan"
                     /ApEinfo_revcolor="green"
                     /ApEinfo_graphicformat="arrow_data {{0 1 2 0 0 -1} {} 0}
                     width 5 offset 0"
     rep_origin      3444..3750
                     /locus_tag="F1 ori"
                     /label="F1 ori"
                     /ApEinfo_label="F1 ori"
                     /ApEinfo_fwdcolor="gray50"
                     /ApEinfo_revcolor="gray50"
                     /ApEinfo_graphicformat="arrow_data {{0 1 2 0 0 -1} {} 0}
                     width 5 offset 0"
     misc_binding    complement(5425..5447)
                     /locus_tag="LacO"
                     /label="LacO"
                     /ApEinfo_label="LacO"
                     /ApEinfo_fwdcolor="#6495ed"
                     /ApEinfo_revcolor="#6495ed"
                     /ApEinfo_graphicformat="arrow_data {{0 1 2 0 0 -1} {} 0}
                     width 5 offset 0"
     CDS             complement(6564..7223)
                     /locus_tag="AmpR"
                     /label="AmpR"
                     /ApEinfo_label="AmpR"
                     /ApEinfo_fwdcolor="#008040"
                     /ApEinfo_revcolor="#008040"
                     /ApEinfo_graphicformat="arrow_data {{0 1 2 0 0 -1} {} 0}
                     width 5 offset 0"
     CDS             4268..5059
                     /locus_tag="Kan/neoR"
                     /label="Kan/neoR"
                     /ApEinfo_label="Kan/neoR"
                     /ApEinfo_fwdcolor="#008040"
                     /ApEinfo_revcolor="#008040"
                     /ApEinfo_graphicformat="arrow_data {{0 1 2 0 0 -1} {} 0}
                     width 5 offset 0"
     misc_feature    5236..5355
                     /locus_tag="SV_40_PA_Terminator"
                     /label="SV_40_PA_Terminator"
                     /ApEinfo_label="SV_40_PA_Terminator"
                     /ApEinfo_fwdcolor="#800000"
                     /ApEinfo_revcolor="#800000"
                     /ApEinfo_graphicformat="arrow_data {{0 1 2 0 0 -1} {} 0}
                     width 5 offset 0"
     promoter        3882..4150
                     /locus_tag="SV_40_Promoter"
                     /label="SV_40_Promoter"
                     /ApEinfo_label="SV_40_Promoter"
                     /ApEinfo_fwdcolor="#ff8000"
                     /ApEinfo_revcolor="green"
                     /ApEinfo_graphicformat="arrow_data {{0 1 2 0 0 -1} {} 0}
                     width 5 offset 0"
     misc_feature    3154..3381
                     /locus_tag="bGH_PA_Terminator"
                     /label="bGH_PA_Terminator"
                     /ApEinfo_label="bGH_PA_Terminator"
                     /ApEinfo_fwdcolor="#800000"
                     /ApEinfo_revcolor="#800000"
                     /ApEinfo_graphicformat="arrow_data {{0 1 2 0 0 -1} {} 0}
                     width 5 offset 0"
     misc_feature    260..812
                     /locus_tag="CMV_Promoter_Variant3"
                     /label="CMV_Promoter_Variant3"
                     /ApEinfo_label="CMV_Promoter_Variant3"
                     /ApEinfo_fwdcolor="#ff8040"
                     /ApEinfo_revcolor="green"
                     /ApEinfo_graphicformat="arrow_data {{0 1 2 0 0 -1} {} 0}
                     width 5 offset 0"
     misc_feature    1664..3106
                     /locus_tag="ArcLightQ239"
                     /label="ArcLightQ239"
                     /ApEinfo_label="ArcLightQ239"
                     /ApEinfo_fwdcolor="#0080ff"
                     /ApEinfo_revcolor="green"
                     /ApEinfo_graphicformat="arrow_data {{0 1 2 0 0 -1} {} 0}
                     width 5 offset 0"
     misc_feature    917..1657
                     /locus_tag="mCherry"
                     /label="mCherry"
                     /ApEinfo_label="mCherry"
                     /ApEinfo_fwdcolor="#ff8080"
                     /ApEinfo_revcolor="green"
                     /ApEinfo_graphicformat="arrow_data {{0 1 2 0 0 -1} {} 0}
                     width 5 offset 0"
     misc_feature    1127..1129
                     /locus_tag="M71"
                     /label="M71"
                     /ApEinfo_label="M71"
                     /ApEinfo_fwdcolor="#8080ff"
                     /ApEinfo_revcolor="green"
                     /ApEinfo_graphicformat="arrow_data {{0 1 2 0 0 -1} {} 0}
                     width 5 offset 0"
ORIGIN
        1 GACGGATCGG GAGATCTCCC GATCCCCTAT GGTGCACTCT CAGTACAATC TGCTCTGATG
       61 CCGCATAGTT AAGCCAGTAT CTGCTCCCTG CTTGTGTGTT GGAGGTCGCT GAGTAGTGCG
      121 CGAGCAAAAT TTAAGCTACA ACAAGGCAAG GCTTGACCGA CAATTGCATG AAGAATCTGC
      181 TTAGGGTTAG GCGTTTTGCG CTGCTTCGCG ATGTACGGGC CAGATATACG CGTTGACATT
      241 GATTATTGAC TAGTTATTAA TAGTAATCAA TTACGGGGTC ATTAGTTCAT AGCCCATATA
      301 TGGAGTTCCG CGTTACATAA CTTACGGTAA ATGGCCCGCC TGGCTGACCG CCCAACGACC
      361 CCCGCCCATT GACGTCAATA ATGACGTATG TTCCCATAGT AACGCCAATA GGGACTTTCC
      421 ATTGACGTCA ATGGGTGGAG TATTTACGGT AAACTGCCCA CTTGGCAGTA CATCAAGTGT
      481 ATCATATGCC AAGTACGCCC CCTATTGACG TCAATGACGG TAAATGGCCC GCCTGGCATT
      541 ATGCCCAGTA CATGACCTTA TGGGACTTTC CTACTTGGCA GTACATCTAC GTATTAGTCA
      601 TCGCTATTAC CATGGTGATG CGGTTTTGGC AGTACATCAA TGGGCGTGGA TAGCGGTTTG
      661 ACTCACGGGG ATTTCCAAGT CTCCACCCCA TTGACGTCAA TGGGAGTTTG TTTTGGCACC
      721 AAAATCAACG GGACTTTCCA AAATGTCGTA ACAACTCCGC CCCATTGACG CAAATGGGCG
      781 GTAGGCGTGT ACGGTGGGAG GTCTATATAA GCAGAGCTCT CTGGCTAACT AGAGAACCCA
      841 CTGCTTACTG GCTTATCGAA ATTAATACGA CTCACTATAG GGAGACCCAA GCTGGCTAGC
      901 GCTACCGGTC GCCACCATGG TGAGCAAGGG CGAGGAGGAT AACATGGCCA TCATCAAGGA
      961 GTTCATGCGC TTCAAGGTGC ACATGGAGGG CTCCGTGAAC GGCCACGAGT TCGAGATCGA
     1021 GGGCGAGGGC GAGGGCCGCC CCTACGAGGG CACCCAGACC GCCAAGCTGA AGGTGACCAA
     1081 GGGTGGCCCC CTGCCCTTCG CCTGGGACAT CCTGTCCCCT CAGTTCATGT ACGGCTCCAA
     1141 GGCCTACGTG AAGCACCCCG CCGACATCCC CGACTACTTG AAGCTGTCCT TCCCCGAGGG
     1201 CTTCAAGTGG GAGCGCGTGA TGAACTTCGA GGACGGCGGC GTGGTGACCG TGACCCAGGA
     1261 CTCCTCCCTG CAGGACGGCG AGTTCATCTA CAAGGTGAAG CTGCGCGGCA CCAACTTCCC
     1321 CTCCGACGGC CCCGTAATGC AGAAGAAGAC CATGGGCTGG GAGGCCTCCT CCGAGCGGAT
     1381 GTACCCCGAG GACGGCGCCC TGAAGGGCGA GATCAAGCAG AGGCTGAAGC TGAAGGACGG
     1441 CGGCCACTAC GACGCTGAGG TCAAGACCAC CTACAAGGCC AAGAAGCCCG TGCAGCTGCC
     1501 CGGCGCCTAC AACGTCAACA TCAAGTTGGA CATCACCTCC CACAACGAGG ACTACACCAT
     1561 CGTGGAACAG TACGAACGCG CCGAGGGCCG CCACTCCACC GGCGGCATGG ACGAGCTGTA
     1621 CAAGTCCGGC CGGACTCAGA TCTCGAGCTC AAGCTTCGAA TTCATGGAGG GATTCGACGG
     1681 TTCAGATTTT AGTCCTCCAG CTGATTTAGT TGGCGTTGAC GGTGCAGTCA TGCGGAACGT
     1741 CGTTGACGTC ACGATAAATG GTGACGTCAC TGCTCCGCCG AAAGCTGCGC CAAGAAAAAG
     1801 TGAATCGGTA AAGAAAGTTC ATTGGAATGA TGTAGACCAA GGACCGAGTG AAAAACCAGA
     1861 GACAAGACAG GAGGAACGAA TAGATATACC CGAGATTTCA GGTCTATGGT GGGGCGAGAA
     1921 TGAACATGGA GTGGACGATG GGAGAATGGA GATACCTACT ACTGGTGTAG GTCGCGTCCA
     1981 GTTTCGTGTC CGAGCAGTGA TTGATCATCT AGGGATGCGA GTCTTTGGAG TCTTCCTAAT
     2041 TTTCTTGGAC ATCATCCTCA TGATCATTGA TCTCAGTCTT CCAGGAAAAA GTGAATCTTC
     2101 ACAATCCTTT TATGACGGGA TGGCTTTGGC TCTTTCTTGT TATTTCATGC TGGATTTAGG
     2161 ATTAAGGATA TTTGCCTACG GGCCCAAGAA TTTCTTCACC AACCCCTGGG AGGTTGCTGA
     2221 TGGTTTGATT ATCGTTGTCA CATTCGTCGT CACGATATTT TACACTGTGT TAGATGAATA
     2281 CGTGCAAGAA ACAGGAGCCG ATGGTTTGGG GCAATTGGTT GTGTTGGCCC GTTTGCTGCG
     2341 TGTGGTTCGA TTAGCAAGAA TATTTTATTC CCACCAACAA GGGGATCCCA TGAGTAAAGG
     2401 AGAAGAACTT TTCACTGGAG TTGTCCCAAT TCTTGTTGAA TTAGATGGTG ATGTTAATGG
     2461 GCACAAATTT TCTGTCAGTG GAGAGGGTGA AGGTGATGCA ACATACGGAA AACTTACCCT
     2521 TAAATTTATT TGCACTACTG GAAAACTACC TGTTCCATGG CCAACACTTG TCACTACTTT
     2581 AACTTATGGT GTTCAATGCT TTTCAAGATA CCCAGATCAT ATGAAACGGC ATGACTTTTT
     2641 CAAGAGTGCC ATGCCCGAAG GTTATGTACA GGAAAGAACT ATATTTTTCA AAGATGACGG
     2701 GAACTACAAG ACACGTGCTG AAGTCAAGTT TGAAGGTGAT ACCCTTGTTA ATAGAATCGA
     2761 GTTAAAAGGT ATTGATTTTA AAGAAGATGG AAACATTCTT GGACACAAAT TGGAATACAA
     2821 CTATAACGAT CACCAGGTGT ACATCATGGC AGACAAACAA AAGAATGGAA TCAAAGCTAA
     2881 CTTCAAAATT AGACACAACA TTGAAGATGG AGGCGTTCAA CTAGCAGACC ATTATCAACA
     2941 AAATACTCCA ATTGGCGATG GGCCCGTCCT TTTACCAGAC AACCATTACC TGTTTACAAC
     3001 TTCTACTCTT TCGAAAGATC CCAACGAAAA GAGAGACCAC ATGGTCCTTC TTGAGTTTGT
     3061 AACAGCTGAT GGGATTACAC ATGGCATGGA TGAACTATAC AAATGAGCGG CCGCTCGAGT
     3121 CTAGAGGGCC CGTTTAAACC CGCTGATCAG CCTCGACTGT GCCTTCTAGT TGCCAGCCAT
     3181 CTGTTGTTTG CCCCTCCCCC GTGCCTTCCT TGACCCTGGA AGGTGCCACT CCCACTGTCC
     3241 TTTCCTAATA AAATGAGGAA ATTGCATCGC ATTGTCTGAG TAGGTGTCAT TCTATTCTGG
     3301 GGGGTGGGGT GGGGCAGGAC AGCAAGGGGG AGGATTGGGA AGACAATAGC AGGCATGCTG
     3361 GGGATGCGGT GGGCTCTATG GCTTCTGAGG CGGAAAGAAC CAGCTGGGGC TCTAGGGGGT
     3421 ATCCCCACGC GCCCTGTAGC GGCGCATTAA GCGCGGCGGG TGTGGTGGTT ACGCGCAGCG
     3481 TGACCGCTAC ACTTGCCAGC GCCCTAGCGC CCGCTCCTTT CGCTTTCTTC CCTTCCTTTC
     3541 TCGCCACGTT CGCCGGCTTT CCCCGTCAAG CTCTAAATCG GGGGCTCCCT TTAGGGTTCC
     3601 GATTTAGTGC TTTACGGCAC CTCGACCCCA AAAAACTTGA TTAGGGTGAT GGTTCACGTA
     3661 GTGGGCCATC GCCCTGATAG ACGGTTTTTC GCCCTTTGAC GTTGGAGTCC ACGTTCTTTA
     3721 ATAGTGGACT CTTGTTCCAA ACTGGAACAA CACTCAACCC TATCTCGGTC TATTCTTTTG
     3781 ATTTATAAGG GATTTTGCCG ATTTCGGCCT ATTGGTTAAA AAATGAGCTG ATTTAACAAA
     3841 AATTTAACGC GAATTAATTC TGTGGAATGT GTGTCAGTTA GGGTGTGGAA AGTCCCCAGG
     3901 CTCCCCAGCA GGCAGAAGTA TGCAAAGCAT GCATCTCAAT TAGTCAGCAA CCAGGTGTGG
     3961 AAAGTCCCCA GGCTCCCCAG CAGGCAGAAG TATGCAAAGC ATGCATCTCA ATTAGTCAGC
     4021 AACCATAGTC CCGCCCCTAA CTCCGCCCAT CCCGCCCCTA ACTCCGCCCA GTTCCGCCCA
     4081 TTCTCCGCCC CATGGCTGAC TAATTTTTTT TATTTATGCA GAGGCCGAGG CCGCCTCTGC
     4141 CTCTGAGCTA TTCCAGAAGT AGTGAGGAGG CTTTTTTGGA GGCCTAGGCT TTTGCAAAAA
     4201 GCTCCCGGGA GCTTGTATAT CCATTTTCGG ATCTGATCAA GAGACAGGAT GAGGATCGTT
     4261 TCGCATGATT GAACAAGATG GATTGCACGC AGGTTCTCCG GCCGCTTGGG TGGAGAGGCT
     4321 ATTCGGCTAT GACTGGGCAC AACAGACAAT CGGCTGCTCT GATGCCGCCG TGTTCCGGCT
     4381 GTCAGCGCAG GGGCGCCCGG TTCTTTTTGT CAAGACCGAC CTGTCCGGTG CCCTGAATGA
     4441 ACTGCAGGAC GAGGCAGCGC GGCTATCGTG GCTGGCCACG ACGGGCGTTC CTTGCGCAGC
     4501 TGTGCTCGAC GTTGTCACTG AAGCGGGAAG GGACTGGCTG CTATTGGGCG AAGTGCCGGG
     4561 GCAGGATCTC CTGTCATCTC ACCTTGCTCC TGCCGAGAAA GTATCCATCA TGGCTGATGC
     4621 AATGCGGCGG CTGCATACGC TTGATCCGGC TACCTGCCCA TTCGACCACC AAGCGAAACA
     4681 TCGCATCGAG CGAGCACGTA CTCGGATGGA AGCCGGTCTT GTCGATCAGG ATGATCTGGA
     4741 CGAAGAGCAT CAGGGGCTCG CGCCAGCCGA ACTGTTCGCC AGGCTCAAGG CGCGCATGCC
     4801 CGACGGCGAG GATCTCGTCG TGACCCATGG CGATGCCTGC TTGCCGAATA TCATGGTGGA
     4861 AAATGGCCGC TTTTCTGGAT TCATCGACTG TGGCCGGCTG GGTGTGGCGG ACCGCTATCA
     4921 GGACATAGCG TTGGCTACCC GTGATATTGC TGAAGAGCTT GGCGGCGAAT GGGCTGACCG
     4981 CTTCCTCGTG CTTTACGGTA TCGCCGCTCC CGATTCGCAG CGCATCGCCT TCTATCGCCT
     5041 TCTTGACGAG TTCTTCTGAG CGGGACTCTG GGGTTCGAAA TGACCGACCA AGCGACGCCC
     5101 AACCTGCCAT CACGAGATTT CGATTCCACC GCCGCCTTCT ATGAAAGGTT GGGCTTCGGA
     5161 ATCGTTTTCC GGGACGCCGG CTGGATGATC CTCCAGCGCG GGGATCTCAT GCTGGAGTTC
     5221 TTCGCCCACC CCAACTTGTT TATTGCAGCT TATAATGGTT ACAAATAAAG CAATAGCATC
     5281 ACAAATTTCA CAAATAAAGC ATTTTTTTCA CTGCATTCTA GTTGTGGTTT GTCCAAACTC
     5341 ATCAATGTAT CTTATCATGT CTGTATACCG TCGACCTCTA GCTAGAGCTT GGCGTAATCA
     5401 TGGTCATAGC TGTTTCCTGT GTGAAATTGT TATCCGCTCA CAATTCCACA CAACATACGA
     5461 GCCGGAAGCA TAAAGTGTAA AGCCTGGGGT GCCTAATGAG TGAGCTAACT CACATTAATT
     5521 GCGTTGCGCT CACTGCCCGC TTTCCAGTCG GGAAACCTGT CGTGCCAGCT GCATTAATGA
     5581 ATCGGCCAAC GCGCGGGGAG AGGCGGTTTG CGTATTGGGC GCTCTTCCGC TTCCTCGCTC
     5641 ACTGACTCGC TGCGCTCGGT CGTTCGGCTG CGGCGAGCGG TATCAGCTCA CTCAAAGGCG
     5701 GTAATACGGT TATCCACAGA ATCAGGGGAT AACGCAGGAA AGAACATGTG AGCAAAAGGC
     5761 CAGCAAAAGG CCAGGAACCG TAAAAAGGCC GCGTTGCTGG CGTTTTTCCA TAGGCTCCGC
     5821 CCCCCTGACG AGCATCACAA AAATCGACGC TCAAGTCAGA GGTGGCGAAA CCCGACAGGA
     5881 CTATAAAGAT ACCAGGCGTT TCCCCCTGGA AGCTCCCTCG TGCGCTCTCC TGTTCCGACC
     5941 CTGCCGCTTA CCGGATACCT GTCCGCCTTT CTCCCTTCGG GAAGCGTGGC GCTTTCTCAT
     6001 AGCTCACGCT GTAGGTATCT CAGTTCGGTG TAGGTCGTTC GCTCCAAGCT GGGCTGTGTG
     6061 CACGAACCCC CCGTTCAGCC CGACCGCTGC GCCTTATCCG GTAACTATCG TCTTGAGTCC
     6121 AACCCGGTAA GACACGACTT ATCGCCACTG GCAGCAGCCA CTGGTAACAG GATTAGCAGA
     6181 GCGAGGTATG TAGGCGGTGC TACAGAGTTC TTGAAGTGGT GGCCTAACTA CGGCTACACT
     6241 AGAAGAACAG TATTTGGTAT CTGCGCTCTG CTGAAGCCAG TTACCTTCGG AAAAAGAGTT
     6301 GGTAGCTCTT GATCCGGCAA ACAAACCACC GCTGGTAGCG GTTTTTTTGT TTGCAAGCAG
     6361 CAGATTACGC GCAGAAAAAA AGGATCTCAA GAAGATCCTT TGATCTTTTC TACGGGGTCT
     6421 GACGCTCAGT GGAACGAAAA CTCACGTTAA GGGATTTTGG TCATGAGATT ATCAAAAAGG
     6481 ATCTTCACCT AGATCCTTTT AAATTAAAAA TGAAGTTTTA AATCAATCTA AAGTATATAT
     6541 GAGTAAACTT GGTCTGACAG TTACCAATGC TTAATCAGTG AGGCACCTAT CTCAGCGATC
     6601 TGTCTATTTC GTTCATCCAT AGTTGCCTGA CTCCCCGTCG TGTAGATAAC TACGATACGG
     6661 GAGGGCTTAC CATCTGGCCC CAGTGCTGCA ATGATACCGC GAGACCCACG CTCACCGGCT
     6721 CCAGATTTAT CAGCAATAAA CCAGCCAGCC GGAAGGGCCG AGCGCAGAAG TGGTCCTGCA
     6781 ACTTTATCCG CCTCCATCCA GTCTATTAAT TGTTGCCGGG AAGCTAGAGT AAGTAGTTCG
     6841 CCAGTTAATA GTTTGCGCAA CGTTGTTGCC ATTGCTACAG GCATCGTGGT GTCACGCTCG
     6901 TCGTTTGGTA TGGCTTCATT CAGCTCCGGT TCCCAACGAT CAAGGCGAGT TACATGATCC
     6961 CCCATGTTGT GCAAAAAAGC GGTTAGCTCC TTCGGTCCTC CGATCGTTGT CAGAAGTAAG
     7021 TTGGCCGCAG TGTTATCACT CATGGTTATG GCAGCACTGC ATAATTCTCT TACTGTCATG
     7081 CCATCCGTAA GATGCTTTTC TGTGACTGGT GAGTACTCAA CCAAGTCATT CTGAGAATAG
     7141 TGTATGCGGC GACCGAGTTG CTCTTGCCCG GCGTCAATAC GGGATAATAC CGCGCCACAT
     7201 AGCAGAACTT TAAAAGTGCT CATCATTGGA AAACGTTCTT CGGGGCGAAA ACTCTCAAGG
     7261 ATCTTACCGC TGTTGAGATC CAGTTCGATG TAACCCACTC GTGCACCCAA CTGATCTTCA
     7321 GCATCTTTTA CTTTCACCAG CGTTTCTGGG TGAGCAAAAA CAGGAAGGCA AAATGCCGCA
     7381 AAAAAGGGAA TAAGGGCGAC ACGGAAATGT TGAATACTCA TACTCTTCCT TTTTCAATAT
     7441 TATTGAAGCA TTTATCAGGG TTATTGTCTC ATGAGCGGAT ACATATTTGA ATGTATTTAG
     7501 AAAAATAAAC AAATAGGGGT TCCGCGCACA TTTCCCCGAA AAGTGCCACC TGACGTC
//
