# Supplementary material for: Monitoring of compound resting membrane potentials of cell cultures with ratiometric genetically encoded voltage indicators
Source: Commun Biol. 2021 Oct 7;4:1164. doi: 10.1038/s42003-021-02675-0 (PMC8497494; doi:10.1038/s42003-021-02675-0)
Supplement: Supplementary file 5 — Supplementary Data 3 [file 42003_2021_2675_MOESM5_ESM.zip › rASAP_pcDNA3.1(+).gb]

LOCUS       rASAP_pcDNA3_1__        7343 bp ds-DNA     circular     25-AUG-2021
DEFINITION  .
ACCESSION   
VERSION     
SOURCE      .
  ORGANISM  .
COMMENT     
COMMENT     ApEinfo:methylated:1
FEATURES             Location/Qualifiers
     misc_feature    5022..5141
                     /locus_tag="SV_40_PA_Terminator"
                     /label="SV_40_PA_Terminator"
                     /ApEinfo_label="SV_40_PA_Terminator"
                     /ApEinfo_fwdcolor="#800000"
                     /ApEinfo_revcolor="#800000"
                     /ApEinfo_graphicformat="arrow_data {{0 1 2 0 0 -1} {} 0}
                     width 5 offset 0"
     promoter        3668..3936
                     /locus_tag="SV_40_Promoter"
                     /label="SV_40_Promoter"
                     /ApEinfo_label="SV_40_Promoter"
                     /ApEinfo_fwdcolor="#ff8000"
                     /ApEinfo_revcolor="green"
                     /ApEinfo_graphicformat="arrow_data {{0 1 2 0 0 -1} {} 0}
                     width 5 offset 0"
     misc_feature    2940..3167
                     /locus_tag="bGH_PA_Terminator"
                     /label="bGH_PA_Terminator"
                     /ApEinfo_label="bGH_PA_Terminator"
                     /ApEinfo_fwdcolor="#800000"
                     /ApEinfo_revcolor="#800000"
                     /ApEinfo_graphicformat="arrow_data {{0 1 2 0 0 -1} {} 0}
                     width 5 offset 0"
     misc_feature    260..812
                     /locus_tag="CMV_Promoter_Variant3"
                     /label="CMV_Promoter_Variant3"
                     /ApEinfo_label="CMV_Promoter_Variant3"
                     /ApEinfo_fwdcolor="#ff8040"
                     /ApEinfo_revcolor="green"
                     /ApEinfo_graphicformat="arrow_data {{0 1 2 0 0 -1} {} 0}
                     width 5 offset 0"
     CDS             901..1602
                     /note="mKATE2"
                     /locus_tag="mKate2"
                     /label="mKate2"
                     /ApEinfo_label="mKate2"
                     /ApEinfo_fwdcolor="#ff8080"
                     /ApEinfo_revcolor="#008040"
                     /ApEinfo_graphicformat="arrow_data {{0 1 2 0 0 -1} {} 0}
                     width 5 offset 0"
     primer_bind     complement(5185..5205)
                     /locus_tag="M13-rev"
                     /label="M13-rev"
                     /ApEinfo_label="M13-rev"
                     /ApEinfo_fwdcolor="cyan"
                     /ApEinfo_revcolor="green"
                     /ApEinfo_graphicformat="arrow_data {{0 1 2 0 0 -1} {} 0}
                     width 5 offset 0"
     primer_bind     863..882
                     /locus_tag="T7"
                     /label="T7"
                     /ApEinfo_label="T7"
                     /ApEinfo_fwdcolor="cyan"
                     /ApEinfo_revcolor="green"
                     /ApEinfo_graphicformat="arrow_data {{0 1 2 0 0 -1} {} 0}
                     width 5 offset 0"
     rep_origin      3230..3536
                     /locus_tag="F1 ori"
                     /label="F1 ori"
                     /ApEinfo_label="F1 ori"
                     /ApEinfo_fwdcolor="gray50"
                     /ApEinfo_revcolor="gray50"
                     /ApEinfo_graphicformat="arrow_data {{0 1 2 0 0 -1} {} 0}
                     width 5 offset 0"
     misc_binding    complement(5211..5233)
                     /locus_tag="LacO"
                     /label="LacO"
                     /ApEinfo_label="LacO"
                     /ApEinfo_fwdcolor="#6495ed"
                     /ApEinfo_revcolor="#6495ed"
                     /ApEinfo_graphicformat="arrow_data {{0 1 2 0 0 -1} {} 0}
                     width 5 offset 0"
     CDS             complement(6350..7009)
                     /locus_tag="AmpR"
                     /label="AmpR"
                     /ApEinfo_label="AmpR"
                     /ApEinfo_fwdcolor="yellow"
                     /ApEinfo_revcolor="yellow"
                     /ApEinfo_graphicformat="arrow_data {{0 1 2 0 0 -1} {} 0}
                     width 5 offset 0"
     CDS             4054..4845
                     /locus_tag="Kan/neoR"
                     /label="Kan/neoR"
                     /ApEinfo_label="Kan/neoR"
                     /ApEinfo_fwdcolor="yellow"
                     /ApEinfo_revcolor="yellow"
                     /ApEinfo_graphicformat="arrow_data {{0 1 2 0 0 -1} {} 0}
                     width 5 offset 0"
     exon            1609..2892
                     /locus_tag="ASAP_I67T_Q397R_R415Q"
                     /label="ASAP_I67T_Q397R_R415Q"
                     /ApEinfo_label="ASAP_I67T_Q397R_R415Q"
                     /ApEinfo_fwdcolor="#0080ff"
                     /ApEinfo_revcolor="#c83a90"
                     /ApEinfo_graphicformat="arrow_data {{0 1 2 0 0 -1} {} 0}
                     width 5 offset 0"
ORIGIN
        1 GACGGATCGG GAGATCTCCC GATCCCCTAT GGTGCACTCT CAGTACAATC TGCTCTGATG
       61 CCGCATAGTT AAGCCAGTAT CTGCTCCCTG CTTGTGTGTT GGAGGTCGCT GAGTAGTGCG
      121 CGAGCAAAAT TTAAGCTACA ACAAGGCAAG GCTTGACCGA CAATTGCATG AAGAATCTGC
      181 TTAGGGTTAG GCGTTTTGCG CTGCTTCGCG ATGTACGGGC CAGATATACG CGTTGACATT
      241 GATTATTGAC TAGTTATTAA TAGTAATCAA TTACGGGGTC ATTAGTTCAT AGCCCATATA
      301 TGGAGTTCCG CGTTACATAA CTTACGGTAA ATGGCCCGCC TGGCTGACCG CCCAACGACC
      361 CCCGCCCATT GACGTCAATA ATGACGTATG TTCCCATAGT AACGCCAATA GGGACTTTCC
      421 ATTGACGTCA ATGGGTGGAG TATTTACGGT AAACTGCCCA CTTGGCAGTA CATCAAGTGT
      481 ATCATATGCC AAGTACGCCC CCTATTGACG TCAATGACGG TAAATGGCCC GCCTGGCATT
      541 ATGCCCAGTA CATGACCTTA TGGGACTTTC CTACTTGGCA GTACATCTAC GTATTAGTCA
      601 TCGCTATTAC CATGGTGATG CGGTTTTGGC AGTACATCAA TGGGCGTGGA TAGCGGTTTG
      661 ACTCACGGGG ATTTCCAAGT CTCCACCCCA TTGACGTCAA TGGGAGTTTG TTTTGGCACC
      721 AAAATCAACG GGACTTTCCA AAATGTCGTA ACAACTCCGC CCCATTGACG CAAATGGGCG
      781 GTAGGCGTGT ACGGTGGGAG GTCTATATAA GCAGAGCTCT CTGGCTAACT AGAGAACCCA
      841 CTGCTTACTG GCTTATCGAA ATTAATACGA CTCACTATAG GGAGACCCAA GCTGGCTAGC
      901 ATGCACATGG TCAGCGAGCT GATCAAGGAA AACATGCACA TGAAACTGTA CATGGAGGGG
      961 ACTGTGAACA ATCACCATTT CAAATGCACC TCCGAGGGCG AAGGGAAGCC CTACGAGGGC
     1021 ACACAGACTA TGAGGATCAA GGCAGTGGAG GGAGGACCAC TGCCATTCGC CTTTGACATT
     1081 CTGGCTACCT CATTCATGTA CGGCAGCAAA ACCTTCATCA ATCACACTCA GGGGATTCCC
     1141 GACTTCTTTA AGCAGTCTTT CCCTGAAGGC TTTACTTGGG AGCGAGTGAC CACATACGAG
     1201 GATGGAGGCG TCCTGACCGC CACACAGGAC ACAAGTCTGC AGGATGGCTG TCTGATCTAT
     1261 AACGTGAAGA TTCGCGGGGT CAACTTTCCC AGTAATGGAC CTGTGATGCA GAAGAAAACC
     1321 CTGGGATGGG AGGCTTCAAC TGAAACCCTG TACCCAGCAG ACGGAGGACT GGAGGGACGA
     1381 GCAGATATGG CTCTGAAACT GGTGGGCGGG GGACACCTGA TCTGCAACCT GAAGACTACC
     1441 TATCGGTCCA AGAAACCTGC TAAGAATCTG AAAATGCCAG GCGTGTACTA TGTGGACCGG
     1501 AGACTGGAGA GAATTAAGGA AGCAGATAAA GAGACCTACG TGGAGCAGCA CGAAGTGGCT
     1561 GTCGCACGAT ATTGTGACCT GCCTTCTAAA CTGGGCCATC GGGAATTCat ggagacgact
     1621 gtgaggtatg aacaggggtc agagctcact aaaacttcga gctctccaac agcagatgag
     1681 cccacgataa agattgatga tggtcgtgat gagggtaatg aacaagacag ctgttccaat
     1741 accattagga gaaaaatttc cccgtttgtg atgtcatttg gattcagagt atttggagtt
     1801 gtgcttacta ttgtagacat catagtggtg attgtggatc tggccatcag tgagaagaaa
     1861 agaggcatta gagagattct tgaaggtgtt tccctggcta tagcactctt cttccttgtt
     1921 gatgttctca tgagagtgtt tgttgaaggc ttcaagaact atttccggtc caaactgaat
     1981 actttggatg cagtcatagt agtgggcact ctgctaatta atatgaccta ctccttctct
     2041 gaccttgctg cctttaacag ccataacgtg tatattaccg cggataaaca gaaaaacggc
     2101 attaaagcga actttaccgt gcgccataac gtggaagatg gcagcgtgca gctggcggat
     2161 cattatcagc agaacacccc gattggcgat ggcccggtgc tgctgccgga taaccattat
     2221 ctgagcaccc agaccgtgct gagcaaagat ccgaacgaaa aacgcgatca catggtgctg
     2281 ctggaatttg tgaccgcagc gggcattaca cacggcatgg atgaactgta tggcggcacc
     2341 ggcggcagcg cgagccaggg cgaagaactg tttaccggcg tggtgccgat tctggtggaa
     2401 ctggatggcg atgtgaacgg ccataaattt agcgtgcgcg gcgaaggcga aggcgatgcg
     2461 accattggca aactgaccct gaaatttatt tgcaccaccg gcaaactacc ggtgccgtgg
     2521 ccgaccctgg tgaccacctt aacctatggc gtgcagtgct ttagccgcta tccggatcat
     2581 atgaaacgcc atgatttttt taaaagcgcg atgccggaag gctatgtgca ggaacgcacc
     2641 attagcttta aagatgatgg caaatataaa acccgcgcgg tggtgaaatt tgaaggcgat
     2701 accctggtga accgcattga actgaaaggc accgatttta aagaagatgg caacattctg
     2761 gggcataaac tggaatataa cacagatcag atgccgcgga tggttactct tcttcgagtt
     2821 ctgagaattg ttatcttaat aagaatattt cagctggctt cacagaagaa acaacttgaa
     2881 gtggtaacct aaGCGGCCGC TCGAGTCTAG AGGGCCCGTT TAAACCCGCT GATCAGCCTC
     2941 GACTGTGCCT TCTAGTTGCC AGCCATCTGT TGTTTGCCCC TCCCCCGTGC CTTCCTTGAC
     3001 CCTGGAAGGT GCCACTCCCA CTGTCCTTTC CTAATAAAAT GAGGAAATTG CATCGCATTG
     3061 TCTGAGTAGG TGTCATTCTA TTCTGGGGGG TGGGGTGGGG CAGGACAGCA AGGGGGAGGA
     3121 TTGGGAAGAC AATAGCAGGC ATGCTGGGGA TGCGGTGGGC TCTATGGCTT CTGAGGCGGA
     3181 AAGAACCAGC TGGGGCTCTA GGGGGTATCC CCACGCGCCC TGTAGCGGCG CATTAAGCGC
     3241 GGCGGGTGTG GTGGTTACGC GCAGCGTGAC CGCTACACTT GCCAGCGCCC TAGCGCCCGC
     3301 TCCTTTCGCT TTCTTCCCTT CCTTTCTCGC CACGTTCGCC GGCTTTCCCC GTCAAGCTCT
     3361 AAATCGGGGG CTCCCTTTAG GGTTCCGATT TAGTGCTTTA CGGCACCTCG ACCCCAAAAA
     3421 ACTTGATTAG GGTGATGGTT CACGTAGTGG GCCATCGCCC TGATAGACGG TTTTTCGCCC
     3481 TTTGACGTTG GAGTCCACGT TCTTTAATAG TGGACTCTTG TTCCAAACTG GAACAACACT
     3541 CAACCCTATC TCGGTCTATT CTTTTGATTT ATAAGGGATT TTGCCGATTT CGGCCTATTG
     3601 GTTAAAAAAT GAGCTGATTT AACAAAAATT TAACGCGAAT TAATTCTGTG GAATGTGTGT
     3661 CAGTTAGGGT GTGGAAAGTC CCCAGGCTCC CCAGCAGGCA GAAGTATGCA AAGCATGCAT
     3721 CTCAATTAGT CAGCAACCAG GTGTGGAAAG TCCCCAGGCT CCCCAGCAGG CAGAAGTATG
     3781 CAAAGCATGC ATCTCAATTA GTCAGCAACC ATAGTCCCGC CCCTAACTCC GCCCATCCCG
     3841 CCCCTAACTC CGCCCAGTTC CGCCCATTCT CCGCCCCATG GCTGACTAAT TTTTTTTATT
     3901 TATGCAGAGG CCGAGGCCGC CTCTGCCTCT GAGCTATTCC AGAAGTAGTG AGGAGGCTTT
     3961 TTTGGAGGCC TAGGCTTTTG CAAAAAGCTC CCGGGAGCTT GTATATCCAT TTTCGGATCT
     4021 GATCAAGAGA CAGGATGAGG ATCGTTTCGC ATGATTGAAC AAGATGGATT GCACGCAGGT
     4081 TCTCCGGCCG CTTGGGTGGA GAGGCTATTC GGCTATGACT GGGCACAACA GACAATCGGC
     4141 TGCTCTGATG CCGCCGTGTT CCGGCTGTCA GCGCAGGGGC GCCCGGTTCT TTTTGTCAAG
     4201 ACCGACCTGT CCGGTGCCCT GAATGAACTG CAGGACGAGG CAGCGCGGCT ATCGTGGCTG
     4261 GCCACGACGG GCGTTCCTTG CGCAGCTGTG CTCGACGTTG TCACTGAAGC GGGAAGGGAC
     4321 TGGCTGCTAT TGGGCGAAGT GCCGGGGCAG GATCTCCTGT CATCTCACCT TGCTCCTGCC
     4381 GAGAAAGTAT CCATCATGGC TGATGCAATG CGGCGGCTGC ATACGCTTGA TCCGGCTACC
     4441 TGCCCATTCG ACCACCAAGC GAAACATCGC ATCGAGCGAG CACGTACTCG GATGGAAGCC
     4501 GGTCTTGTCG ATCAGGATGA TCTGGACGAA GAGCATCAGG GGCTCGCGCC AGCCGAACTG
     4561 TTCGCCAGGC TCAAGGCGCG CATGCCCGAC GGCGAGGATC TCGTCGTGAC CCATGGCGAT
     4621 GCCTGCTTGC CGAATATCAT GGTGGAAAAT GGCCGCTTTT CTGGATTCAT CGACTGTGGC
     4681 CGGCTGGGTG TGGCGGACCG CTATCAGGAC ATAGCGTTGG CTACCCGTGA TATTGCTGAA
     4741 GAGCTTGGCG GCGAATGGGC TGACCGCTTC CTCGTGCTTT ACGGTATCGC CGCTCCCGAT
     4801 TCGCAGCGCA TCGCCTTCTA TCGCCTTCTT GACGAGTTCT TCTGAGCGGG ACTCTGGGGT
     4861 TCGAAATGAC CGACCAAGCG ACGCCCAACC TGCCATCACG AGATTTCGAT TCCACCGCCG
     4921 CCTTCTATGA AAGGTTGGGC TTCGGAATCG TTTTCCGGGA CGCCGGCTGG ATGATCCTCC
     4981 AGCGCGGGGA TCTCATGCTG GAGTTCTTCG CCCACCCCAA CTTGTTTATT GCAGCTTATA
     5041 ATGGTTACAA ATAAAGCAAT AGCATCACAA ATTTCACAAA TAAAGCATTT TTTTCACTGC
     5101 ATTCTAGTTG TGGTTTGTCC AAACTCATCA ATGTATCTTA TCATGTCTGT ATACCGTCGA
     5161 CCTCTAGCTA GAGCTTGGCG TAATCATGGT CATAGCTGTT TCCTGTGTGA AATTGTTATC
     5221 CGCTCACAAT TCCACACAAC ATACGAGCCG GAAGCATAAA GTGTAAAGCC TGGGGTGCCT
     5281 AATGAGTGAG CTAACTCACA TTAATTGCGT TGCGCTCACT GCCCGCTTTC CAGTCGGGAA
     5341 ACCTGTCGTG CCAGCTGCAT TAATGAATCG GCCAACGCGC GGGGAGAGGC GGTTTGCGTA
     5401 TTGGGCGCTC TTCCGCTTCC TCGCTCACTG ACTCGCTGCG CTCGGTCGTT CGGCTGCGGC
     5461 GAGCGGTATC AGCTCACTCA AAGGCGGTAA TACGGTTATC CACAGAATCA GGGGATAACG
     5521 CAGGAAAGAA CATGTGAGCA AAAGGCCAGC AAAAGGCCAG GAACCGTAAA AAGGCCGCGT
     5581 TGCTGGCGTT TTTCCATAGG CTCCGCCCCC CTGACGAGCA TCACAAAAAT CGACGCTCAA
     5641 GTCAGAGGTG GCGAAACCCG ACAGGACTAT AAAGATACCA GGCGTTTCCC CCTGGAAGCT
     5701 CCCTCGTGCG CTCTCCTGTT CCGACCCTGC CGCTTACCGG ATACCTGTCC GCCTTTCTCC
     5761 CTTCGGGAAG CGTGGCGCTT TCTCATAGCT CACGCTGTAG GTATCTCAGT TCGGTGTAGG
     5821 TCGTTCGCTC CAAGCTGGGC TGTGTGCACG AACCCCCCGT TCAGCCCGAC CGCTGCGCCT
     5881 TATCCGGTAA CTATCGTCTT GAGTCCAACC CGGTAAGACA CGACTTATCG CCACTGGCAG
     5941 CAGCCACTGG TAACAGGATT AGCAGAGCGA GGTATGTAGG CGGTGCTACA GAGTTCTTGA
     6001 AGTGGTGGCC TAACTACGGC TACACTAGAA GAACAGTATT TGGTATCTGC GCTCTGCTGA
     6061 AGCCAGTTAC CTTCGGAAAA AGAGTTGGTA GCTCTTGATC CGGCAAACAA ACCACCGCTG
     6121 GTAGCGGTTT TTTTGTTTGC AAGCAGCAGA TTACGCGCAG AAAAAAAGGA TCTCAAGAAG
     6181 ATCCTTTGAT CTTTTCTACG GGGTCTGACG CTCAGTGGAA CGAAAACTCA CGTTAAGGGA
     6241 TTTTGGTCAT GAGATTATCA AAAAGGATCT TCACCTAGAT CCTTTTAAAT TAAAAATGAA
     6301 GTTTTAAATC AATCTAAAGT ATATATGAGT AAACTTGGTC TGACAGTTAC CAATGCTTAA
     6361 TCAGTGAGGC ACCTATCTCA GCGATCTGTC TATTTCGTTC ATCCATAGTT GCCTGACTCC
     6421 CCGTCGTGTA GATAACTACG ATACGGGAGG GCTTACCATC TGGCCCCAGT GCTGCAATGA
     6481 TACCGCGAGA CCCACGCTCA CCGGCTCCAG ATTTATCAGC AATAAACCAG CCAGCCGGAA
     6541 GGGCCGAGCG CAGAAGTGGT CCTGCAACTT TATCCGCCTC CATCCAGTCT ATTAATTGTT
     6601 GCCGGGAAGC TAGAGTAAGT AGTTCGCCAG TTAATAGTTT GCGCAACGTT GTTGCCATTG
     6661 CTACAGGCAT CGTGGTGTCA CGCTCGTCGT TTGGTATGGC TTCATTCAGC TCCGGTTCCC
     6721 AACGATCAAG GCGAGTTACA TGATCCCCCA TGTTGTGCAA AAAAGCGGTT AGCTCCTTCG
     6781 GTCCTCCGAT CGTTGTCAGA AGTAAGTTGG CCGCAGTGTT ATCACTCATG GTTATGGCAG
     6841 CACTGCATAA TTCTCTTACT GTCATGCCAT CCGTAAGATG CTTTTCTGTG ACTGGTGAGT
     6901 ACTCAACCAA GTCATTCTGA GAATAGTGTA TGCGGCGACC GAGTTGCTCT TGCCCGGCGT
     6961 CAATACGGGA TAATACCGCG CCACATAGCA GAACTTTAAA AGTGCTCATC ATTGGAAAAC
     7021 GTTCTTCGGG GCGAAAACTC TCAAGGATCT TACCGCTGTT GAGATCCAGT TCGATGTAAC
     7081 CCACTCGTGC ACCCAACTGA TCTTCAGCAT CTTTTACTTT CACCAGCGTT TCTGGGTGAG
     7141 CAAAAACAGG AAGGCAAAAT GCCGCAAAAA AGGGAATAAG GGCGACACGG AAATGTTGAA
     7201 TACTCATACT CTTCCTTTTT CAATATTATT GAAGCATTTA TCAGGGTTAT TGTCTCATGA
     7261 GCGGATACAT ATTTGAATGT ATTTAGAAAA ATAAACAAAT AGGGGTTCCG CGCACATTTC
     7321 CCCGAAAAGT GCCACCTGAC GTC   
//
