# Supplementary material for: Monitoring of compound resting membrane potentials of cell cultures with ratiometric genetically encoded voltage indicators
Source: Commun Biol. 2021 Oct 7;4:1164. doi: 10.1038/s42003-021-02675-0 (PMC8497494; doi:10.1038/s42003-021-02675-0)
Supplement: Supplementary file 5 — Supplementary Data 3 [file 42003_2021_2675_MOESM5_ESM.zip › rASAP_KV10_1_coex.gb]

LOCUS       rASAP_KV10_1_coe        9444 bp ds-DNA     circular     25-AUG-2021
DEFINITION  .
ACCESSION   
VERSION     
SOURCE      .
  ORGANISM  .
COMMENT     
COMMENT     ApEinfo:methylated:1
FEATURES             Location/Qualifiers
     primer_bind     complement(7286..7306)
                     /locus_tag="M13-rev"
                     /label="M13-rev"
                     /ApEinfo_label="M13-rev"
                     /ApEinfo_fwdcolor="cyan"
                     /ApEinfo_revcolor="green"
                     /ApEinfo_graphicformat="arrow_data {{0 1 2 0 0 -1} {} 0}
                     width 5 offset 0"
     primer_bind     863..882
                     /locus_tag="T7"
                     /label="T7"
                     /ApEinfo_label="T7"
                     /ApEinfo_fwdcolor="cyan"
                     /ApEinfo_revcolor="green"
                     /ApEinfo_graphicformat="arrow_data {{0 1 2 0 0 -1} {} 0}
                     width 5 offset 0"
     rep_origin      3230..3536
                     /locus_tag="F1 ori"
                     /label="F1 ori"
                     /ApEinfo_label="F1 ori"
                     /ApEinfo_fwdcolor="gray50"
                     /ApEinfo_revcolor="gray50"
                     /ApEinfo_graphicformat="arrow_data {{0 1 2 0 0 -1} {} 0}
                     width 5 offset 0"
     misc_binding    complement(7312..7334)
                     /locus_tag="LacO"
                     /label="LacO"
                     /ApEinfo_label="LacO"
                     /ApEinfo_fwdcolor="#6495ed"
                     /ApEinfo_revcolor="#6495ed"
                     /ApEinfo_graphicformat="arrow_data {{0 1 2 0 0 -1} {} 0}
                     width 5 offset 0"
     CDS             complement(8451..9110)
                     /locus_tag="AmpR"
                     /label="AmpR"
                     /ApEinfo_label="AmpR"
                     /ApEinfo_fwdcolor="#008040"
                     /ApEinfo_revcolor="#008040"
                     /ApEinfo_graphicformat="arrow_data {{0 1 2 0 0 -1} {} 0}
                     width 5 offset 0"
     misc_feature    7123..7242
                     /locus_tag="SV_40_PA_Terminator"
                     /label="SV_40_PA_Terminator"
                     /ApEinfo_label="SV_40_PA_Terminator"
                     /ApEinfo_fwdcolor="#800000"
                     /ApEinfo_revcolor="#800000"
                     /ApEinfo_graphicformat="arrow_data {{0 1 2 0 0 -1} {} 0}
                     width 5 offset 0"
     promoter        3668..3936
                     /locus_tag="SV_40_Promoter"
                     /label="SV_40_Promoter"
                     /ApEinfo_label="SV_40_Promoter"
                     /ApEinfo_fwdcolor="#ff8000"
                     /ApEinfo_revcolor="green"
                     /ApEinfo_graphicformat="arrow_data {{0 1 2 0 0 -1} {} 0}
                     width 5 offset 0"
     misc_feature    2940..3167
                     /locus_tag="bGH_PA_Terminator"
                     /label="bGH_PA_Terminator"
                     /ApEinfo_label="bGH_PA_Terminator"
                     /ApEinfo_fwdcolor="#800000"
                     /ApEinfo_revcolor="#800000"
                     /ApEinfo_graphicformat="arrow_data {{0 1 2 0 0 -1} {} 0}
                     width 5 offset 0"
     CDS             901..1602
                     /note="mKATE2"
                     /locus_tag="mKate2"
                     /label="mKate2"
                     /ApEinfo_label="mKate2"
                     /ApEinfo_fwdcolor="#ff8080"
                     /ApEinfo_revcolor="#008040"
                     /ApEinfo_graphicformat="arrow_data {{0 1 2 0 0 -1} {} 0}
                     width 5 offset 0"
     exon            1609..2892
                     /locus_tag="ASAP_I67T_Q397R_R415Q"
                     /label="ASAP_I67T_Q397R_R415Q"
                     /ApEinfo_label="ASAP_I67T_Q397R_R415Q"
                     /ApEinfo_fwdcolor="#0080ff"
                     /ApEinfo_revcolor="#c83a90"
                     /ApEinfo_graphicformat="arrow_data {{0 1 2 0 0 -1} {} 0}
                     width 5 offset 0"
     misc_feature    260..812
                     /locus_tag="CMV_Promoter_Variant3"
                     /label="CMV_Promoter_Variant3"
                     /ApEinfo_label="CMV_Promoter_Variant3"
                     /ApEinfo_fwdcolor="#ff8040"
                     /ApEinfo_revcolor="green"
                     /ApEinfo_graphicformat="arrow_data {{0 1 2 0 0 -1} {} 0}
                     width 5 offset 0"
     misc_feature    4072..6960
                     /locus_tag="KV10.1"
                     /label="KV10.1"
                     /ApEinfo_label="KV10.1"
                     /ApEinfo_fwdcolor="#0080ff"
                     /ApEinfo_revcolor="green"
                     /ApEinfo_graphicformat="arrow_data {{0 1 2 0 0 -1} {} 0}
                     width 5 offset 0"
     misc_feature    4720..4722
                     /locus_tag="K217"
                     /label="K217"
                     /ApEinfo_label="K217"
                     /ApEinfo_fwdcolor="#8080ff"
                     /ApEinfo_revcolor="green"
                     /ApEinfo_graphicformat="arrow_data {{0 1 2 0 0 -1} {} 0}
                     width 5 offset 0"
ORIGIN
        1 GACGGATCGG GAGATCTCCC GATCCCCTAT GGTGCACTCT CAGTACAATC TGCTCTGATG
       61 CCGCATAGTT AAGCCAGTAT CTGCTCCCTG CTTGTGTGTT GGAGGTCGCT GAGTAGTGCG
      121 CGAGCAAAAT TTAAGCTACA ACAAGGCAAG GCTTGACCGA CAATTGCATG AAGAATCTGC
      181 TTAGGGTTAG GCGTTTTGCG CTGCTTCGCG ATGTACGGGC CAGATATACG CGTTGACATT
      241 GATTATTGAC TAGTTATTAA TAGTAATCAA TTACGGGGTC ATTAGTTCAT AGCCCATATA
      301 TGGAGTTCCG CGTTACATAA CTTACGGTAA ATGGCCCGCC TGGCTGACCG CCCAACGACC
      361 CCCGCCCATT GACGTCAATA ATGACGTATG TTCCCATAGT AACGCCAATA GGGACTTTCC
      421 ATTGACGTCA ATGGGTGGAG TATTTACGGT AAACTGCCCA CTTGGCAGTA CATCAAGTGT
      481 ATCATATGCC AAGTACGCCC CCTATTGACG TCAATGACGG TAAATGGCCC GCCTGGCATT
      541 ATGCCCAGTA CATGACCTTA TGGGACTTTC CTACTTGGCA GTACATCTAC GTATTAGTCA
      601 TCGCTATTAC CATGGTGATG CGGTTTTGGC AGTACATCAA TGGGCGTGGA TAGCGGTTTG
      661 ACTCACGGGG ATTTCCAAGT CTCCACCCCA TTGACGTCAA TGGGAGTTTG TTTTGGCACC
      721 AAAATCAACG GGACTTTCCA AAATGTCGTA ACAACTCCGC CCCATTGACG CAAATGGGCG
      781 GTAGGCGTGT ACGGTGGGAG GTCTATATAA GCAGAGCTCT CTGGCTAACT AGAGAACCCA
      841 CTGCTTACTG GCTTATCGAA ATTAATACGA CTCACTATAG GGAGACCCAA GCTGGCTAGC
      901 ATGCACATGG TCAGCGAGCT GATCAAGGAA AACATGCACA TGAAACTGTA CATGGAGGGG
      961 ACTGTGAACA ATCACCATTT CAAATGCACC TCCGAGGGCG AAGGGAAGCC CTACGAGGGC
     1021 ACACAGACTA TGAGGATCAA GGCAGTGGAG GGAGGACCAC TGCCATTCGC CTTTGACATT
     1081 CTGGCTACCT CATTCATGTA CGGCAGCAAA ACCTTCATCA ATCACACTCA GGGGATTCCC
     1141 GACTTCTTTA AGCAGTCTTT CCCTGAAGGC TTTACTTGGG AGCGAGTGAC CACATACGAG
     1201 GATGGAGGCG TCCTGACCGC CACACAGGAC ACAAGTCTGC AGGATGGCTG TCTGATCTAT
     1261 AACGTGAAGA TTCGCGGGGT CAACTTTCCC AGTAATGGAC CTGTGATGCA GAAGAAAACC
     1321 CTGGGATGGG AGGCTTCAAC TGAAACCCTG TACCCAGCAG ACGGAGGACT GGAGGGACGA
     1381 GCAGATATGG CTCTGAAACT GGTGGGCGGG GGACACCTGA TCTGCAACCT GAAGACTACC
     1441 TATCGGTCCA AGAAACCTGC TAAGAATCTG AAAATGCCAG GCGTGTACTA TGTGGACCGG
     1501 AGACTGGAGA GAATTAAGGA AGCAGATAAA GAGACCTACG TGGAGCAGCA CGAAGTGGCT
     1561 GTCGCACGAT ATTGTGACCT GCCTTCTAAA CTGGGCCATC GGGAATTCat ggagacgact
     1621 gtgaggtatg aacaggggtc agagctcact aaaacttcga gctctccaac agcagatgag
     1681 cccacgataa agattgatga tggtcgtgat gagggtaatg aacaagacag ctgttccaat
     1741 accattagga gaaaaatttc cccgtttgtg atgtcatttg gattcagagt atttggagtt
     1801 gtgcttacta ttgtagacat catagtggtg attgtggatc tggccatcag tgagaagaaa
     1861 agaggcatta gagagattct tgaaggtgtt tccctggcta tagcactctt cttccttgtt
     1921 gatgttctca tgagagtgtt tgttgaaggc ttcaagaact atttccggtc caaactgaat
     1981 actttggatg cagtcatagt agtgggcact ctgctaatta atatgaccta ctccttctct
     2041 gaccttgctg cctttaacag ccataacgtg tatattaccg cggataaaca gaaaaacggc
     2101 attaaagcga actttaccgt gcgccataac gtggaagatg gcagcgtgca gctggcggat
     2161 cattatcagc agaacacccc gattggcgat ggcccggtgc tgctgccgga taaccattat
     2221 ctgagcaccc agaccgtgct gagcaaagat ccgaacgaaa aacgcgatca catggtgctg
     2281 ctggaatttg tgaccgcagc gggcattaca cacggcatgg atgaactgta tggcggcacc
     2341 ggcggcagcg cgagccaggg cgaagaactg tttaccggcg tggtgccgat tctggtggaa
     2401 ctggatggcg atgtgaacgg ccataaattt agcgtgcgcg gcgaaggcga aggcgatgcg
     2461 accattggca aactgaccct gaaatttatt tgcaccaccg gcaaactacc ggtgccgtgg
     2521 ccgaccctgg tgaccacctt aacctatggc gtgcagtgct ttagccgcta tccggatcat
     2581 atgaaacgcc atgatttttt taaaagcgcg atgccggaag gctatgtgca ggaacgcacc
     2641 attagcttta aagatgatgg caaatataaa acccgcgcgg tggtgaaatt tgaaggcgat
     2701 accctggtga accgcattga actgaaaggc accgatttta aagaagatgg caacattctg
     2761 gggcataaac tggaatataa cacagatcag atgccgcgga tggttactct tcttcgagtt
     2821 ctgagaattg ttatcttaat aagaatattt cagctggctt cacagaagaa acaacttgaa
     2881 gtggtaacct aaGCGGCCGC TCGAGTCTAG AGGGCCCGTT TAAACCCGCT GATCAGCCTC
     2941 GACTGTGCCT TCTAGTTGCC AGCCATCTGT TGTTTGCCCC TCCCCCGTGC CTTCCTTGAC
     3001 CCTGGAAGGT GCCACTCCCA CTGTCCTTTC CTAATAAAAT GAGGAAATTG CATCGCATTG
     3061 TCTGAGTAGG TGTCATTCTA TTCTGGGGGG TGGGGTGGGG CAGGACAGCA AGGGGGAGGA
     3121 TTGGGAAGAC AATAGCAGGC ATGCTGGGGA TGCGGTGGGC TCTATGGCTT CTGAGGCGGA
     3181 AAGAACCAGC TGGGGCTCTA GGGGGTATCC CCACGCGCCC TGTAGCGGCG CATTAAGCGC
     3241 GGCGGGTGTG GTGGTTACGC GCAGCGTGAC CGCTACACTT GCCAGCGCCC TAGCGCCCGC
     3301 TCCTTTCGCT TTCTTCCCTT CCTTTCTCGC CACGTTCGCC GGCTTTCCCC GTCAAGCTCT
     3361 AAATCGGGGG CTCCCTTTAG GGTTCCGATT TAGTGCTTTA CGGCACCTCG ACCCCAAAAA
     3421 ACTTGATTAG GGTGATGGTT CACGTAGTGG GCCATCGCCC TGATAGACGG TTTTTCGCCC
     3481 TTTGACGTTG GAGTCCACGT TCTTTAATAG TGGACTCTTG TTCCAAACTG GAACAACACT
     3541 CAACCCTATC TCGGTCTATT CTTTTGATTT ATAAGGGATT TTGCCGATTT CGGCCTATTG
     3601 GTTAAAAAAT GAGCTGATTT AACAAAAATT TAACGCGAAT TAATTCTGTG GAATGTGTGT
     3661 CAGTTAGGGT GTGGAAAGTC CCCAGGCTCC CCAGCAGGCA GAAGTATGCA AAGCATGCAT
     3721 CTCAATTAGT CAGCAACCAG GTGTGGAAAG TCCCCAGGCT CCCCAGCAGG CAGAAGTATG
     3781 CAAAGCATGC ATCTCAATTA GTCAGCAACC ATAGTCCCGC CCCTAACTCC GCCCATCCCG
     3841 CCCCTAACTC CGCCCAGTTC CGCCCATTCT CCGCCCCATG GCTGACTAAT TTTTTTTATT
     3901 TATGCAGAGG CCGAGGCCGC CTCTGCCTCT GAGCTATTCC AGAAGTAGTG AGGAGGCTTT
     3961 TTTGGAGGCC TAGCGTTTAA ACTTAAGCTT GGTACCCAGC TTGCTTGTTC TTTTTGCAGA
     4021 AGCTCAGAAT AAACGCTCAA CTTTGGCAGA TCAATTCCCC GGGGATCCAC CATGACCATG
     4081 GCTGGGGGCA GGAGGGGACT AGTGGCCCCT CAAAACACGT TTCTGGAGAA TATTGTTCGG
     4141 CGGTCCAATG ATACTAATTT TGTGTTGGGG AATGCTCAGA TAGTGGACTG GCCTATTGTG
     4201 TACAGCAATG ATGGATTTTG CAAGCTGTCT GGCTATCACA GGGCAGAAGT GATGCAAAAA
     4261 AGCAGCACCT GCAGTTTTAT GTATGGGGAG CTGACTGATA AAGACACGAT TGAAAAAGTG
     4321 CGGCAAACAT TTGAGAACTA TGAGATGAAT TCCTTTGAAA TTCTGATGTA CAAGAAGAAC
     4381 AGGACACCTG TGTGGTTCTT TGTGAAAATT GCTCCAATTC GAAACGAACA GGATAAAGTG
     4441 GTTTTATTTC TTTGCACTTT CAGTGACATA ACAGCTTTCA AACAGCCAAT TGAGGATGAT
     4501 TCATGTAAAG GCTGGGGGAA GTTTGCTCGG CTGACAAGAG CACTGACAAG CAGCAGGGGT
     4561 GTCCTGCAGC AGCTGGCTCC AAGCGTGCAA AAAGGCGAGA ATGTCCACAA GCACTCCCGC
     4621 CTGGCAGAGG TCCTACAGCT GGGCTCAGAC ATCCTTCCCC AGTACAAGCA AGAGGCACCA
     4681 AAGACTCCCC CTCACATCAT CTTACATTAT TGTGTTTTTA AGACCACGTG GGATTGGATC
     4741 ATCTTGATCT TGACCTTCTA TACAGCCATC TTGGTCCCTT ATAATGTCTC CTTCAAAACC
     4801 AGGCAGAATA ATGTGGCCTG GCTGGTTGTT GATAGCATCG TGGATGTTAT CTTTTTGGTG
     4861 GACATTGTGC TCAATTTTCA TACCACCTTT GTTGGACCAG CAGGGGAGGT GATTTCTGAC
     4921 CCCAAACTTA TCCGCATGAA CTACCTGAAG ACGTGGTTTG TGATTGACCT TCTGTCCTGT
     4981 TTGCCGTATG ATGTCATCAA CGCTTTTGAG AACGTGGATG AGGGCATCAG CAGCCTGTTC
     5041 AGCTCTCTAA AAGTTGTCCG GCTGCTCCGT CTTGGGCGAG TGGCCCGTAA GCTGGACCAC
     5101 TACATTGAAT ATGGAGCTGC TGTGCTGGTC CTGCTGGTGT GTGTGTTTGG GCTGGCTGCA
     5161 CACTGGATGG CCTGCATCTG GTACAGCATT GGGGACTATG AGATCTTTGA CGAGGACACC
     5221 AAGACAATCC GCAACAACAG CTGGCTGTAC CAACTAGCGA TGGACATTGG CACCCCTTAC
     5281 CAGTTTAATG GGTCTGGCTC AGGGAAGTGG GAAGGTGGTC CCAGCAAGAA TTCTGTCTAC
     5341 ATCTCCTCGT TGTATTTCAC AATGACCAGC CTCACCAGTG TGGGCTTTGG GAACATCGCC
     5401 CCATCCACAG ACATTGAGAA GATCTTTGCA GTGGCCATCA TGATGATTGG CTCACTTCTC
     5461 TATGCCACCA TCTTCGGGAA TGTGACGACT ATTTTCCAAC AGATGTATGC CAACACCAAC
     5521 AGATACCATG AGATGCTCAA CAGTGTTCGG GACTTCCTGA AGCTCTACCA GGTGCCAAAA
     5581 GGGCTGAGCG AGCGAGTAAT GGATTATATT GTGTCCACTT GGTCCATGTC CAGAGGCATT
     5641 GACACAGAGA AGGTCCTGCA GATCTGCCCC AAGGACATGA GAGCCGACAT CTGCGTGCAC
     5701 CTGAACCGCA AGGTGTTCAA GGAGCACCCG GCCTTCCGGC TGGCCAGTGA TGGCTGCCTC
     5761 CGGGCACTGG CCATGGAGTT CCAGACGGTG CACTGTGCCC CAGGGGACCT CATCTACCAT
     5821 GCAGGAGAGA GCGTTGACAG CCTCTGCTTT GTGGTTTCTG GCTCCCTGGA GGTGATCCAA
     5881 GATGATGAGG TGGTGGCCAT TCTAGGAAAA GGAGACGTGT TTGGAGATGT GTTCTGGAAG
     5941 GAAGCCACCC TTGCCCAGTC CTGTGCCAAT GTTAGGGCCT TGACCTACTG TGATCTGCAT
     6001 GTGATCAAGC GGGATGCCCT GCAGAAAGTG CTGGAATTCT ACACGGCCTT CTCCCATTCC
     6061 TTCTCCCGGA ACCTGATTCT GACGTACAAC TTGAGGAAGA GGATTGTGTT CCGGAAGATC
     6121 AGCGATGTGA AACGTGAAGA GGAAGAACGC ATGAAACGAA AGAATGAGGC CCCCCTGATC
     6181 TTGCCCCCGG ACCACCCTGT CCGGCGCCTC TTCCAGAGAT TCCGACAGCA GAAAGAGGCC
     6241 AGGCTGGCAG CTGAGAGAGG GGGCCGGGAC CTGGATGACC TAGATGTGGA GAAGGGCAAT
     6301 GTCCTTACAG AGCATGCCTC CGCCAACCAC AGCCTCGTGA AGGCCAGCGT GGTCACCGTG
     6361 CGTGAGAGTC CTGCCACGCC CGTATCCTTC CAGGCAGCCT CCACCTCCGG GGTGCCAGAC
     6421 CACGCAAAGC TACAGGCGCC AGGGTCCGAG TGCCTGGGCC CCAAGGGGGG CGGGGGCGAT
     6481 TGTGCCAAGC GCAAAAGCTG GGCCCGCTTC AAAGATGCTT GCGGGAAGAG TGAGGACTGG
     6541 AACAAGGTGT CCAAGGCTGA GTCGATGGAG ACACTTCCCG AGAGGACAAA AGCGTCAGGC
     6601 GAGGCCACAC TGAAGAAGAC AGACTCGTGT GACAGTGGCA TCACCAAGAG CGACTTGCGC
     6661 CTGGACAACG TGGGTGAGGC CAGGAGTCCC CAGGATCGGA GTCCCATCCT GGCAGAGGTC
     6721 AAGCATTCGT TCTACCCCAT CCCTGAGCAG ACGCTGCAGG CCACAGTCCT GGAGGTGAGG
     6781 CACGAGCTGA AGGAGGACAT CAAGGCCTTA AACGCCAAAA TGACCAATAT TGAGAAACAG
     6841 CTCTCTGAGA TACTCAGGAT ATTAACTTCC AGAAGATCCT CTCAGTCTCC TCAGGAGTTG
     6901 TTTGAAATAT CGAGGCCACA GTCCCCAGAA TCAGAGAGAG ACATTTTTGG AGCCAGCTGA
     6961 ATCGAAATGA CCGACCAAGC GACGCCCAAC CTGCCATCAC GAGATTTCGA TTCCACCGCC
     7021 GCCTTCTATG AAAGGTTGGG CTTCGGAATC GTTTTCCGGG ACGCCGGCTG GATGATCCTC
     7081 CAGCGCGGGG ATCTCATGCT GGAGTTCTTC GCCCACCCCA ACTTGTTTAT TGCAGCTTAT
     7141 AATGGTTACA AATAAAGCAA TAGCATCACA AATTTCACAA ATAAAGCATT TTTTTCACTG
     7201 CATTCTAGTT GTGGTTTGTC CAAACTCATC AATGTATCTT ATCATGTCTG TATACCGTCG
     7261 ACCTCTAGCT AGAGCTTGGC GTAATCATGG TCATAGCTGT TTCCTGTGTG AAATTGTTAT
     7321 CCGCTCACAA TTCCACACAA CATACGAGCC GGAAGCATAA AGTGTAAAGC CTGGGGTGCC
     7381 TAATGAGTGA GCTAACTCAC ATTAATTGCG TTGCGCTCAC TGCCCGCTTT CCAGTCGGGA
     7441 AACCTGTCGT GCCAGCTGCA TTAATGAATC GGCCAACGCG CGGGGAGAGG CGGTTTGCGT
     7501 ATTGGGCGCT CTTCCGCTTC CTCGCTCACT GACTCGCTGC GCTCGGTCGT TCGGCTGCGG
     7561 CGAGCGGTAT CAGCTCACTC AAAGGCGGTA ATACGGTTAT CCACAGAATC AGGGGATAAC
     7621 GCAGGAAAGA ACATGTGAGC AAAAGGCCAG CAAAAGGCCA GGAACCGTAA AAAGGCCGCG
     7681 TTGCTGGCGT TTTTCCATAG GCTCCGCCCC CCTGACGAGC ATCACAAAAA TCGACGCTCA
     7741 AGTCAGAGGT GGCGAAACCC GACAGGACTA TAAAGATACC AGGCGTTTCC CCCTGGAAGC
     7801 TCCCTCGTGC GCTCTCCTGT TCCGACCCTG CCGCTTACCG GATACCTGTC CGCCTTTCTC
     7861 CCTTCGGGAA GCGTGGCGCT TTCTCATAGC TCACGCTGTA GGTATCTCAG TTCGGTGTAG
     7921 GTCGTTCGCT CCAAGCTGGG CTGTGTGCAC GAACCCCCCG TTCAGCCCGA CCGCTGCGCC
     7981 TTATCCGGTA ACTATCGTCT TGAGTCCAAC CCGGTAAGAC ACGACTTATC GCCACTGGCA
     8041 GCAGCCACTG GTAACAGGAT TAGCAGAGCG AGGTATGTAG GCGGTGCTAC AGAGTTCTTG
     8101 AAGTGGTGGC CTAACTACGG CTACACTAGA AGAACAGTAT TTGGTATCTG CGCTCTGCTG
     8161 AAGCCAGTTA CCTTCGGAAA AAGAGTTGGT AGCTCTTGAT CCGGCAAACA AACCACCGCT
     8221 GGTAGCGGTT TTTTTGTTTG CAAGCAGCAG ATTACGCGCA GAAAAAAAGG ATCTCAAGAA
     8281 GATCCTTTGA TCTTTTCTAC GGGGTCTGAC GCTCAGTGGA ACGAAAACTC ACGTTAAGGG
     8341 ATTTTGGTCA TGAGATTATC AAAAAGGATC TTCACCTAGA TCCTTTTAAA TTAAAAATGA
     8401 AGTTTTAAAT CAATCTAAAG TATATATGAG TAAACTTGGT CTGACAGTTA CCAATGCTTA
     8461 ATCAGTGAGG CACCTATCTC AGCGATCTGT CTATTTCGTT CATCCATAGT TGCCTGACTC
     8521 CCCGTCGTGT AGATAACTAC GATACGGGAG GGCTTACCAT CTGGCCCCAG TGCTGCAATG
     8581 ATACCGCGAG ACCCACGCTC ACCGGCTCCA GATTTATCAG CAATAAACCA GCCAGCCGGA
     8641 AGGGCCGAGC GCAGAAGTGG TCCTGCAACT TTATCCGCCT CCATCCAGTC TATTAATTGT
     8701 TGCCGGGAAG CTAGAGTAAG TAGTTCGCCA GTTAATAGTT TGCGCAACGT TGTTGCCATT
     8761 GCTACAGGCA TCGTGGTGTC ACGCTCGTCG TTTGGTATGG CTTCATTCAG CTCCGGTTCC
     8821 CAACGATCAA GGCGAGTTAC ATGATCCCCC ATGTTGTGCA AAAAAGCGGT TAGCTCCTTC
     8881 GGTCCTCCGA TCGTTGTCAG AAGTAAGTTG GCCGCAGTGT TATCACTCAT GGTTATGGCA
     8941 GCACTGCATA ATTCTCTTAC TGTCATGCCA TCCGTAAGAT GCTTTTCTGT GACTGGTGAG
     9001 TACTCAACCA AGTCATTCTG AGAATAGTGT ATGCGGCGAC CGAGTTGCTC TTGCCCGGCG
     9061 TCAATACGGG ATAATACCGC GCCACATAGC AGAACTTTAA AAGTGCTCAT CATTGGAAAA
     9121 CGTTCTTCGG GGCGAAAACT CTCAAGGATC TTACCGCTGT TGAGATCCAG TTCGATGTAA
     9181 CCCACTCGTG CACCCAACTG ATCTTCAGCA TCTTTTACTT TCACCAGCGT TTCTGGGTGA
     9241 GCAAAAACAG GAAGGCAAAA TGCCGCAAAA AAGGGAATAA GGGCGACACG GAAATGTTGA
     9301 ATACTCATAC TCTTCCTTTT TCAATATTAT TGAAGCATTT ATCAGGGTTA TTGTCTCATG
     9361 AGCGGATACA TATTTGAATG TATTTAGAAA AATAAACAAA TAGGGGTTCC GCGCACATTT
     9421 CCCCGAAAAG TGCCACCTGA CGTC   
//
